# Supplementary material for: Genome-wide dissection of globally emergent multi-drug resistant serotype 19A Streptococcus pneumoniae
Source: BMC Genomics. 2009 Dec 30;10:642. doi: 10.1186/1471-2164-10-642 (PMC2807444; doi:10.1186/1471-2164-10-642)
Supplement: Additional file 1 — The complete MLST data set, summary statistics and eBURST figures. http://www.mlst.net. eBURST figures can be obtained by clicking on the hyperlinks. Figures are presented for MDR 19A, control 19A and 19F isolates referred to in the text, as well as isolates based on era (pre-PCV7, PCV7, and post-PCV7). All supplementary data can also be accessed at the following website http://www.pillailab.com/suppdata/index.html [file 1471-2164-10-642-S1.XLS]

## Sheet: 19A Summary
			19A ST and CC by Year														[Click to see Statistics]
aro	gdh	gki	rec	spi	xpt	ddl	ST	CC				Pre - 2001
4	4	2	4	4	1	1	81	81	CC	138	199	81	230	2013	Single
12	19	2	17	6	22	14	230	230		663	416	81	230	2013	10001
12	19	2	17	6	22	14	230	230		2462			276		10002
7	5	2	1	6	3	62	4454 (10001)	Singleton	ST				10003		10004
12	19	2	17	6	22	14	230	230	Found:
1	13	14	4	17	51	14	416	199
12	19	36	17	6	20	14	2013	2013
12	19	2	2	6	22	223	4455 (10002)	Singleton
12	19	2	17	6	22	14	230	230	[ Click to see eBurst Images ]
7	13	8	6	6	6	99	663	138
7	13	4	6	17	6	8	2464	138
12	19	2	17	6	22	14	230	230
12	19	2	17	6	22	14	230	230
12	19	36	17	6	20	14	2013	2013
2	19	2	17	6	22	14	276	230
2	19	2	17	6	22	14	276	230
2	16	2	17	6	22	14	4456 (10003)	230
7	13	8	15	2	6	92	4457 (10004)	Singleton
aro	gdh	gki	rec	spi	xpt	ddl	ST	CC				2002 - 2005
8	13	14	4	17	4	14	199	199	CC	138	271	199	230	63	315	2013	Single
8	16	19	15	6	40	26	202	271		2462	320	199	230	63	10008	10006	10005
7	13	8	15	2	6	92	4457 (10005)	Singleton			202	2816	276			10009	10007
2	5	36	12	17	21	14	63	63	ST								10010
2	5	36	12	17	21	14	63	63	Found:
2	5	36	12	17	21	14	63	63
8	13	14	4	17	4	14	199	199
2	19	2	17	6	22	14	276	230
7	13	4	6	17	6	8	2464	138	[ Click to see eBurst Images ]
12	19	36	17	6	20	271	4458 (10006)	2013
2	5	36	12	17	21	14	63	63
12	19	2	17	6	22	14	230	230
2	19	2	17	6	22	14	276	230
2	19	2	17	6	22	14	276	230
2	19	2	17	6	22	14	276	230
2	19	2	17	6	22	14	276	230
2	19	2	17	6	22	14	276	230
15	19	2	17	6	22	18	4459 (10007)	Singleton
20	28	1	1	15	83	14	4460 (10008)	315
8	13	14	4	17	4	14	199	199
8	13	14	4	17	4	14	199	199
12	19	2	17	6	22	14	230	230
12	19	2	17	6	22	14	230	230
12	19	2	17	6	22	14	230	230
2	19	2	17	6	22	14	276	230
2	19	2	17	6	22	14	276	230
4	16	19	15	6	20	1	320	271
4	16	19	15	6	20	1	320	271
4	16	19	15	6	20	1	320	271
4	16	19	15	6	20	1	320	271
8	13	2	4	17	4	14	2816	199
8	19	36	17	6	20	14	4461 (10009)	2013
8	19	36	17	6	20	14	4461 (10009)	2013
1	16	6	11	1	67	5	4462 (10010)	Singleton
aro	gdh	gki	rec	spi	xpt	ddl	ST	CC				2006 - 2007
8	13	14	4	17	4	14	199	199	CC	156	271	199	230	63	2090	2013	Single
8	13	14	4	17	4	14	199	188		156	320	199	230	63	2270	2013	10010
12	19	2	17	6	22	14	230	230		1925	1451	876	276	2097
12	19	2	17	6	22	14	230	230	ST	10012	10013			10011
2	19	2	17	6	22	14	276	230	Found:
2	19	2	17	6	22	14	276	230
4	16	19	15	6	20	1	320	271
4	16	19	15	6	20	1	320	271
4	16	19	15	6	20	1	320	271	[ Click to see eBurst Images ]
4	16	19	15	6	20	1	320	271
4	16	19	15	6	20	1	320	271
4	16	19	15	6	20	1	320	271
4	16	19	15	6	20	1	320	271
4	16	19	15	6	20	1	320	271
4	16	19	15	6	20	1	320	271
4	16	19	15	6	20	1	320	271
7	11	10	1	17	8	1	1925	156
2	5	36	12	6	21	14	2097	63
6	11	1	67	5	72	14	2270	2090
6	11	1	67	5	72	14	2270	2090
1	16	6	11	1	67	5	4462 (10010)	Singleton
2	5	41	12	17	21	14	4463 (10011)	63
2	5	36	12	17	21	14	63	63
7	11	10	1	6	8	1	156	156
8	13	14	4	17	4	14	199	199
8	13	14	4	17	4	14	199	199
2	19	2	17	6	22	14	276	230
2	19	2	17	6	22	14	276	230
2	19	2	17	6	22	14	276	230
4	16	19	15	6	20	1	320	271
4	16	19	15	6	20	1	320	271
4	16	19	15	6	20	1	320	271
4	16	19	15	6	20	1	320	271
4	16	19	15	6	20	1	320	271
4	16	19	15	6	20	1	320	271
4	16	19	15	6	20	1	320	271
4	16	19	15	6	20	1	320	271
4	16	19	15	6	20	1	320	271
4	16	19	15	6	20	1	320	271
4	16	19	15	6	20	1	320	271
8	13	14	4	6	4	14	876	199
10	16	19	15	6	20	1	1451	271
12	19	36	17	6	20	14	2013	2013
7	11	10	1	6	198	1	4464 (10012)	156
4	16	19	15	17	20	1	4465 (10013)	271

## Sheet: 19A Control Summary
	19A Control ST and CC
aro	gdh	gki	rec	spi	xpt	ddl	ST		19A Controls
8	9	2	1	6	1	17	191	CC	191	199	271	Single
8	13	14	4	17	4	14	199		191	199	20002	415
8	13	14	4	17	4	14	199			274		20003
8	13	14	4	17	4	14	199	ST		416		20004
8	13	14	4	17	4	14	199	Found:		667
8	13	14	4	17	4	14	199			876
8	13	14	4	17	4	14	199			20001
1	13	14	4	17	4	14	274
1	5	12	5	14	15	31	415
1	13	14	4	17	51	14	416
1	13	14	4	17	51	14	416
1	13	14	4	17	51	14	416	[ Click to see eBurst Images ]
8	13	14	4	14	4	14	667
8	13	14	4	14	4	14	667
8	13	14	4	6	4	14	876
4	13	14	4	14	4	14	4466 (20001)
4	16	19	15	6	20	14	4467 (20002)
117	13	8	6	14	6	8	4468 (20003)
8	185	4	12	15	20	28	4469 (20004)

## Sheet: 19F Control Summary
	19F Control ST and CC
aro	gdh	gki	rec	spi	xpt	ddl	ST		19F Controls
2	5	36	12	17	21	14	63	CC	63	81	271	Single
4	4	2	4	4	1	1	81		63	81	236	30001
4	4	2	4	4	1	1	81				271	30004
4	4	2	4	4	1	1	81	ST			320
15	16	19	15	6	20	26	236	Found:			352
15	16	19	15	6	20	26	236				926
15	16	19	15	6	20	26	236				3245
15	16	19	15	6	20	26	236				30002
15	16	19	15	6	20	26	236				30003
4	16	19	15	6	20	26	271				30005
4	16	19	15	6	20	26	271				30006
4	16	19	15	6	20	1	320	[ Click to see eBurst Images ]
4	16	19	15	6	20	1	320
4	16	19	15	6	20	1	320
4	16	19	15	6	20	1	320
4	16	19	15	6	20	1	320
4	16	19	15	6	20	1	320
4	16	19	15	6	20	1	320
4	16	19	15	6	20	1	320
4	16	19	15	6	20	1	320
4	16	19	15	6	20	1	320
15	16	19	15	6	20	42	352
15	16	19	15	6	20	14	926
4	16	19	15	6	20	286	3245
15	16	19	4	17	20	135	4470 (30001)
15	16	14	15	6	20	26	4471 (30002)
15	16	2	15	6	20	26	4472 (30003)
15	13	4	5	5	3	8	4473 (30004)
15	5	19	8	6	20	26	4474 (30005)
4	5	19	15	6	20	1	4475 (3006)

## Sheet: 19A eBurst 94-01
			19 A	(Pre - 2001)					Scroll down for all eBurst images			OR
	CC	81	138	199	230	2013	Single	<------------	Click on heading to go to image
		81	663	416	230	2013	10001
			2462		276		10002
	ST				10003		10004
	Found:
CC 81	[Back to 19A Summary]			[Back to Top]
CC 138	[Back to 19A Summary]			[Back to Top]
CC 199	[Back to 19A Summary]			[Back to Top]
CC 230	[Back to 19A Summary]			[Back to Top]
CC 2013	[Back to 19A Summary]			[Back to Top]

## Sheet: 19A eBurst 02-05
					19 A		(2002 - 2005)						Scroll down for all eBurst images			OR
			CC	63	138	199	230	271	315	2013	Single	<------------	Click on heading to go to image
				63	2462	199	230	320	10008	10006	10005
						2816	276	202		10009	10007
			ST								10010
			Found:
CC 63	[Back to 19A Summary]			[Back To Top]
CC 138	[Back to 19A Summary]			[Back To Top]
CC 199	[Back to 19A Summary]			[Back To Top]
CC 230	[Back to 19A Summary]			[Back To Top]
CC 271	[Back to 19A Summary]			[Back To Top]
CC 315	[Back to 19A Summary]			[Back To Top]
CC 2013	[Back to 19A Summary]			[Back To Top]

## Sheet: 19A eBurst 06-07 
					19 A		(2006 - 2007)						Scroll down for all eBurst images			OR
			CC	63	156	199	230	271	2013	2090	Single	<------------	Click on heading to go to image
				63	156	199	230	320	2013	2270	10010
				2097	1925	876	276	1451
			ST	10011	10012			10013
			Found:
CC 63	[Back to 19A Summary]			[Back to Top]
CC 156	[Back to 19A Summary]			[Back to Top]
CC 199	[Back to 19A Summary]			[Back to Top]
CC 230	[Back to 19A Summary]			[Back to Top]
CC 271	[Back to 19A Summary]			[Back to Top]
CC 2013	[Back to 19A Summary]			[Back to Top]
CC 2090	[Back to 19A Summary]			[Back to Top]

## Sheet: 19A Control eBurst
		19A Controls		(1994 - 1998)			Scroll down for all eBurst images			OR
	CC	191	199	271	Single	<------------	Click on heading to go to image
		191	199	20002	415
			274		20003
	ST		416		20004
	Found:		667
			876
			20001
CC 191	[Back To 19A Controls Summary]				[Back to Top]
CC 199	[Back To 19A Controls Summary]				[Back to Top]
CC 271	[Back To 19A Controls Summary]				[Back to Top]

## Sheet: 19F Control eBurst
		19F Controls		(1995 - 2007)			Scroll down for all eBurst images			OR
	CC	63	81	271	Single	<------------	Click on heading to go to image
		63	81	236	30001
				271	30004
	ST			320
	Found:			352
				926
				3245
				30002
				30003
				30005
				30006
CC 63	[Back To 19F Summary]			[Back to Top]
CC 81	[Back To 19F Summary]			[Back to Top]
CC 271	[Back To 19F Summary]			[Back to Top]
