# Supplementary material for: Genome-wide dissection of globally emergent multi-drug resistant serotype 19A Streptococcus pneumoniae
Source: BMC Genomics. 2009 Dec 30;10:642. doi: 10.1186/1471-2164-10-642 (PMC2807444; doi:10.1186/1471-2164-10-642)
Supplement: Additional file 2 — New MLST sequence type and submission numbers identified in this study. [file 1471-2164-10-642-S2.XLS]

## Sheet: Sheet1
aroE	gdh	gki	recP	spi	xpt	ddl	Sequence Type	ID	Country	Region	Yearofisolation	Age_mo	Sex	Diagnosis1	Diagnosis2	Diagnosis3	Source	Epidemiology1	Epidemiology2	Serotype	Pen	Ery	Tet	CipR	Ts	Curator	Sender	Organization
7	5	2	1	6	3	62	4454	BSP 8233	Canada	Toronto	1996									19A	4	64	32	0.5	8		Dylan R. Pillai	U of Toronto
12	19	2	2	6	22	223	4455	BSP 12624	Canada	Toronto	1997									19A	4	32	1	0.5	8		Dylan R. Pillai	U of Toronto
2	16	2	17	6	22	14	4456	BSP 19370	Canada	Toronto	2001									19A	1	64	32	1	1		Dylan R. Pillai	U of Toronto
7	13	8	15	2	6	92	4457	BSP 19470	Canada	Toronto	2001									19A	8	64	32	0.5	2		Dylan R. Pillai	U of Toronto
12	19	36	17	6	20	271	4458	BSP 24689	Canada	Toronto	2003									19A	0.25	0.119995	32	1	8		Dylan R. Pillai	U of Toronto
15	19	2	17	6	22	18	4459	BSP 26494	Canada	Toronto	2004									19A	2	4	32	1	8		Dylan R. Pillai	U of Toronto
20	28	1	1	15	83	14	4460	BSP 27879	Canada	Toronto	2004									19A	0.12	64	32	0.5	2		Dylan R. Pillai	U of Toronto
8	19	36	17	6	20	14	4461	BSP 28725	Canada	Toronto	2005									19A	0.12	64	16	1	8		Dylan R. Pillai	U of Toronto
1	16	6	11	1	67	5	4462	BSP 29543	Canada	Toronto	2005									19A	4	8	1	1	8		Dylan R. Pillai	U of Toronto
2	5	41	12	17	21	14	4463	BSP 32179	Canada	Toronto	2006									19A	0.25	64	16	1	0.5		Dylan R. Pillai	U of Toronto
7	11	10	1	6	198	1	4464	BSP 33982	Canada	Toronto	2007									19A	2	8	2	0.5	8		Dylan R. Pillai	U of Toronto
4	16	19	15	17	20	1	4465	BSP 34143	Canada	Toronto	2007									19A	4	32	16	1	8		Dylan R. Pillai	U of Toronto
4	13	14	4	14	4	14	4466	BSP 11657	Canada	Toronto	1998-03-07									19A	0.119995	0.119995	1	1	8		Dylan R. Pillai	U of Toronto
4	16	19	15	6	20	14	4467	BSP 11794	Canada	Toronto	1998-10-03									19A	0.0299988	16	16	1	2		Dylan R. Pillai	U of Toronto
117	13	8	6	14	6	8	4468	BSP 14073	Canada	Toronto	1996-10-11									19A	0.0299988	0.119995	1	0.5	0.25		Dylan R. Pillai	U of Toronto
8	185	4	12	15	20	28	4469	BSP 14806	Canada	Toronto	1998-04-07									19A	0.0299988	0.119995	1	1	0.25		Dylan R. Pillai	U of Toronto
15	16	19	4	17	20	135	4470	BSP 19799	Canada	Toronto	2001-12-05									19F	4	64	32	1	8		Dylan R. Pillai	U of Toronto
15	16	14	15	6	20	26	4471	BSP 13380	Canada	Toronto	1999-05-31									19F	4	32		1	16		Dylan R. Pillai	U of Toronto
15	16	2	15	6	20	26	4472	BSP 19965	Canada	Toronto	2001-10-08									19F	4	64	16	1	8		Dylan R. Pillai	U of Toronto
15	13	4	5	5	3	8	4473	BSP 19099	Canada	Toronto	2001-05-28									19F	4	64	32	1	8		Dylan R. Pillai	U of Toronto
15	5	19	8	6	20	26	4474	BSP 13895	Canada	Toronto	1999-04-04									19F	8	128		1	32		Dylan R. Pillai	U of Toronto
4	5	19	15	6	20	1	4475	BSP 13387	Canada	Toronto	1999-01-14									19F	0.0299988	0.25		0.5	0.5		Dylan R. Pillai	U of Toronto
