# Supplementary material for: Genome-wide dissection of globally emergent multi-drug resistant serotype 19A Streptococcus pneumoniae
Source: BMC Genomics. 2009 Dec 30;10:642. doi: 10.1186/1471-2164-10-642 (PMC2807444; doi:10.1186/1471-2164-10-642)
Supplement: Additional file 3 — Complete data set for β lactam (pbp), erythromycin (erm), and tetracycline (tet) resistance gene mutation alleles. Sequence analysis of Tn2010 insertion sites was based on primers designed from the WGS. A (+) indicated amplification and (-) no amplification by PCR for each isolate tested using primers derived from the WGS. These data demonstrated heterogeneity amongst MDR ST320 19A and MDR 19F isolates in the pre-PCV7 era with some common insertion points between serotypes. Tn2010 constituent genes ermB, mefA, tetM, and mega were highly conserved amongst post-PCV7 MDR 19A and pre-PCV7 MDR 19F. [file 1471-2164-10-642-S3.XLS]

## Sheet: Sheet1
											Changes in amino acids of PBP residues linked to resistance (red)
											pbp 1a			pbp 2x							pbp2b			Tn2010 genes			Tn2010 insertion
Strain	Country/province	Year	Serotype	MLST	CC	Tet Mic	Ery Mic	Pen MIC	Amox	Ceftriaxone	370-373	428-430	557-559	337-340	371	384	394-397	400-401	546-549		442-445	614-616	ermB	tetM	MefA/E	mega	5'	3'
R6			NT							0.06	STMK	SRNVP	KTG	STMK	I	R	HSSN	MT	LKSG	R6	SSNT	KTGTA	-	-	-	-	-	-
MOH55	BC	2006	19A	320	271	16	64	4	8	2	SSMK	SRNVT	KTG	SAMK	T	G	HSSN	MS	VKSG	MOH55	SSNA	KTGTG	-	+	+	+	-	-
MOH56	ONT	2006	19A	320	271	16	64	4	8	2	SSMK	SRNVT	KTG	SAMK	T	G	HSSN	MS	VKSG	MOH56	SSNA	KTGTG	+	+	+/E	+	+	+
MOH147	AB	1998	19A	199	199	1	0.12	0.12	0.12	0.0599976	STMK	SRNVP	KTG	SAMK	I	G	HSSN	MT	LKSG	MOH147	SSNA	KTGTA	-	-	-	-	-	-
MOH62	ONT	2007	19A	320	271	16	64	4	8	2	SSMK	SRNVT	KTG	SAMK	T	G	HSSN	MS	VKSG	MOH62	SSNA	KTGTG	+	+	+/E	+	-	-
Kor914	South Korea	1999	19A	320	271			2	8		SSMK	SRNVT	KTG	SAMK	T	G	HSSN	MS	VKSG	Kor914	SSNA	KTGTG	+	+	+/E	+	-	-
Kor21	South Korea	1999	19A	320	271			2	8		SSMK	SRNVT	KTG	SAMK	T	G	HSSN	MS	VKSG	Kor21	SSNA	KTGTG	+	+	+	+	-	-
Kor39	South Korea	1999	19A	320	271			2	2		SSMK	SRNVT	KTG	SAMK	T	G	HSSN	MS	VKSG	Kor39	SSNA	KTGTG	+	+	+	+	+	+
P1001001	USA	1999	3	180				≤0.03	≤0.25	≤0.015	STMK	SRNVP	KTG	STMK			HSSN	MT	LKSG	P1001001	SSNT	KTGTA
P1001007	USA	1999	19A	199	199			0.12	0.12	0.06	STMK	SRNVP	KTG	SAMK			HSSN	MT	LKSG	P1001007	SSNA	KTGTA
PU1175002	USA	2001	19A	320	271			4	8	2	SSMK	SRNVT	KTG	SAMK	T	G	HSSN	MS	VKSG	PU1175002	SSNA	KTGTG	-	+	+	+	-	-
PU6055002	USA	2006	19A	320	271			8	8	4	SSMK	SRNVT	KTG	SAFK	T	G	HSSN	TS	VKSG	PU6055002	SSNA	KTGTG	-	+	+	+	+	+
MOH78	PQ	1998	19F	320	271	32	32	4	8	2	SSMK	SRNVT	KTG	SAMK	T	G	HSSN	MS	VKSG	MOH78	SSNA	KTGTG	+	+	+	+	+	+
MOH81	ONT	2001	19F	320	271	16	64	4	8	1	SSMK	SRNVT	KTG	SAMK	T	G	HSSN	MS	VKSG	MOH81	SSNA	KTGTG	+	+	+	+	+	+
MOH131	AB	1995	19F	236	271	16	2	1	0.03		SSMK	SRNVT	KTG	SAMK	T	G	HSSN	MS	VKSG	MOH131	SSNA	KTGTA	-	+	+	+	+	-
MOH149	ONT	1999	19F	236	271	16	2	2	2		SSMK	SRNVT	KTG	SAMK	T	G	HSSN	MS	VKSG	MOH149	SSNA	KTGTA	+	+	+	+	+	-
MOH148	ONT	1998	19A	4467	singleton	16	16	0.03	0.01	0.0299988	STMK	SRNVP	KTG	STMK	I	R	HSSN	MT	LKSG	MOH148	SSNT	KTGTA	-	+	-	-	-	-
MOH50	ONT	2006	19A	320	271	16	64	4	8	2	SSMK	SRNVT	KTG		T	G	HSSN	MS	VKSG	MOH50	SSNA	KTGTG	+	+	+/E	+	+	-
MOH53	BC	2006	19A	320	271	16	64	4	8	2	SSMK	SRNVT	KTG	SAMK	T	G	HSSN	MS	VKSG	MOH53	SSNA	KTGTG	+	+	+	+	-	-
MOH54	NS	2006	19A	320	271	16	64	4	8	2	SSMK	SRNVT	KTG	SAMK	T	G	HSSN	MS	VKSG	MOH54	SSNA	KTGTG	-	+	+	+	-	-
MOH60	ONT	2006	19A	320	271	16	64	4	8	2	SSMK	SRNVT	KTG	SAMK	T	G	HSSN	MS	VKSG	MOH60	SSNA	KTGTG	+	+	+/E	+	+	-
MOH73	ONT	2007	19A	4465	271	16	32	4	8	2	SSMK	SRNVT	KTG	SAMK	T	G	HSSN	MS	VKSG	MOH73	SSNA	KTGTG	+	+	+/E	+	+	-
MOH74	ONT	2007	19A	320	271	16	32	4	8	2	SSMK	SRNVT	KTG	SAMK	T	G	HSSN	MS	VKSG	MOH74	SSNA	KTGTG	+	+	+/E	+	-	-
MOH143	ONT	1998	19A	199	199	1	0.12	0.03	0.03	0.0299988	STMK	SRNVP	KTG	STMK	I	R	HSSN	MT	LKSG	MOH143	SSNT	KTGTA	-	-	+/E	-	-	-
MOH150	ONT	1996	19A	667	199	1	0.12	0.03	0.03	0.0299988	STMK	SRNVP	KTG	STMK	I	R	HSSN	MT	LKSG	MOH150	SSNT	KTGTA	-	-	-	-	-	-
MOH151	ONT	1998	19A	191	191	1	0.12	0.03	0.03	0.0299988	STMK	SRNVP	KTG	STMK	I	R	HSSN	MT	LKSG	MOH151	SSNT	KTGTA	+	-	-	-	-	-
MOH75	ONT	2001	19F	320	271	32	64	8	8	1	SSMK	SRNVT	KTG	SAMK	T	G	HSSN	MS	VKSG	MOH75	SSNA	KTGTG	+	+	+	+	+	+
MOH76	ONT	1999	19F	320	271	16	16	4	8	1	SSMK	SRNVT	KTG		T	G	HSSN	MS	VKSG	MOH76	SSNA	KTGTG	+	+	+	+	-	-
MOH77	ONT	2001	19F	271	271	32	4	4	8	1	SSMK	SRNVT	KTG	SAMK	T	G	HSSN	MS	VKSG	MOH77	SSNA	KTGTG	+	+	+	+	-	-
MOH79	ONT	2001	19F	320	271	32	64	4	8	1	SSMK	SRNVT	KTG	SAMK	T	G	HSSN	MS	VKSG	MOH79	SSNA	KTGTG	+	+	+/E	+	+	-
MOH80	ONT	1999	19F	3245	271	32	32	4	8	1	SSMK	SRNVT	KTG	SAFK	T	G	HSSN	TS	VKSG	MOH80	SSNA	KTGTG	+	+	+/E	+	+	+
MOH82	PQ	2001	19F	271	271	32	64	4	8	2	SSMK	SRNVT	KTG	SAMK	T	G	HSSN	TS	VKSG	MOH82	SSNA	KTGTG	-	+	+	+	-	-
MOH129	PQ	1995	19F	236	271	32	2	1	0.03	0.0599976	SSMK	SRNVT	KTG		T	G	HSSN	MS	VKSG	MOH129	SSNA	KTGTA	+	+	+	+	+	+
MOH142	ONT	1997	19F	236	271	16	1	1	1		SSMK	SRNVT	KTG	SAFK	T	G	HSSN	TS	VKSG	MOH142	SSNA	KTGTA	+	+	+	+	+	+
MOH146	PQ	1998	19F	236	271	32	2	2	1		SSMK	SRNVT	KTG	SAMK	T	G	HSSN	MS	VKSG	MOH146	SSNA	KTGTG	-	+	+	+	+	-
MOH67	ONT	2007	19A	320	271	16	64	4	8	2	SSMK	SRNVT	KTG	SAMK	T	G	HSSN	MS	VKSG	MOH67	SSNA	KTGTG	+	+	+	+	+	-
Notes:
Tn2010 data for R6 based on Blasta analysis of R6 and Tn2010 sequences
Grey areas denote unavailable data at the time of manuscript writing
Tn2010 insertion site (+ )or (-) indicates the presence or absence of a PCR product following screening of that isolates with primers based on the whole genome sequence
Tn2010 genes (+) or (-) indicates the presence of that gene associated withr resistance
AB Alberta, ONT Ontario, PQ Quebec, BC British Columbia, NS Nova Scotia
