# Supplementary material for: Genome-wide dissection of globally emergent multi-drug resistant serotype 19A Streptococcus pneumoniae
Source: BMC Genomics. 2009 Dec 30;10:642. doi: 10.1186/1471-2164-10-642 (PMC2807444; doi:10.1186/1471-2164-10-642)
Supplement: Additional file 4 — The annotated whole genome sequence data set for representative isolates of MDR 19A ST320. The first tab shows the full gene listing. To zoom in on a portion of the genome, click on the circular genome at the location of interest. The lower panel of the first tab depicts the entire capsule locus and flanking genes. The second tab gives the full mutation profile. The third tab gives the functional categories present in the genome. [file 1471-2164-10-642-S4.XLS]

## Sheet: Full Gene Listing
Gene		Node	Location on node	F/C Forward/Complement	Functional Category	Annotation	Mutations
1	NODE_57	955	602..7303	F	Sugar metabolism	Beta-galactosidase (EC 3.2.1.23)
2	NODE_57	955	7551..7781	C	Transposition/Recombination	Transposase
3	NODE_57	955	7750..8148	C	Transposition/Recombination	Transposase
4	NODE_57	955	8163..8408	C	Transposition/Recombination	Transposase
5	NODE_57	955	8619..8861	C	Unknown function	hypothetical protein
6	NODE_57	955	9070..9579	F	Iron metabolism	Fe-S OXIDOREDUCTASE (1.8.-.-)
7	NODE_57	955	9635..10027	F	Iron metabolism	Fe-S OXIDOREDUCTASE (1.8.-.-)
8	NODE_57	955	10011..10568	F	Cellular transport	SAM-dependent methyltransferase (EC 2.1.-.-)
9	NODE_57	955	10561..10815	F	Unknown function	hypothetical protein
10	NODE_57	955	10827..12881	F	Small molecule transport	Na+/H+ antiporter
11	NODE_57	955	12882..13127	C	Antimicrobial resistance	N-ethylammeline chlorohydrolase
12	NODE_57	955	13058..13918	F	Nucleic Acid Metabolism	Ribonuclease BN (EC 3.1.-.-)
13	NODE_57	955	14129..14839	F	Organelle biosythesis	Cytochrome c-type biogenesis protein CcdA (DsbD analog)
14	NODE_57	955	14859..15425	F	Protein/amino acid metabolism	Thiol:disulfide oxidoreductase related to ResA
15	NODE_57	955	15436..16548	F	Protein/amino acid metabolism	Peptide methionine sulfoxide reductase
16	NODE_268	19332	3..299	F	Transposition/Recombination	Transposase
17	NODE_268	19332	209..337	F	Unknown function	Fe-S OXIDOREDUCTASE (1.8.-.-)
18	NODE_268	19332	360..1322	F	Small molecule transport	ABC transporter permease protein
19	NODE_268	19332	1502..2509	F	Sugar metabolism	NAD-dependent glyceraldehyde-3-phosphate dehydrogenase (EC 1.2.1.12) / Plasmin(ogen) receptor
20	NODE_268	19332	2578..3453	C	Organelle biosythesis	Similar to ribosomal large subunit pseudouridine synthase D, Bacillus subtilis YhcT type
21	NODE_268	19332	3540..5735	F	Protein/amino acid metabolism	Multimodular transpeptidase-transglycosylase (EC 2.4.1.129) (EC 3.4.-.-)
22	NODE_268	19332	5788..5940	F	Organelle biosythesis	LSU ribosomal protein L33p
23	NODE_268	19332	5950..6126	F	Small molecule transport	Preprotein translocase subunit SecE (TC 3.A.5.1.1)
24	NODE_268	19332	6181..6717	F	Nucleic Acid Metabolism	Transcription antitermination protein NusG
25	NODE_271	27054	96..941	F	Protein/amino acid metabolism	Undecaprenyl-diphosphatase (EC 3.6.1.27)
26	NODE_271	27054	1086..2147	C	Nucleic Acid Metabolism	DNA polymerase IV (EC 2.7.7.7)
27	NODE_271	27054	2494..4818	F	Sugar metabolism	Pyruvate formate-lyase (EC 2.3.1.54)
28	NODE_271	27054	4876..6138	C	Transposition/Recombination	IS1167, transposase (ORF2)
29	NODE_271	27054	6403..7932	C	Unknown function	hypothetical protein
30	NODE_271	27054	8448..11108	F	Virulence	Cell wall surface anchor family protein, FPXTG motif
31	NODE_271	27054	11331..13328	F	Virulence	Cell wall surface anchor family protein
32	NODE_271	27054	13294..13596	C	Unknown function	hypothetical protein
33	NODE_271	27054	13645..14556	F	Virulence	cell wall surface anchor family protein
34	NODE_271	27054	15753..16577	F	Virulence	Sortase A, LPXTG specific
35	NODE_271	27054	16666..17463	F	Virulence	Sortase A, LPXTG specific
36	NODE_271	27054	17450..18301	F	Virulence	Sortase A, LPXTG specific
37	NODE_274	49416	1..435	C	Transposition/Recombination	IS1380-Spn1, transposase
38	NODE_274	49416	602..757	C	Virulence	peptide pheromone BlpC
39	NODE_274	49416	814..2175	C	Small molecule transport	ABC transporter BlpC or comB
40	NODE_274	49416	2186..2899	C	Small molecule transport	Peptide ABC transporter ATP binding/permease protein
41	NODE_274	49416	2965..3444	C	Small molecule transport	putative ABC transporter
42	NODE_274	49416	3719..3967	F	Unknown function	hypothetical protein
43	NODE_274	49416	4040..4192	F	Unknown function	hypothetical protein
44	NODE_274	49416	4473..5171	C	Transposition/Recombination	Transposase (orf1)	2
45	NODE_274	49416	7227..7565	F	Small molecule transport	ABC transporter ATP binding protein - unknown substrate
46	NODE_274	49416	7698..8957	F	Protein/amino acid metabolism	5-Enolpyruvylshikimate-3-phosphate synthase (EC 2.5.1.19) # AroF
47	NODE_274	49416	8973..9524	F	Organelle biosythesis	Ribosomal-protein-S5p-alanine acetyltransferase
48	NODE_274	49416	9517..10794	F	Unknown function	Cytosolic protein containing multiple CBS domains
49	NODE_274	49416	10810..11670	F	Protein/amino acid metabolism	Methionine aminopeptidase (EC 3.4.11.18)
50	NODE_1	63845	142..1905	C	Cell wall	Glycerophosphoryl diester phosphodiesterase (EC 3.1.4.46)
51	NODE_1	63845	1914..2504	C	Nucleic Acid Metabolism	DNA polymerase III alpha subunit (EC 2.7.7.7); DNA polymerase III epsilon chain (EC 2.7.7.7)
52	NODE_1	63845	2602..3093	C	Transcriptional Regulation	Transcriptional regulator OrfX
53	NODE_1	63845	3170..3862	C	Nucleic Acid Metabolism	5'-methylthioadenosine nucleosidase (EC 3.2.2.16) / S-adenosylhomocysteine nucleosidase (EC 3.2.2.9)
54	NODE_1	63845	3879..4193	C	Unknown function	hypothetical protein
55	NODE_1	63845	4205..4750	C	Nucleic Acid Metabolism	ADP-ribose pyrophosphatase (EC 3.6.1.13)
56	NODE_1	63845	4760..6139	C	Cell wall	N-acetylglucosamine-1-phosphate uridyltransferase (EC 2.7.7.23) / Glucosamine-1-phosphate N-acetyltransferase (EC 2.3.1.157)
57	NODE_1	63845	6409..7071	F	Virulence	Phage lysin, glycosyl hydrolase, family 25
58	NODE_1	63845	7166..8008	F	Unknown function	Integral membrane protein
59	NODE_1	63845	8008..8490	F	Transcriptional Regulation	Transcriptional regulator
60	NODE_1	63845	8490..9110	F	Sugar metabolism	Phosphoglycerate mutase family 5
61	NODE_118	76764	295..963	F	Unknown function	hypothetical protein
62	NODE_118	76764	1239..4964	C	Nucleic Acid Metabolism	Phosphoribosylformylglycinamidine synthase, synthetase subunit (EC 6.3.5.3) / Phosphoribosylformylglycinamidine synthase, glutamine amidotransferase subunit (EC 6.3.5.3)
63	NODE_118	76764	5021..5728	C	Nucleic Acid Metabolism	Phosphoribosylaminoimidazole-succinocarboxamide synthase (EC 6.3.2.6)	1
64	NODE_118	76764	5898..7247	C	Small molecule transport	ABC transporter BlpC or comB
65	NODE_118	76764	7260..9413	C	Small molecule transport	Peptide ABC transporter ATP binding/permease protein
66	NODE_118	76764	9999..10124	C	Unknown function	hypothetical protein
67	NODE_118	76764	10127..10357	C	Virulence	Bacteriocin BlpU
68	NODE_727	87586	57..158	F	Unknown function	hypothetical protein
69	NODE_727	87586	103..210	F	Unknown function	hypothetical protein
70	NODE_727	87586	195..296	F	Unknown function	hypothetical protein
71	NODE_727	87586	241..348	F	Unknown function	hypothetical protein
72	NODE_727	87586	333..434	F	Unknown function	hypothetical protein
73	NODE_727	87586	379..498	F	Unknown function	hypothetical protein
74	NODE_727	87586	598..918	F	Transcriptional Regulation	Transcriptional regulator, PadR family
75	NODE_727	87586	922..1737	F	Unknown function	hypothetical protein
76	NODE_727	87586	1812..2738	F	Lipid metabolism	Oxidoreductase, aldo-keto reductase family
77	NODE_727	87586	2834..3070	F	Unknown function	hypothetical protein
78	NODE_727	87586	3063..3761	F	Lipid metabolism	3-Ketoacyl-ACP reductase
79	NODE_727	87586	3772..4272	F	Antimicrobial resistance	MutT/nudix family protein
80	NODE_727	87586	4250..5119	F	Protein/amino acid metabolism	PEP-utilizing enzymes family protein
81	NODE_727	87586	5094..5534	F	Unknown function	hypothetical protein
82	NODE_727	87586	5657..8203	F	Protein/amino acid metabolism	Lysyl-aminopeptidase; aminopeptidase N (EC 3.4.11.2)
83	NODE_727	87586	8312..8986	F	Virulence	Two component system response regulator CiaR
84	NODE_727	87586	9114..10310	F	Antimicrobial resistance	Sensor protein ciaH (EC 2.7.13.3)
85	NODE_727	87586	10344..10631	C	Unknown function	hypothetical protein
86	NODE_727	87586	10771..11700	F	Protein/amino acid metabolism	PROTEASE (EC 3.4.-.-)
87	NODE_727	87586	11900..14350	F	Nucleic Acid Metabolism	DinG family ATP-dependent helicase YoaA
88	NODE_727	87586	14387..15610	F	Cell Signalling	Cell division protein ftsW
89	NODE_727	87586	15621..16175	F	Nucleic Acid Metabolism	4-methyl-5(b-hydroxyethyl)-thiazole monophosphate biosynthesis protein
90	NODE_727	87586	16260..16823	F	Antimicrobial resistance	hydrolase, haloacid dehalogenase-like family
91	NODE_727	87586	16838..18784	F	Nucleic Acid Metabolism	DNA gyrase subunit B (EC 5.99.1.3)
92	NODE_727	87586	18866..20593	F	Cell Signalling	Septation ring formation regulator ezrA
93	NODE_727	87586	20909..21127	F	Transposition/Recombination	Transposase
94	NODE_727	87586	21172..21813	C	Lipid metabolism	Acyl-phosphate:glycerol-3-phosphate O-acyltransferase PlsY
95	NODE_727	87586	21949..23892	F	Nucleic Acid Metabolism	Topoisomerase IV subunit B (EC 5.99.1.-)
96	NODE_727	87586	23892..23999	F	Unknown function	hypothetical protein
97	NODE_727	87586	24013..24138	F	Unknown function	hypothetical protein
98	NODE_727	87586	24348..26783	F	Nucleic Acid Metabolism	Topoisomerase IV subunit A (EC 5.99.1.-)
99	NODE_727	87586	26915..27937	F	Protein/amino acid metabolism	Branched-chain amino acid aminotransferase (EC 2.6.1.42)
100	NODE_727	87586	28020..28697	F	Small molecule transport	ABC transporter substrate-binding protein - oligopeptid transport, internal deletion
101	NODE_727	87586	28762..29451	F	Unknown function	hypothetical protein
102	NODE_727	87586	29448..30371	F	Unknown function	putative membrane protein
103	NODE_727	87586	30386..31030	F	Protein/amino acid metabolism	Pyrrolidone-carboxylate peptidase (EC 3.4.19.3)
104	NODE_727	87586	31198..31428	F	Unknown function	hypothetical protein
105	NODE_727	87586	31662..31976	F	Sugar metabolism	Tagatose 1,6-diphosphate aldolase (EC 4.1.2.40)	1
106	NODE_727	87586	32210..33046	F	Sugar metabolism	Beta-glucoside bgl operon antiterminator, BglG family
107	NODE_727	87586	33082..33399	F	Sugar metabolism	PTS system, lactose-specific IIA component (EC 2.7.1.69)
108	NODE_727	87586	33399..35090	F	Sugar metabolism	PTS system, lactose-specific IIB component (EC 2.7.1.69) / PTS system, lactose-specific IIC component (EC 2.7.1.69)
109	NODE_727	87586	35305..36711	F	Sugar metabolism	6-phospho-beta-galactosidase (EC 3.2.1.85)
110	NODE_727	87586	36832..37011	F	Unknown function	hypothetical protein
111	NODE_727	87586	37302..38063	C	Sugar metabolism	Lactose phosphotransferase system repressor
112	NODE_727	87586	38245..39207	C	Nucleic Acid Metabolism	Ribonucleotide reductase of class Ib (aerobic), beta subunit (EC 1.17.4.1)
113	NODE_727	87586	39395..41554	C	Nucleic Acid Metabolism	Ribonucleotide reductase of class Ib (aerobic), alpha subunit (EC 1.17.4.1)
114	NODE_727	87586	41635..41853	C	Nucleic Acid Metabolism	Glutaredoxin-like protein NrdH
115	NODE_727	87586	42204..42467	F	Small molecule transport	Phosphocarrier protein of PTS system
116	NODE_727	87586	42473..44206	F	Small molecule transport	Phosphoenolpyruvate-protein phosphotransferase of PTS system (EC 2.7.3.9)
117	NODE_727	87586	44423..44938	F	Virulence	Streptococcal histidine triad protein
118	NODE_727	87586	44886..46370	C	Cell Signalling	ATP-dependent Zn protease
119	NODE_727	87586	46523..48130	F	Cell wall	Glucan 1,6-alpha-glucosidase (EC 3.2.1.70)
120	NODE_727	87586	48340..48462	F	Unknown function	hypothetical protein
121	NODE_727	87586	48430..48606	C	Unknown function	putative integrase - phage associated
122	NODE_727	87586	48455..48736	C	Transposition/Recombination	IS630-Spn1, transposase Orf2
123	NODE_727	87586	48771..48911	C	Antimicrobial resistance	N-ethylammeline chlorohydrolase
124	NODE_727	87586	48820..49206	F	Unknown function	hypothetical protein
125	NODE_727	87586	50251..51243	F	Antimicrobial resistance	Daunorubicin resistance ATP-binding protein drrA
126	NODE_727	87586	51245..52063	F	Antimicrobial resistance	Daunorubicin resistance transmembrane protein
127	NODE_727	87586	52065..52850	F	Small molecule transport	ABC-type multidrug transport system, permease component
128	NODE_727	87586	52948..53166	F	Cell Signalling	Acetyltransferase (EC 2.3.1.-)
129	NODE_727	87586	53151..53348	F	Cell Signalling	Acetyltransferase (EC 2.3.1.-)
130	NODE_727	87586	53624..53737	C	Antimicrobial resistance	N-ethylammeline chlorohydrolase
131	NODE_727	87586	54049..55227	F	Small molecule transport	Macrolide-efflux protein
132	NODE_727	87586	55541..55672	F	Unknown function	hypothetical protein
133	NODE_727	87586	55693..57243	F	Protein/amino acid metabolism	D-alanine--poly(phosphoribitol) ligase subunit 1 (EC 6.1.1.13)
134	NODE_727	87586	57240..58484	F	Protein/amino acid metabolism	D-alanyl transfer protein DltB
135	NODE_727	87586	58498..58737	F	Protein/amino acid metabolism	D-alanine--poly(phosphoribitol) ligase subunit 2 (EC 6.1.1.13)
136	NODE_727	87586	58730..59998	F	Small molecule transport	Poly(glycerophosphate chain) D-alanine transfer protein DltD
137	NODE_727	87586	60153..60593	F	Transcriptional Regulation	Transcriptional repressor AdcR for Zn(2+)-responsive expression
138	NODE_727	87586	60593..61297	F	Small molecule transport	Zinc ABC transporter, ATP-binding protein ZnuC
139	NODE_727	87586	61290..62096	F	Small molecule transport	Zinc ABC transporter, inner membrane permease protein ZnuB
140	NODE_727	87586	62106..63611	F	Lipid metabolism	Candidate zinc-binding lipoprotein ZinT
141	NODE_727	87586	63829..64122	F	Virulence	Streptococcal histidine triad protein
142	NODE_727	87586	64362..66086	F	Virulence	Streptococcal histidine triad protein
143	NODE_727	87586	66508..66888	F	Cell Signalling	PTS-dependent dihydroxyacetone kinase subunit DhaM (EC 2.7.1.121); DHA-specific IIA component
144	NODE_727	87586	67347..68060	F	Antimicrobial resistance	2-haloalkanoic acid dehalogenase (EC 3.8.1.2)
145	NODE_727	87586	68074..68721	F	Unknown function	hypothetical protein
146	NODE_727	87586	68857..69510	F	Nucleic Acid Metabolism	Uracil-DNA glycosylase (EC 3.2.2.-)
147	NODE_727	87586	69520..69984	F	Cell Signalling	Mutator mutT protein (7,8-dihydro-8-oxoguanine-triphosphatase) (EC 3.6.1.-)
148	NODE_727	87586	69997..71265	F	Protein/amino acid metabolism	Dihydroorotase (EC 3.5.2.3)
149	NODE_727	87586	71580..72911	F	Small molecule transport	Multi antimicrobial extrusion protein (Na(+)/drug antiporter), MATE family of MDR efflux pumps
150	NODE_727	87586	72908..73018	C	Unknown function	hypothetical protein
151	NODE_727	87586	73065..74033	F	Nucleic Acid Metabolism	Acetoin dehydrogenase E1 component alpha-subunit (EC 1.2.4.-)
152	NODE_727	87586	74049..75041	F	Nucleic Acid Metabolism	Acetoin dehydrogenase E1 component beta-subunit (EC 1.2.4.-)
153	NODE_727	87586	75259..76302	F	Nucleic Acid Metabolism	Dihydrolipoamide acetyltransferase component (E2) of acetoin dehydrogenase complex (EC 2.3.1.-)
154	NODE_727	87586	76366..78051	F	Nucleic Acid Metabolism	Dihydrolipoamide dehydrogenase of acetoin dehydrogenase (EC 1.8.1.4)
155	NODE_727	87586	78115..79104	F	Protein/amino acid metabolism	Lipoate-protein ligase A
156	NODE_727	87586	79177..80247	C	Protein/amino acid metabolism	Tyrosine recombinase xerC
157	NODE_727	87586	80741..81973	C	Small molecule transport	Voltage-gated chloride channel family protein
158	NODE_727	87586	82307..83086	C	Nucleic Acid Metabolism	Ribonuclease HII (EC 3.1.26.4)
159	NODE_727	87586	83073..83924	C	Organelle biosythesis	50S ribosomal subunit maturation GTPase RbgA (B. subtilis YlqF)
160	NODE_727	87586	84372..90386	C	Cell Signalling	Immunoglobulin A1 protease precursor (EC 3.4.24.13) (IgA1 protease) (IgA-specific zinc metalloproteinase)
161	NODE_727	87586	90595..91773	C	Unknown function	hypothetical protein
162	NODE_727	87586	91851..91943	F	Unknown function	hypothetical protein
163	NODE_727	87586	91940..92050	F	Unknown function	hypothetical protein
164	NODE_727	87586	92032..95682	C	Nucleic Acid Metabolism	ATP-dependent nuclease, subunit A
165	NODE_727	87586	95679..98954	C	Nucleic Acid Metabolism	ATP-dependent nuclease, subunit B
166	NODE_189	187987	48..224	C	Transposition/Recombination	IS630-Spn1, transposase Orf1
167	NODE_189	187987	392..1003	C	Organelle biosythesis	SSU ribosomal protein S4p (S9e)
168	NODE_189	187987	1198..2250	C	Virulence	Sensor histidine protein kinase SaeS (EC 2.7.13.3) (exoprotein expression protein S)
169	NODE_189	187987	2247..2945	C	Transcriptional Regulation	DNA-binding response regulator
170	NODE_189	187987	3112..3768	C	Cell wall	Cell wall surface anchor family protein
171	NODE_320	192333	679..1311	C	Small molecule transport	Methionine ABC transporter ATP-binding protein
172	NODE_320	192333	1313..3328	C	Unknown function	hypothetical protein
173	NODE_1325	197793	76..291	C	Virulence	bacteriocin, putative
174	NODE_1561	198475	1112..2092	C	Cell wall	Acetyl xylan esterase 1; Cephalosporin-C deacetylase (EC 3.1.1.41)
175	NODE_1561	198475	2409..4424	C	Nucleic Acid Metabolism	ATP-dependent DNA helicase RecG (EC 3.6.1.-)
176	NODE_1561	198475	4443..5546	C	Protein/amino acid metabolism	Alanine racemase (EC 5.1.1.1)
177	NODE_1561	198475	5536..5898	C	Protein/amino acid metabolism	Holo-[acyl-carrier protein] synthase (EC 2.7.8.7)
178	NODE_1561	198475	5943..6974	C	Protein/amino acid metabolism	2-keto-3-deoxy-D-arabino-heptulosonate-7- phosphate synthase I alpha (EC 2.5.1.54) # AroA I alpha
179	NODE_1561	198475	6976..7863	C	Protein/amino acid metabolism	2-keto-3-deoxy-D-arabino-heptulosonate-7- phosphate synthase I alpha (EC 2.5.1.54) # AroA I alpha
180	NODE_1561	198475	8088..10601	C	Small molecule transport	Protein export cytoplasm protein SecA ATPase RNA helicase (TC 3.A.5.1.1)
181	NODE_1561	198475	10747..10860	C	Unknown function	Conserved domain protein
182	NODE_1561	198475	11045..11695	C	Small molecule transport	ABC transporter, ATP-binding protein
183	NODE_1561	198475	11699..12340	C	Unknown function	hypothetical protein
184	NODE_1561	198475	12333..13124	C	Unknown function	hypothetical protein
185	NODE_1561	198475	13163..13252	F	Unknown function	hypothetical protein
186	NODE_1561	198475	13307..13654	C	Unknown function	hypothetical protein
187	NODE_1561	198475	13733..15043	C	Cell Signalling	GTP-binding protein EngA
188	NODE_1561	198475	15057..15770	C	Cell Signalling	Oxygen-insensitive NADPH nitroreductase (EC 1.-.-.-)
189	NODE_1561	198475	15767..16663	C	Nucleic Acid Metabolism	Helicase loader DnaI
190	NODE_1561	198475	16664..17833	C	Nucleic Acid Metabolism	Helicase loader DnaB
191	NODE_1561	198475	17834..18307	C	Nucleic Acid Metabolism	Ribonucleotide reductase transcriptional regulator NrdR
192	NODE_1561	198475	18447..18812	F	Transcriptional Regulation	transcriptional regulator, GntR family
193	NODE_1561	198475	18817..19512	F	Small molecule transport	ABC-type multidrug transport system, ATPase component
194	NODE_1561	198475	19529..20296	F	Small molecule transport	ABC transporter, ATP-binding protein
195	NODE_1561	198475	21585..22715	C	Small molecule transport	ABC transporter membrane-spanning permease - Na+ export
196	NODE_1561	198475	22781..23674	C	Unknown function	hypothetical protein
197	NODE_1561	198475	26495..27112	F	Unknown function	hypothetical protein
198	NODE_1561	198475	27432..28319	C	Sugar metabolism	Fructokinase (EC 2.7.1.4)
199	NODE_1561	198475	28468..30351	C	Small molecule transport	PTS system, sucrose-specific IIB component (EC 2.7.1.69) / PTS system, sucrose-specific IIC component (EC 2.7.1.69) / PTS system, sucrose-specific IIA component (EC 2.7.1.69)
200	NODE_1561	198475	30478..30585	C	Unknown function	hypothetical protein
201	NODE_1561	198475	30728..32182	F	Sugar metabolism	Sucrose-6-phosphate hydrolase (EC 3.2.1.26)
202	NODE_1561	198475	32163..33128	F	Sugar metabolism	Sucrose operon repressor ScrR, LacI family
203	NODE_1561	198475	33163..34437	C	Cell Signalling	Hydroxymethylglutaryl-CoA reductase (EC 1.1.1.34)
204	NODE_1561	198475	34437..35633	C	Cell Signalling	Hydroxymethylglutaryl-CoA synthase (EC 2.3.3.10)
205	NODE_1561	198475	35740..35943	C	Unknown function	hypothetical protein
206	NODE_1561	198475	36331..36609	F	Transposition/Recombination	IS630-Spn1, transposase Orf2
207	NODE_1561	198475	36551..36697	F	Unknown function	hypothetical protein
208	NODE_1561	198475	36925..37902	F	Transposition/Recombination	Degenerate transposase (orf2)	2
209	NODE_1561	198475	37893..38279	F	Transposition/Recombination	Degenerate transposase (orf2)	2
210	NODE_1561	198475	38319..39329	C	Protein/amino acid metabolism	Endopeptidase essential in most Bacteria (E. coli YgjD/B. subtilis YdiE)
211	NODE_1561	198475	39319..39756	C	Protein/amino acid metabolism	Ribosomal-protein-S18p-alanine acetyltransferase (EC 2.3.1.-)
212	NODE_1561	198475	39753..40436	C	Cell Signalling	Inactive homolog of metal-dependent proteases, putative molecular chaperone
213	NODE_1561	198475	40614..40799	F	Virulence	Two-peptide bacteriocin peptide CibA
214	NODE_1561	198475	40801..40953	F	Virulence	Two-peptide bacteriocin peptide CibB
215	NODE_1561	198475	41276..41491	C	Unknown function	hypothetical protein
216	NODE_1561	198475	41771..42004	F	Unknown function	Protein of unknown function DUF1447
217	NODE_1561	198475	42006..43685	F	Nucleic Acid Metabolism	Zn-dependent hydrolase, RNA-metabolising, CPSF 73 kDa analog
218	NODE_1561	198475	43757..43846	F	Unknown function	hypothetical protein
219	NODE_1561	198475	44036..45949	C	Protein/amino acid metabolism	tRNA uridine 5-carboxymethylaminomethyl modification enzyme gidA
220	NODE_1561	198475	45959..46414	C	Antimicrobial resistance	MutT/nudix family protein
221	NODE_1561	198475	46555..47676	C	Protein/amino acid metabolism	tRNA (5-methylaminomethyl-2-thiouridylate)-methyltransferase (EC 2.1.1.61)	2
222	NODE_1561	198475	48334..49599	C	Cell Signalling	Choline binding protein A
223	NODE_28	248320	95..817	F	Organelle biosythesis	Ribosomal small subunit pseudouridine synthase A (EC 4.2.1.70)
224	NODE_28	248320	1035..2369	F	Protein/amino acid metabolism	Aminopeptidase C (EC 3.4.22.40)
225	NODE_28	248320	2425..3336	C	Small molecule transport	PTS system, mannose-specific IID component (EC 2.7.1.69)
226	NODE_28	248320	3360..4163	C	Small molecule transport	PTS system, mannose-specific IIC component (EC 2.7.1.69)	3
227	NODE_28	248320	4191..5180	C	Small molecule transport	PTS system, mannose-specific IIB component (EC 2.7.1.69) / PTS system, mannose-specific IIA component (EC 2.7.1.69)
228	NODE_28	248320	5413..6432	C	Cell Signalling	Alcohol dehydrogenase (EC 1.1.1.1)
229	NODE_28	248320	6770..7582	C	Cell Signalling	Hydrolase (HAD superfamily)
230	NODE_28	248320	7772..9190	F	Nucleic Acid Metabolism	Guanine-hypoxanthine permease
231	NODE_28	248320	9243..9950	F	Protein/amino acid metabolism	Membrane-bound protease, CAAX family
232	NODE_28	248320	10075..11025	F	Protein/amino acid metabolism	Dihydropteroate synthase (EC 2.5.1.15)
233	NODE_28	248320	11027..12349	F	Protein/amino acid metabolism	Dihydrofolate synthase (EC 6.3.2.12) / Folylpolyglutamate synthase (EC 6.3.2.17)
234	NODE_28	248320	12330..12884	F	Cell Signalling	GTP cyclohydrolase I (EC 3.5.4.16) type 1
235	NODE_28	248320	12927..13739	F	Cell Signalling	Dihydroneopterin aldolase (EC 4.1.2.25) / 2-amino-4-hydroxy-6-hydroxymethyldihydropteridine pyrophosphokinase (EC 2.7.6.3)
236	NODE_28	248320	13784..14101	C	Unknown function	hypothetical protein
237	NODE_28	248320	14458..14904	F	Organelle biosythesis	LSU ribosomal protein L13p (L13Ae)
238	NODE_28	248320	14924..15316	F	Organelle biosythesis	SSU ribosomal protein S9p (S16e)
239	NODE_28	248320	15578..15706	C	Unknown function	Integrase
240	NODE_28	248320	16147..16323	F	Unknown function	hypothetical protein
241	NODE_28	248320	16724..18937	F	Sugar metabolism	Maltodextrin glucosidase (EC 3.2.1.20)
242	NODE_28	248320	19159..19635	C	Cell Signalling	Glutathione peroxidase (EC 1.11.1.9)
243	NODE_28	248320	19858..20316	F	Virulence	Hyaluronate lyase precursor (EC 4.2.2.1)
244	NODE_28	248320	20327..23062	F	Virulence	Hyaluronate lyase precursor (EC 4.2.2.1)
245	NODE_127	273268	380..1855	C	Small molecule transport	PTS system, galactose-specific IIC component (EC 2.7.1.69)
246	NODE_127	273268	1903..2208	C	Small molecule transport	PTS system, galactose-specific IIB component (EC 2.7.1.69)
247	NODE_127	273268	2246..2434	C	Small molecule transport	PTS system, galactose-specific IIA component (EC 2.7.1.69)
248	NODE_127	273268	2458..2853	C	Small molecule transport	PTS system, galactose-specific IIA component (EC 2.7.1.69)
249	NODE_127	273268	3033..3122	F	Unknown function	hypothetical protein
250	NODE_127	273268	3265..5088	C	Protein/amino acid metabolism	Translation elongation factor LepA
251	NODE_127	273268	5167..5895	C	Cell Signalling	Serine/threonine protein phosphatase (EC 3.1.3.16)
252	NODE_127	273268	5897..7564	C	Transposition/Recombination	DNA repair protein RecN
253	NODE_127	273268	7571..7963	C	Transcriptional Regulation	Arginine repressor ArgR
254	NODE_127	273268	7995..8810	C	Nucleic Acid Metabolism	RNA binding methyltransferase FtsJ like
255	NODE_127	273268	8803..9678	C	Lipid metabolism	Octaprenyl-diphosphate synthase (EC 2.5.1.-) / Dimethylallyltransferase (EC 2.5.1.1) / Geranyltranstransferase (EC 2.5.1.10) / Geranylgeranyl pyrophosphate synthetase (EC 2.5.1.29)
256	NODE_127	273268	9675..9887	C	Nucleic Acid Metabolism	Exodeoxyribonuclease VII small subunit (EC 3.1.11.6)
257	NODE_127	273268	9865..11205	C	Nucleic Acid Metabolism	Exodeoxyribonuclease VII large subunit (EC 3.1.11.6)
258	NODE_127	273268	11333..11971	C	Nucleic Acid Metabolism	Uridine kinase (EC 2.7.1.48) [C1]
259	NODE_127	273268	12036..12377	C	Unknown function	hypothetical protein
260	NODE_127	273268	12374..12469	C	Unknown function	hypothetical protein
261	NODE_127	273268	12618..13460	C	Nucleic Acid Metabolism	tRNA pseudouridine synthase B (EC 4.2.1.70)
262	NODE_127	273268	13506..14780	C	Unknown function	hypothetical protein
263	NODE_127	273268	14951..15991	C	Protein/amino acid metabolism	O-acetylhomoserine sulfhydrylase (EC 2.5.1.49) / O-succinylhomoserine sulfhydrylase (EC 2.5.1.48)
264	NODE_127	273268	16013..16135	C	Protein/amino acid metabolism	O-acetylhomoserine sulfhydrylase (EC 2.5.1.49) / O-succinylhomoserine sulfhydrylase (EC 2.5.1.48)
265	NODE_127	273268	16283..17080	C	Small molecule transport	Formate-nitrate transporter
266	NODE_127	273268	17324..18067	C	Unknown function	hypothetical protein
267	NODE_127	273268	18067..20535	C	Nucleic Acid Metabolism	DNA gyrase subunit A (EC 5.99.1.3)
268	NODE_127	273268	20729..21715	F	Sugar metabolism	L-lactate dehydrogenase (EC 1.1.1.27)
269	NODE_251	295904	1..162	F	Unknown function	hypothetical protein
270	NODE_251	295904	152..679	F	Unknown function	hypothetical protein
271	NODE_251	295904	762..1022	F	Unknown function	hypothetical protein
272	NODE_234	298127	3..566	F	Virulence	IgA-binding beta antigen
273	NODE_234	298127	785..1765	C	Nucleic Acid Metabolism	tRNA dihydrouridine synthase B (EC 1.-.-.-)
274	NODE_234	298127	1752..2624	C	Cell Signalling	Chaperonin (heat shock protein 33)
275	NODE_234	298127	2807..4216	F	Transcriptional Regulation	Trans-acting positive regulator
276	NODE_234	298127	4375..5883	F	Lipid metabolism	Glycerol kinase (EC 2.7.1.30)
277	NODE_234	298127	5925..7751	F	Lipid metabolism	Alpha-glycerophosphate oxidase (EC 1.1.3.21)
278	NODE_234	298127	7821..8525	F	Small molecule transport	Glycerol uptake facilitator protein
279	NODE_234	298127	8821..9024	F	Unknown function	hypothetical protein
280	NODE_234	298127	9111..9698	C	Unknown function	hypothetical protein
281	NODE_1831	308775	3..161	C	Transposition/Recombination	Transposase
282	NODE_1831	308775	161..328	C	Transposition/Recombination	Transposase
283	NODE_1831	308775	464..676	C	Transposition/Recombination	IS861, transposase (orf1), IS3 family, truncated
284	NODE_1831	308775	718..918	F	Nucleic Acid Metabolism	DNA/RNA HELICASE (DEAD/DEAH BOX FAMILY)
285	NODE_1831	308775	1218..2057	F	Sugar metabolism	Beta-glucoside bgl operon antiterminator, BglG family
286	NODE_1831	308775	2075..3913	F	Small molecule transport	PTS system, beta-glucoside-specific IIB component (EC 2.7.1.69) / PTS system, beta-glucoside-specific IIC component (EC 2.7.1.69) / PTS system, beta-glucoside-specific IIA component (EC 2.7.1.69)
287	NODE_1831	308775	3926..5341	F	Sugar metabolism	6-phospho-beta-glucosidase (EC 3.2.1.86)
288	NODE_1831	308775	5933..6979	F	Protein/amino acid metabolism	Phenylalanyl-tRNA synthetase alpha chain (EC 6.1.1.20)
289	NODE_1831	308775	6979..7488	F	Cell Signalling	Acetyltransferase, GNAT family protein
290	NODE_1831	308775	7565..9970	F	Protein/amino acid metabolism	Phenylalanyl-tRNA synthetase beta chain (EC 6.1.1.20)
291	NODE_1831	308775	10038..11039	C	Unknown function	putative integral membrane protein (possible nuclease activity)
292	NODE_1831	308775	11186..11410	F	Transposition/Recombination	IS1239, transposase, IS30 family
293	NODE_1831	308775	11594..11860	F	Transcriptional Regulation	transcription regulator, probable
294	NODE_1831	308775	12121..14370	F	Protein/amino acid metabolism	5-methyltetrahydropteroyltriglutamate-- homocysteine methyltransferase (EC 2.1.1.14)
295	NODE_1831	308775	14373..14597	F	Transposition/Recombination	IS1239, transposase, IS30 family
296	NODE_1831	308775	14844..15218	F	Transposition/Recombination	IS1239, transposase, IS30 family
297	NODE_1831	308775	15364..15792	F	Unknown function	hypothetical protein
298	NODE_1831	308775	15835..17823	C	Small molecule transport	ABC transporter permease protein
299	NODE_1831	308775	17825..18583	C	Small molecule transport	ABC transporter ATP-binding protein
300	NODE_1831	308775	19011..19202	F	Unknown function	hypothetical protein
301	NODE_1831	308775	19556..19828	C	Unknown function	phage shock protein C, putative
302	NODE_1831	308775	19887..20336	C	Cell Signalling	Putative metallopeptidase (Zinc) SprT family
303	NODE_1831	308775	20323..22662	C	Nucleic Acid Metabolism	Transcription accessory protein (S1 RNA-binding domain)
304	NODE_1831	308775	22731..22862	F	Unknown function	hypothetical protein
305	NODE_1831	308775	22863..23768	F	Small molecule transport	possible permease
306	NODE_1831	308775	23765..24580	F	Small molecule transport	ABC transporter, substrate-binding protein
307	NODE_1831	308775	24710..25426	C	Unknown function	hypothetical protein
308	NODE_1831	308775	25461..25742	C	Unknown function	hypothetical protein
309	NODE_1831	308775	25885..26118	F	Transposition/Recombination	IS1381 transposase protein A
310	NODE_1831	308775	26243..26443	F	Nucleic Acid Metabolism	ATP synthase C chain (EC 3.6.3.14)
311	NODE_1831	308775	26478..27194	F	Nucleic Acid Metabolism	ATP synthase A chain (EC 3.6.3.14)
312	NODE_1831	308775	27208..27702	F	Nucleic Acid Metabolism	ATP synthase B chain (EC 3.6.3.14)
313	NODE_1831	308775	27702..28238	F	Nucleic Acid Metabolism	ATP synthase delta chain (EC 3.6.3.14)
314	NODE_1831	308775	28253..29758	F	Nucleic Acid Metabolism	ATP synthase alpha chain (EC 3.6.3.14)
315	NODE_1831	308775	29774..30652	F	Nucleic Acid Metabolism	ATP synthase gamma chain (EC 3.6.3.14)
316	NODE_1831	308775	30738..32144	F	Nucleic Acid Metabolism	ATP synthase beta chain (EC 3.6.3.14)
317	NODE_1831	308775	32155..32574	F	Nucleic Acid Metabolism	ATP synthase epsilon chain (EC 3.6.3.14)
318	NODE_1831	308775	32619..33632	C	Sugar metabolism	6-phosphogluconolactonase (EC 3.1.1.31)
319	NODE_1831	308775	33776..34942	F	Unknown function	Hypothetical protein SPy1011
320	NODE_1831	308775	34932..36161	F	Cell Signalling	TPR-repeat-containing protein
321	NODE_1831	308775	36307..36948	F	Small molecule transport	ABC transporter membrane-spanning permease - glutamine transport
322	NODE_1831	308775	36958..37587	F	Small molecule transport	ABC transporter ATP-binding protein - glutamine transport
323	NODE_1831	308775	37600..38436	F	Small molecule transport	Amino acid ABC transporter, amino acid-binding protein
324	NODE_1831	308775	38715..39062	C	Virulence	Bacterocin transport accessory protein
325	NODE_1831	308775	39173..40891	C	Sugar metabolism	Phosphoglucomutase (EC 5.4.2.2)
326	NODE_1831	308775	41316..41450	F	Transposition/Recombination	Degenerative transposase
327	NODE_1831	308775	41437..41970	F	Transposition/Recombination	Transposase, IS630-Spn1 related, Orf2
328	NODE_1831	308775	42310..42564	F	Unknown function	hypothetical protein
329	NODE_1831	308775	42675..43139	F	Unknown function	hypothetical protein
330	NODE_1831	308775	43146..43940	C	Unknown function	hypothetical protein
331	NODE_1831	308775	44348..44773	C	Unknown function	hypothetical protein
332	NODE_1831	308775	44902..45150	C	Unknown function	hypothetical protein
333	NODE_1831	308775	46020..46793	C	Cell Signalling	Autolysin (EC 3.5.1.28)
334	NODE_1831	308775	47352..48647	C	Small molecule transport	MATE efflux family protein DinF
335	NODE_1831	308775	49029..50195	C	Transposition/Recombination	RecA protein
336	NODE_1831	308775	50250..51506	C	Cell Signalling	Competence/damage-inducible protein CinA
337	NODE_1831	308775	51591..52607	C	Transcriptional Regulation	Transcriptional regulator, LytR family
338	NODE_1831	308775	52615..53133	C	Cell Signalling	Acetyltransferase (EC 2.3.1.-)
339	NODE_1831	308775	53123..53566	C	Cell wall	ATPase YjeE, predicted to have essential role in cell wall biosynthesis
340	NODE_1831	308775	53652..54272	C	Unknown function	hypothetical protein
341	NODE_1831	308775	54576..55439	C	Transcriptional Regulation	transcriptional regulator PlcR, putative
342	NODE_1831	308775	55939..56070	F	Unknown function	hypothetical protein
343	NODE_1831	308775	56399..56554	F	Unknown function	hypothetical protein
344	NODE_1831	308775	56573..56956	F	Unknown function	protein of unknown function DUF961
345	NODE_1831	308775	56985..58370	F	Cell Signalling	FtsK/SpoIIIE family protein
346	NODE_1831	308775	58548..59810	F	Transcriptional Regulation	Tn916, transcriptional regulator, putative
347	NODE_1831	308775	60224..60961	F	Cell Signalling	MSL methylase( EC:2.1.1.48 )
348	NODE_1831	308775	61218..62465	C	Transposition/Recombination	Transposase, IS204/IS1001/IS1096/IS1165
349	NODE_1831	308775	62645..62866	F	Cell Signalling	FIG086557: Conjugation related protein
350	NODE_1831	308775	62983..63480	F	Cell Signalling	Antirestriction protein
351	NODE_1831	308775	63945..66392	F	Unknown function	hypothetical protein
352	NODE_1831	308775	66395..68572	F	Unknown function	membrane protein, putative
353	NODE_1831	308775	68569..69570	F	Lipid metabolism	lipoprotein, NLP/P60 family
354	NODE_1831	308775	69585..70499	F	Unknown function	Tn916, hypothetical protein
355	NODE_1831	308775	70900..72819	F	Antimicrobial resistance	Tetracycline resistance protein TetM
356	NODE_1831	308775	73183..73428	F	Cell Signalling	ImpB/MucB/SamB family protein
357	NODE_1831	308775	73425..73760	F	Unknown function	hypothetical protein
358	NODE_1831	308775	73983..74141	F	Unknown function	hypothetical protein
359	NODE_1831	308775	74545..76008	C	Cell Signalling	Mel
360	NODE_1831	308775	76128..77345	C	Small molecule transport	Macrolide-efflux protein
361	NODE_1831	308775	77731..77901	C	Unknown function	hypothetical protein
362	NODE_1831	308775	78697..79050	C	Transcriptional Regulation	Tn916, transcriptional regulator, putative
363	NODE_1831	308775	79555..79977	F	Unknown function	hypothetical protein
364	NODE_1831	308775	80665..80868	F	Transposition/Recombination	putative transposon excisionase; Tn916 ORF1-like
365	NODE_1831	308775	80950..82167	F	Transposition/Recombination	putative transposon integrase; Tn916 ORF3-like
366	NODE_190	392259	83..397	C	Small molecule transport	Transporter, truncation
367	NODE_190	392259	887..1801	F	Unknown function	hypothetical protein
368	NODE_138	396117	1..150	F	Transposition/Recombination	IS630-Spn1, transposase Orf2
369	NODE_138	396117	60..164	F	Unknown function	hypothetical protein
370	NODE_138	396117	352..2610	C	Protein/amino acid metabolism	ATP-dependent Clp protease, ATP-binding subunit ClpE
371	NODE_138	396117	2741..2842	F	Unknown function	hypothetical protein
372	NODE_138	396117	2839..3069	C	Unknown function	hypothetical protein
373	NODE_138	396117	3259..3942	F	Small molecule transport	ABC transporter membrane-spanning permease - glutamine transport
374	NODE_138	396117	3942..4676	F	Small molecule transport	Glutamine transport ATP-binding protein glnQ (TC 3.A.1.3.2)
375	NODE_138	396117	4809..5687	F	Protein/amino acid metabolism	Methylenetetrahydrofolate dehydrogenase (NADP+) (EC 1.5.1.5) / Methenyltetrahydrofolate cyclohydrolase (EC 3.5.4.9)
376	NODE_138	396117	5829..6701	F	Unknown function	YjeF protein, C-terminal domain
377	NODE_138	396117	6698..6823	C	Unknown function	hypothetical protein
378	NODE_138	396117	6983..7666	F	Sugar metabolism	Ribose 5-phosphate isomerase A (EC 5.3.1.6)
379	NODE_138	396117	7680..8891	F	Nucleic Acid Metabolism	Phosphopentomutase (EC 5.4.2.7)
380	NODE_138	396117	8893..9435	F	Unknown function	hypothetical protein
381	NODE_138	396117	9451..10260	F	Nucleic Acid Metabolism	Purine nucleoside phosphorylase (EC 2.4.2.1)
382	NODE_138	396117	10736..11131	F	Sugar metabolism	Fucolectin-related protein
383	NODE_138	396117	11141..11593	F	Sugar metabolism	Fucolectin-related protein
384	NODE_138	396117	11596..11715	F	Sugar metabolism	Fucolectin-related protein
385	NODE_138	396117	11740..12252	F	Cell Signalling	Thiol-activated cytolysin; Streptolysin O
386	NODE_138	396117	12905..13615	F	Nucleic Acid Metabolism	Purine nucleoside phosphorylase (EC 2.4.2.1)
387	NODE_138	396117	13638..14162	C	Nucleic Acid Metabolism	DNA topology modulation protein flar-related protein
388	NODE_138	396117	14215..14451	C	Organelle biosythesis	SSU ribosomal protein S20p
389	NODE_138	396117	14519..15439	C	Cell Signalling	Pantothenate kinase (EC 2.7.1.33)
390	NODE_138	396117	15629..15865	F	Unknown function	hypothetical protein
391	NODE_138	396117	15721..16032	F	Unknown function	hypothetical protein
392	NODE_138	396117	16248..16829	F	Organelle biosythesis	16S rRNA m(2)G 1207 methyltransferase (EC 2.1.1.52)
393	NODE_138	396117	16826..18103	F	Nucleic Acid Metabolism	Pyrimidine-nucleoside phosphorylase (EC 2.4.2.2)
394	NODE_138	396117	18121..18783	F	Nucleic Acid Metabolism	Deoxyribose-phosphate aldolase (EC 4.1.2.4)
395	NODE_138	396117	18770..19159	F	Nucleic Acid Metabolism	Cytidine deaminase (EC 3.5.4.5)
396	NODE_138	396117	19250..20302	F	Nucleic Acid Metabolism	Nucleoside-binding protein
397	NODE_138	396117	20446..21981	F	Small molecule transport	Putative deoxyribose-specific ABC transporter, ATP-binding protein
398	NODE_138	396117	21974..23032	F	Small molecule transport	Putative deoxyribose-specific ABC transporter, permease protein
399	NODE_138	396117	23035..23991	F	Small molecule transport	Putative deoxyribose-specific ABC transporter, permease protein
400	NODE_312	421430	70..702	C	Cell Signalling	Phosphoglycolate phosphatase (EC 3.1.3.18)	3
401	NODE_312	421430	724..1596	C	Protein/amino acid metabolism	L-serine dehydratase, alpha subunit (EC 4.3.1.17)
402	NODE_312	421430	1605..2276	C	Protein/amino acid metabolism	L-serine dehydratase, beta subunit (EC 4.3.1.17)
403	NODE_317	424658	3..104	F	Unknown function	hypothetical protein
404	NODE_317	424658	276..1838	C	Protein/amino acid metabolism	GMP synthase [glutamine-hydrolyzing] (EC 6.3.5.2)
405	NODE_317	424658	1980..2678	F	Transcriptional Regulation	Transcriptional regulator, GntR family
406	NODE_317	424658	2721..3617	C	Small molecule transport	Drug/metabolite transporter (DMT) superfamily protein
407	NODE_317	424658	3626..4561	C	Cell Signalling	putative esterase
408	NODE_317	424658	4558..5283	C	Protein/amino acid metabolism	C3-degrading proteinase
409	NODE_317	424658	5367..6002	C	Nucleic Acid Metabolism	N-Acetylneuraminate cytidylyltransferase (EC 2.7.7.43) / Platelet activating factor
410	NODE_317	424658	6004..6831	C	Cell Signalling	Hydrolase (HAD superfamily)
411	NODE_317	424658	6853..7188	C	Virulence	Capsule biosynthesis protein capA
412	NODE_317	424658	7189..7905	C	Virulence	Capsule biosynthesis protein capA
413	NODE_317	424658	8418..9029	F	Protein/amino acid metabolism	Peptide deformylase (EC 3.5.1.88)
414	NODE_317	424658	9074..9802	F	Organelle biosythesis	TrmH family tRNA/rRNA methyltransferase YacO (EC 2.1.1.-)
415	NODE_317	424658	9840..10751	C	Cell Signalling	Thioredoxin reductase (EC 1.8.1.9)
416	NODE_317	424658	10817..11005	C	Unknown function	hypothetical protein
417	NODE_317	424658	11119..11862	C	Small molecule transport	ABC transporter ATP-binding protein - aspartate/glutamate transport
418	NODE_317	424658	11862..12662	C	Small molecule transport	Amino acid ABC transporter, permease protein
419	NODE_317	424658	12820..13176	C	Antimicrobial resistance	Arsenate reductase (EC 1.20.4.1)
420	NODE_317	424658	13170..13700	C	Nucleic Acid Metabolism	Methylated-DNA--protein-cysteine methyltransferase (EC 2.1.1.63)
421	NODE_317	424658	13700..14194	C	Cell Signalling	Acetyltransferase (EC 2.3.1.-)
422	NODE_317	424658	14329..14775	F	Unknown function	hypothetical protein
423	NODE_317	424658	14772..15419	F	Virulence	Hemolysin III
424	NODE_317	424658	15440..16021	C	Protein/amino acid metabolism	Pyridoxine biosynthesis glutamine amidotransferase, glutaminase subunit (EC 2.4.2.-)
425	NODE_317	424658	16022..16897	C	Protein/amino acid metabolism	Pyridoxine biosynthesis glutamine amidotransferase, synthase subunit (EC 2.4.2.-)
426	NODE_317	424658	17049..18428	C	Cell Signalling	NADH oxidase (EC 1.6.99.3)
427	NODE_317	424658	18722..19645	F	Nucleic Acid Metabolism	Hypothetical similar to thiamin biosynthesis lipoprotein ApbE
428	NODE_317	424658	19705..20310	F	Protein/amino acid metabolism	Fumarate reductase, flavoprotein subunit precursor (EC 1.3.99.1)
429	NODE_317	424658	20328..21572	F	Protein/amino acid metabolism	Fumarate reductase, flavoprotein subunit precursor (EC 1.3.99.1)
430	NODE_317	424658	21689..21946	C	Unknown function	hypothetical protein
431	NODE_317	424658	21988..24024	C	Nucleic Acid Metabolism	Glycyl-tRNA synthetase beta chain (EC 6.1.1.14)
432	NODE_317	424658	24284..25201	C	Nucleic Acid Metabolism	Glycyl-tRNA synthetase alpha chain (EC 6.1.1.14)
433	NODE_317	424658	25394..26155	C	Unknown function	hypothetical protein
434	NODE_317	424658	26428..27270	C	Cell Signalling	oxidoreductase of aldo/keto reductase family, subgroup 1
435	NODE_317	424658	27384..28721	C	Cell wall	Peptidoglycan N-acetylglucosamine deacetylase (EC 3.5.1.-)
436	NODE_317	424658	29010..29387	C	Unknown function	hypothetical protein
437	NODE_317	424658	29602..30579	F	Cell Signalling	oxidoreductase, Gfo/Idh/MocA family
438	NODE_317	424658	30576..31658	F	Nucleic Acid Metabolism	ATP-dependent RNA helicase, DEAD/DEAH box family
439	NODE_284	456688	143..472	C	Transposition/Recombination	IS630-Spn1, transposase Orf1
440	NODE_284	456688	603..1475	C	Virulence	Quinolinate phosphoribosyltransferase [decarboxylating] (EC 2.4.2.19)
441	NODE_284	456688	1711..3021	F	Small molecule transport	Malonate permease
442	NODE_284	456688	3161..3289	F	Transposition/Recombination	Transposase
443	NODE_284	456688	3387..3581	C	Unknown function	hypothetical protein
444	NODE_284	456688	4041..4769	C	Transcriptional Regulation	Transcriptional regulator, GntR family
445	NODE_284	456688	4927..6336	F	Sugar metabolism	Beta-glucosidase (EC 3.2.1.21)
446	NODE_284	456688	6354..7649	F	Small molecule transport	PTS system, cellobiose-specific IIC component (EC 2.7.1.69)
447	NODE_284	456688	7699..7962	F	Small molecule transport	PTS system, cellobiose-specific IIB component (EC 2.7.1.69)
448	NODE_284	456688	7959..8267	F	Small molecule transport	PTS system, IIA component (EC 2.7.1.-)
449	NODE_284	456688	9253..11925	C	Cell Signalling	Alcohol dehydrogenase (EC 1.1.1.1); Acetaldehyde dehydrogenase (EC 1.2.1.10)
450	NODE_284	456688	12107..12244	C	Unknown function	hypothetical protein
451	NODE_284	456688	12204..12614	C	Cell Signalling	MORN motif family protein
452	NODE_284	456688	12616..13044	C	Cell Signalling	Low molecular weight protein tyrosine phosphatase (EC 3.1.3.48)
453	NODE_284	456688	13090..13389	C	Small molecule transport	Preprotein translocase subunit YajC (TC 3.A.5.1.1)
454	NODE_284	456688	13506..15482	C	Cell Signalling	Transketolase (EC 2.2.1.1)
455	NODE_284	456688	15596..16687	C	Sugar metabolism	Putative L-ascorbate 6-phosphate lactonase (EC 3.1.1.-)
456	NODE_284	456688	16799..18472	C	Cell Signalling	Transcriptional antiterminator with PTS regulation domain, SPy0181 ortholog
457	NODE_284	456688	18655..19359	C	Cell wall	L-ribulose-5-phosphate 4-epimerase (EC 5.1.3.4)
458	NODE_284	456688	19361..20224	C	Cell wall	L-xylulose 5-phosphate 3-epimerase (EC 5.1.3.-)
459	NODE_284	456688	20228..20893	C	Cell Signalling	3-keto-L-gulonate 6-phosphate decarboxylase
460	NODE_284	456688	20910..21395	C	Small molecule transport	PTS system, 3-keto-L-gulonate/L-ascorbate specific IIA component (PtxA)
461	NODE_284	456688	21471..21752	C	Small molecule transport	PTS system, 3-keto-L-gulonate/L-ascorbate specific IIB component (SgaB)
462	NODE_284	456688	21775..23232	C	Small molecule transport	PTS system, 3-keto-L-gulonate/L-ascorbate specific IIC component (SgaT)
463	NODE_284	456688	23361..23987	C	Transcriptional Regulation	Sakacin A production response regulator
464	NODE_284	456688	24038..25024	C	Cell Signalling	Jag protein
465	NODE_284	456688	25043..25816	C	Cell Signalling	Membrane protein oxaA 1 precursor
466	NODE_284	456688	25842..26213	C	Nucleic Acid Metabolism	Ribonuclease P protein component (EC 3.1.26.5)
467	NODE_284	456688	26230..26361	C	Unknown function	hypothetical protein
468	NODE_284	456688	26362..27552	C	Cell Signalling	Acetate kinase (EC 2.7.2.1)
469	NODE_284	456688	27603..31214	C	Nucleic Acid Metabolism	SWF/SNF family helicase
470	NODE_284	456688	31307..32473	C	Protein/amino acid metabolism	Aspartate aminotransferase (EC 2.6.1.1)
471	NODE_284	456688	32481..33575	C	Cell Signalling	Cystathionine gamma-synthase (EC 2.5.1.48)
472	NODE_284	456688	33733..35163	C	Small molecule transport	Multidrug resistance ABC transporter ATP-binding and permease protein
473	NODE_284	456688	35181..35414	C	Small molecule transport	Multidrug resistance ABC transporter ATP-binding and permease protein
474	NODE_284	456688	35586..37547	C	Small molecule transport	Oligopeptide ABC transporter, periplasmic oligopeptide-binding protein oppA (TC 3.A.1.5.1)
475	NODE_284	456688	37748..39337	C	Small molecule transport	Export protein for polysaccharides and teichoic acids
476	NODE_284	456688	39476..40921	F	Protein/amino acid metabolism	UDP-N-acetylmuramoylalanyl-D-glutamate--2,6- diaminopimelate ligase (EC 6.3.2.13)
477	NODE_284	456688	40967..41161	C	Unknown function	hypothetical protein
478	NODE_284	456688	41262..41858	C	Unknown function	hypothetical protein
479	NODE_284	456688	41895..42407	C	Unknown function	Conserved domain protein
480	NODE_284	456688	42494..43429	C	Cell Signalling	Manganese-dependent inorganic pyrophosphatase (EC 3.6.1.1)
481	NODE_284	456688	43500..43799	C	Nucleic Acid Metabolism	COG2827: putative endonuclease containing a URI domain
482	NODE_284	456688	43789..44538	C	Cell Signalling	COG4123: Predicted O-methyltransferase
483	NODE_284	456688	44592..44951	C	Unknown function	hypothetical protein
484	NODE_284	456688	44953..46353	C	Cell Signalling	Streptococcal lipoprotein rotamase A; Peptidyl-prolyl cis-trans isomerase (EC 5.2.1.8)
485	NODE_284	456688	46648..46887	C	Organelle biosythesis	SSU ribosomal protein S18p
486	NODE_284	456688	46919..47389	C	Nucleic Acid Metabolism	Single-stranded DNA-binding protein
487	NODE_284	456688	47401..47691	C	Organelle biosythesis	SSU ribosomal protein S6p
488	NODE_284	456688	47844..49187	C	Protein/amino acid metabolism	Asparaginyl-tRNA synthetase (EC 6.1.1.22)
489	NODE_284	456688	49347..49496	C	Sugar metabolism	Lactoylglutathione lyase and related lyases
490	NODE_284	456688	49564..50751	C	Protein/amino acid metabolism	Aspartate aminotransferase (EC 2.6.1.1)
491	NODE_284	456688	50748..51137	C	Unknown function	hypothetical protein
492	NODE_284	456688	51556..52104	F	Unknown function	hypothetical protein
493	NODE_284	456688	52341..55121	C	Virulence	Flagellar hook-length control protein fliK
494	NODE_19	512147	97..1863	F	Small molecule transport	Multidrug resistance ABC transporter ATP-binding and permease protein
495	NODE_19	512147	2002..2691	F	Protein/amino acid metabolism	Glutamine amidotransferase, class I
496	NODE_19	512147	2695..2874	F	Unknown function	hypothetical protein
497	NODE_19	512147	2861..4210	F	Sugar metabolism	Glucose-6-phosphate isomerase (EC 5.3.1.9)
498	NODE_19	512147	4334..5794	F	Protein/amino acid metabolism	Glutamyl-tRNA synthetase (EC 6.1.1.17) @ Glutamyl-tRNA(Gln) synthetase
499	NODE_19	512147	5808..6242	F	Nucleic Acid Metabolism	Cytidine/deoxycytidylate deaminase family protein
500	NODE_87	518473	498..797	C	Transcriptional Regulation	Transcriptional regulatory protein
501	NODE_87	518473	794..901	C	Unknown function	hypothetical protein
502	NODE_87	518473	1211..1897	F	Unknown function	hypothetical protein
503	NODE_87	518473	2085..2399	F	Organelle biosythesis	LSU ribosomal protein L21p
504	NODE_87	518473	2415..2759	F	Organelle biosythesis	putative ribosomal protein, ysxB homolog
505	NODE_87	518473	2776..3069	F	Organelle biosythesis	LSU ribosomal protein L27p
506	NODE_87	518473	3309..3479	C	Unknown function	hypothetical protein
507	NODE_87	518473	3451..3579	C	Unknown function	hypothetical protein
508	NODE_87	518473	3917..4834	F	Cell Signalling	Riboflavin kinase (EC 2.7.1.26) / FMN adenylyltransferase (EC 2.7.7.2)
509	NODE_87	518473	4927..5775	C	Small molecule transport	Transporter
510	NODE_87	518473	5917..6756	F	Unknown function	hypothetical protein
511	NODE_87	518473	6863..7138	F	Nucleic Acid Metabolism	DNA-binding protein HBsu
512	NODE_87	518473	7565..9466	F	Small molecule transport	ABC transporter ATP-binding protein
513	NODE_87	518473	9469..10332	F	Transcriptional Regulation	Positive transcriptional regulator, MutR family
514	NODE_87	518473	10412..11590	F	Small molecule transport	ABC transporter membrane-spanning permease - macrolide efflux
515	NODE_87	518473	11683..13641	F	Nucleic Acid Metabolism	DNA ligase (EC 6.5.1.2)
516	NODE_87	518473	13753..16032	F	Sugar metabolism	Glycogen debranching enzyme (EC 3.2.1.-) / Pullulanase (EC 3.2.1.41)
517	NODE_87	518473	16576..18000	F	Sugar metabolism	Non-phosphorylating glyceraldehyde-3-phosphate dehydrogenase (NADP) (EC 1.2.1.9)
518	NODE_87	518473	18484..20412	F	Sugar metabolism	1,4-alpha-glucan (glycogen) branching enzyme (EC 2.4.1.18)
519	NODE_87	518473	20402..21544	F	Sugar metabolism	Glucose-1-phosphate adenylyltransferase (EC 2.7.7.27)
520	NODE_87	518473	21534..22673	F	Sugar metabolism	Glycogen biosynthesis protein GlgD, glucose-1-phosphate adenylyltransferase family
521	NODE_87	518473	22670..24103	F	Sugar metabolism	Glycogen synthase, ADP-glucose transglucosylase (EC 2.4.1.21)
522	NODE_87	518473	24162..24533	F	Protein/amino acid metabolism	Phosphoserine phosphatase (EC 3.1.3.3)
523	NODE_87	518473	24816..25931	F	Sugar metabolism	Glycerate kinase (EC 2.7.1.31)
524	NODE_87	518473	25928..26374	C	Unknown function	hypothetical protein
525	NODE_87	518473	26538..27842	F	Sugar metabolism	Enolase (EC 4.2.1.11)
526	NODE_671	547009	43..675	F	Antimicrobial resistance	Chlorohydrolase/deaminase family protein
527	NODE_671	547009	858..2084	C	Small molecule transport	Macrolide-efflux protein
528	NODE_671	547009	2156..2821	C	Unknown function	hypothetical protein
529	NODE_671	547009	2889..3086	C	Unknown function	hypothetical protein
530	NODE_671	547009	3377..4240	C	Transcriptional Regulation	Positive transcriptional regulator, MutR family	3
531	NODE_671	547009	4635..4985	C	Sugar metabolism	UDP-glucose dehydrogenase (EC 1.1.1.22)	1
532	NODE_671	547009	5156..5806	C	Sugar metabolism	UDP-glucose dehydrogenase (EC 1.1.1.22)	1
533	NODE_671	547009	5819..6184	C	Unknown function	hypothetical protein	1
534	NODE_671	547009	6337..6564	C	Unknown function	hypothetical protein	1
535	NODE_671	547009	6570..7049	C	Unknown function	hypothetical protein	1
536	NODE_671	547009	7346..8962	C	Small molecule transport	ABC transporter ATP-binding/membrane spanning protein - multidrug resistance	2
537	NODE_671	547009	9049..9924	C	Protein/amino acid metabolism	Glycosyl transferase, family 2, (EC 2.4.1.-)
538	NODE_671	547009	9948..10310	C	Cell wall	Exopolysaccharide biosynthesis glycosyltransferase EpsF (EC 2.4.1.-)
539	NODE_671	547009	10537..11091	C	Cell wall	Exopolysaccharide biosynthesis glycosyltransferase EpsF (EC 2.4.1.-)	1
540	NODE_335	559192	130..1281	C	Small molecule transport	Major facilitator superfamily transporter-permease
541	NODE_335	559192	1378..1602	C	Unknown function	hypothetical protein
542	NODE_335	559192	1518..2147	C	Unknown function	hypothetical protein
543	NODE_335	559192	2150..2488	C	Cell Signalling	Alkylphosphonate utilization operon protein PhnA
544	NODE_335	559192	2619..3290	C	Nucleic Acid Metabolism	Cytidylate kinase (EC 2.7.4.14)
545	NODE_335	559192	3299..3775	C	Unknown function	hypothetical protein
546	NODE_335	559192	3917..4033	F	Unknown function	hypothetical protein
547	NODE_335	559192	4084..5049	C	Protein/amino acid metabolism	Bactoprenol glucosyl transferase (EC 2.4.1.-)
548	NODE_335	559192	5051..6070	C	Sugar metabolism	UDP-glucose 4-epimerase (EC 5.1.3.2)
549	NODE_335	559192	7041..7136	F	Unknown function	hypothetical protein
550	NODE_335	559192	7186..8289	C	Protein/amino acid metabolism	Glycine/D-amino acid oxidases family
551	NODE_335	559192	8306..9103	C	Unknown function	Hypothetical protein ybgI
552	NODE_335	559192	9090..9746	C	Nucleic Acid Metabolism	Putative tRNA-m1A22 methylase
553	NODE_335	559192	10316..10492	F	Unknown function	Conserved domain protein
554	NODE_335	559192	10471..10935	F	Unknown function	hypothetical protein
555	NODE_335	559192	11046..11381	F	Unknown function	conserved hypothetical protein, putative protein kinase
556	NODE_335	559192	11391..11573	C	Transposition/Recombination	Transposase
557	NODE_2774	572137	16..237	F	Small molecule transport	Sodium-dependent phosphate transporter
558	NODE_2774	572137	379..1830	C	Small molecule transport	Sodium-dependent phosphate transporter
559	NODE_2774	572137	2191..7059	F	Protein/amino acid metabolism	Endo-beta-N-acetylglucosaminidase (EC 3.2.1.96)
560	NODE_2774	572137	7149..8345	F	Sugar metabolism	Phosphoglycerate kinase (EC 2.7.2.3)
561	NODE_2774	572137	8481..9008	F	Unknown function	hypothetical protein
562	NODE_2774	572137	9085..9441	F	Transcriptional Regulation	Transcriptional regulator, MerR family protein
563	NODE_2774	572137	9478..10824	F	Protein/amino acid metabolism	Glutamine synthetase type I (EC 6.3.1.2)
564	NODE_2774	572137	11606..12904	F	Nucleic Acid Metabolism	Type I site-specific deoxyribonuclease chain S (EC 3.1.21.3)
565	NODE_2774	572137	12961..13758	F	Transposition/Recombination	Integrase/recombinase (XerC/CodV family)
566	NODE_2774	572137	13829..14374	F	Nucleic Acid Metabolism	Type I restriction-modification system, specificity subunit S (EC 3.1.21.3)
567	NODE_2774	572137	14587..14706	F	Unknown function	hypothetical protein
568	NODE_173	587036	125..622	F	Cell Signalling	predicted metal-dependent hydrolase
569	NODE_173	587036	603..998	F	Lipid metabolism	Diacylglycerol kinase (EC 2.7.1.107)
570	NODE_173	587036	1015..1914	F	Cell Signalling	GTP-binding protein Era
571	NODE_173	587036	1963..2787	F	Protein/amino acid metabolism	Formamidopyrimidine-DNA glycosylase (EC 3.2.2.23)
572	NODE_173	587036	2787..3392	F	Cell Signalling	Dephospho-CoA kinase (EC 2.7.1.24)
573	NODE_173	587036	3379..4578	F	Small molecule transport	Multi-drug resistance efflux pump pmrA
574	NODE_173	587036	4578..4727	F	Organelle biosythesis	LSU ribosomal protein L33p
575	NODE_173	587036	4767..5000	F	Small molecule transport	Preprotein translocase subunit SecG (TC 3.A.5.1.1)
576	NODE_173	587036	5102..7456	F	Nucleic Acid Metabolism	Ribonuclease R (EC 3.1.-.-)
577	NODE_173	587036	7419..7886	F	Nucleic Acid Metabolism	tmRNA-binding protein SmpB
578	NODE_173	587036	7902..8762	F	Antimicrobial resistance	Tellurite resistance protein TehB
579	NODE_173	587036	8835..9788	F	Cell Signalling	Competence protein CoiA
580	NODE_173	587036	9807..11618	F	Protein/amino acid metabolism	Oligoendopeptidase F
581	NODE_173	587036	11656..12333	F	Unknown function	hypothetical protein
582	NODE_173	587036	12400..13341	F	Protein/amino acid metabolism	Putative parvulin type peptidyl-prolyl isomerase, similarity with PrsA foldase
583	NODE_847	602340	226..2859	F	Nucleic Acid Metabolism	DNA polymerase I (EC 2.7.7.7)	7
584	NODE_847	602340	2944..3381	F	Organelle biosythesis	Succinyl-CoA synthetase, alpha subunit-related enzymes
585	NODE_483	605842	3..98	F	Unknown function	hypothetical protein
586	NODE_483	605842	169..738	F	Protein/amino acid metabolism	Peptidyl-tRNA hydrolase (EC 3.1.1.29)
587	NODE_483	605842	739..4248	F	Nucleic Acid Metabolism	Transcription-repair coupling factor	5
588	NODE_483	605842	4306..4572	F	Unknown function	Uncharacterized protein SP_0007	1
589	NODE_483	605842	4565..4771	F	Unknown function	hypothetical protein
590	NODE_483	605842	4713..5741	C	Nucleic Acid Metabolism	GTP-binding and nucleic acid-binding protein YchF
591	NODE_483	605842	5861..7027	C	Transposition/Recombination	Integrase/recombinase, phage associated
592	NODE_483	605842	7463..8023	C	Transposition/Recombination	DNA-damage-inducible protein D
593	NODE_483	605842	9856..10314	F	Unknown function	hypothetical protein
594	NODE_483	605842	10778..11446	C	Cell Signalling	Filamentation induced by cAMP protein Fic
595	NODE_483	605842	11585..12253	C	Unknown function	hypothetical protein
596	NODE_483	605842	12272..12988	C	Transcriptional Regulation	putative cI-like repressor - phage associated
597	NODE_1347	622923	2..1465	C	Protein/amino acid metabolism	Arginine decarboxylase (EC 4.1.1.19)
598	NODE_1347	622923	2250..2648	F	Cell Signalling	Acetyltransferase (EC 2.3.1.-)
599	NODE_963	626193	3..113	F	Transposition/Recombination	IS1380-Spn1, transposase
600	NODE_963	626193	178..801	C	Small molecule transport	amino acid ABC transporter, permease protein
601	NODE_963	626193	761..1441	C	Small molecule transport	ABC transporter membrane-spanning permease - glutamine transport
602	NODE_963	626193	1579..1752	F	Unknown function	hypothetical protein
603	NODE_963	626193	2319..3455	F	Sugar metabolism	Lactate 2-monooxygenase (EC 1.13.12.4) # interrupted
604	NODE_963	626193	4011..4679	F	Nucleic Acid Metabolism	Thiaminase II (EC 3.5.99.2)
605	NODE_963	626193	4915..5697	F	Nucleic Acid Metabolism	Hydroxyethylthiazole kinase (EC 2.7.1.50)
606	NODE_963	626193	5699..6328	F	Nucleic Acid Metabolism	Thiamin-phosphate pyrophosphorylase (EC 2.5.1.3)
607	NODE_963	626193	6887..7447	F	Small molecule transport	Substrate-specific component YkoE of thiamin-regulated ECF transporter for HydroxyMethylPyrimidine
608	NODE_963	626193	7448..8833	F	Small molecule transport	ATPase component YkoD of energizing module of thiamin-regulated ECF transporter for HydroxyMethylPyrimidine
609	NODE_963	626193	8835..9485	F	Small molecule transport	Transmembrane component YkoC of energizing module of thiamin-regulated ECF transporter for HydroxyMethylPyrimidine
610	NODE_963	626193	9496..10188	F	Nucleic Acid Metabolism	Thiaminase II (EC 3.5.99.2)
611	NODE_963	626193	10193..10717	F	Small molecule transport	Substrate-specific component ThiW of predicted thiazole ECF transporter
612	NODE_963	626193	10717..11520	F	Nucleic Acid Metabolism	Hydroxyethylthiazole kinase (EC 2.7.1.50)
613	NODE_963	626193	11513..12145	F	Nucleic Acid Metabolism	Thiamin-phosphate pyrophosphorylase (EC 2.5.1.3)
614	NODE_963	626193	12156..12320	F	Antimicrobial resistance	N-ethylammeline chlorohydrolase
615	NODE_963	626193	12354..13145	C	Nucleic Acid Metabolism	Phosphomethylpyrimidine kinase (EC 2.7.4.7)
616	NODE_963	626193	13511..13906	F	Transcriptional Regulation	Putative negative regulator of copper transport operon (Putative negative transcriptional regulator-cpooer transport operon)
617	NODE_963	626193	13917..14288	F	Small molecule transport	Copper-exporting ATPase (EC 3.6.3.4)
618	NODE_963	626193	14298..16541	F	Small molecule transport	Lead, cadmium, zinc and mercury transporting ATPase (EC 3.6.3.3) (EC 3.6.3.5); Copper-translocating P-type ATPase (EC 3.6.3.4)
619	NODE_963	626193	16748..18445	F	Sugar metabolism	Pyruvate oxidase (EC 1.2.3.3)
620	NODE_963	626193	18663..19010	F	Unknown function	hypothetical protein
621	NODE_134	645857	61..666	F	Cell Signalling	Lipopolysaccharide cholinephosphotransferase LicD (EC 2.7.8.-)
622	NODE_134	645857	656..1759	F	Cell wall	Exopolysaccharide biosynthesis glycosyltransferase EpsF (EC 2.4.1.-)
623	NODE_134	645857	1761..2747	F	Cell wall	Beta-1,3-glucosyltransferase
624	NODE_134	645857	2763..4196	F	Unknown function	hypothetical protein
625	NODE_134	645857	4225..5259	F	Unknown function	Conserved domain protein
626	NODE_134	645857	5459..6196	F	Transcriptional Regulation	Negative regulator of genetic competence MecA	1
627	NODE_134	645857	6347..7633	F	Protein/amino acid metabolism	Homoserine dehydrogenase (EC 1.1.1.3)
628	NODE_134	645857	7635..8504	F	Protein/amino acid metabolism	Homoserine kinase (EC 2.7.1.39)
629	NODE_126	655239	1..264	F	Transposition/Recombination	Transposase
630	NODE_126	655239	261..479	F	Small molecule transport	High-affinity Fe2+/Pb2+ permease
631	NODE_126	655239	536..778	C	Organelle biosythesis	LSU ribosomal protein L31p
632	NODE_126	655239	874..1809	C	Cell Signalling	DHH subfamily 1 protein
633	NODE_126	655239	1913..2356	F	Cell Signalling	Flavodoxin
634	NODE_126	655239	2472..2738	F	Protein/amino acid metabolism	Chorismate mutase I (EC 5.4.99.5) # AroHI
635	NODE_126	655239	2735..3109	F	Antimicrobial resistance	CrcB protein
636	NODE_126	655239	3103..3432	F	Antimicrobial resistance	CrcB protein
637	NODE_126	655239	3551..3898	F	Organelle biosythesis	LSU ribosomal protein L19p
638	NODE_126	655239	4183..5181	C	Nucleic Acid Metabolism	SAP domain protein
639	NODE_126	655239	5224..6030	C	Cell Signalling	Hydrolase (HAD superfamily)
640	NODE_126	655239	6043..7347	C	Nucleic Acid Metabolism	Deoxyguanosinetriphosphate triphosphohydrolase (EC 3.1.5.1)
641	NODE_126	655239	7419..7796	F	Unknown function	hypothetical protein
642	NODE_126	655239	7887..8219	F	Cell Signalling	Signal recognition particle associated protein
643	NODE_126	655239	8231..9802	F	Cell Signalling	Signal recognition particle, subunit Ffh SRP54 (TC 3.A.5.1.1)
644	NODE_126	655239	9997..11280	C	Small molecule transport	Uracil permease
645	NODE_126	655239	11534..12247	C	Organelle biosythesis	Ribosomal RNA small subunit methyltransferase G (EC 2.1.1.-)
646	NODE_126	655239	12341..12901	F	Virulence	LemA protein
647	NODE_126	655239	12903..13802	F	Cell Signalling	Heat shock protein (HtpX) protease (EC 3.4.24.-)
648	NODE_126	655239	13846..15372	C	Small molecule transport	ABC transporter ATP-binding protein
649	NODE_126	655239	15645..15824	C	Virulence	BlpT protein, fusion
650	NODE_126	655239	15821..16009	C	Virulence	BlpT protein, fusion
651	NODE_126	655239	16131..16673	F	Unknown function	hypothetical protein
652	NODE_126	655239	16673..17302	F	Nucleic Acid Metabolism	A/G-specific adenine glycosylase (EC 3.2.2.-)
653	NODE_126	655239	17513..18034	F	Nucleic Acid Metabolism	Uracil phosphoribosyltransferase (EC 2.4.2.9) / Pyrimidine operon regulatory protein pyrR
654	NODE_126	655239	18053..18976	F	Protein/amino acid metabolism	Aspartate carbamoyltransferase (EC 2.1.3.2)
655	NODE_126	655239	19026..20105	F	Protein/amino acid metabolism	Carbamoyl-phosphate synthase small chain (EC 6.3.5.5)
656	NODE_126	655239	20418..23594	F	Protein/amino acid metabolism	Carbamoyl-phosphate synthase large chain (EC 6.3.5.5)
657	NODE_126	655239	23888..24697	C	Cell Signalling	Lipopolysaccharide cholinephosphotransferase LicD (EC 2.7.8.-)
658	NODE_126	655239	24699..25502	C	Cell Signalling	Lipopolysaccharide cholinephosphotransferase LicD (EC 2.7.8.-)
659	NODE_126	655239	25512..26999	C	Small molecule transport	Membrane protein involved in the export of O-antigen, teichoic acid lipoteichoic acids
660	NODE_126	655239	27335..28042	F	Nucleic Acid Metabolism	2-C-methyl-D-erythritol 4-phosphate cytidylyltransferase (EC 2.7.7.60)
661	NODE_126	655239	28047..29069	F	Cell wall	Xylitol dehydrogenase
662	NODE_126	655239	29086..29955	F	Cell Signalling	Choline kinase (EC 2.7.1.32)
663	NODE_126	655239	29945..30823	F	Small molecule transport	Choline permease LicB
664	NODE_126	655239	30835..31524	F	Cell Signalling	Cholinephosphate cytidylyltransferase (EC 2.7.7.15)
665	NODE_126	655239	31620..32468	F	Nucleic Acid Metabolism	Rossmann fold nucleotide-binding protein Smf possibly involved in DNA uptake
666	NODE_380	688847	3..725	C	Cell Signalling	Maturase-related protein
667	NODE_380	688847	729..1010	C	Cell Signalling	Maturase-related protein
668	NODE_380	688847	1507..2970	F	Transcriptional Regulation	Transcription antiterminator, BglG family
669	NODE_380	688847	2963..3391	F	Small molecule transport	PTS system, nitrogen regulatory component IIA, putative
670	NODE_380	688847	3369..3818	F	Small molecule transport	PTS system, IIA component
671	NODE_380	688847	3846..4157	F	Small molecule transport	PTS system, IIB component
672	NODE_380	688847	4183..5268	F	Small molecule transport	PTS system, IIC component
673	NODE_380	688847	5279..5974	F	Sugar metabolism	Ribulose-phosphate 3-epimerase (EC 5.1.3.1)
674	NODE_380	688847	6011..7981	F	Cell Signalling	Transketolase (EC 2.2.1.1)
675	NODE_690	697408	1..435	C	Transposition/Recombination	IS1380-Spn1, transposase
676	NODE_690	697408	848..2488	C	Cell Signalling	Probable mobilization protein MobA
677	NODE_690	697408	2802..3119	C	Unknown function	hypothetical protein
678	NODE_690	697408	3804..4598	C	Small molecule transport	Iron compound ABC uptake transporter ATP-binding protein PiaD
679	NODE_690	697408	4598..5605	C	Small molecule transport	Iron compound ABC uptake transporter permease protein PiaC
680	NODE_690	697408	5605..6612	C	Small molecule transport	Iron compound ABC uptake transporter permease protein PiaB
681	NODE_690	697408	6602..7627	C	Small molecule transport	Iron compound ABC uptake transporter substrate-binding protein PiaA
682	NODE_690	697408	7748..7849	C	Unknown function	hypothetical protein
683	NODE_690	697408	8020..8238	C	Unknown function	hypothetical protein
684	NODE_690	697408	8976..10607	C	Nucleic Acid Metabolism	RNA methyltransferase, TrmA family
685	NODE_690	697408	10681..11655	C	Unknown function	Extracellular protein
686	NODE_690	697408	11729..12343	C	Virulence	Pneumococcal vaccine antigen A homolog
687	NODE_690	697408	12343..13317	C	Nucleic Acid Metabolism	Pseudouridylate synthases, 23S RNA-specific
688	NODE_690	697408	13325..14581	C	Protein/amino acid metabolism	Serine hydroxymethyltransferase (EC 2.1.2.1)
689	NODE_690	697408	14643..15074	C	Antimicrobial resistance	Phosphinothricin N-acetyltransferase (EC 2.3.1.-)
690	NODE_690	697408	15076..15678	C	Protein/amino acid metabolism	Sua5 YciO YrdC YwlC family protein
691	NODE_690	697408	15662..16501	C	Protein/amino acid metabolism	Methylase of polypeptide chain release factors
692	NODE_690	697408	16501..17580	C	Protein/amino acid metabolism	Peptide chain release factor 1
693	NODE_690	697408	17577..18167	C	Nucleic Acid Metabolism	Thymidine kinase (EC 2.7.1.21)
694	NODE_690	697408	18291..18473	F	Small molecule transport	4-oxalocrotonate tautomerase (EC 5.3.2.-); Xylose transport system permease protein xylH
695	NODE_690	697408	18609..19982	F	Cell Signalling	GTPase and tRNA-U34 5-formylation enzyme TrmE
696	NODE_690	697408	20029..20964	C	Protein/amino acid metabolism	Dihydrodipicolinate synthase (EC 4.2.1.52)
697	NODE_690	697408	21020..22096	C	Protein/amino acid metabolism	Aspartate-semialdehyde dehydrogenase (EC 1.2.1.11)
698	NODE_690	697408	22611..23120	C	Small molecule transport	Substrate-specific component QueT (COG4708) of predicted queuosine-regulated ECF transporter
699	NODE_690	697408	23243..23674	F	Protein/amino acid metabolism	GtrA family protein; MesH protein
700	NODE_690	697408	23756..24133	F	Small molecule transport	Large-conductance mechanosensitive channel
701	NODE_690	697408	24175..25269	C	Iron metabolism	Ferrochelatase, protoheme ferro-lyase (EC 4.99.1.1)
702	NODE_690	697408	25372..26007	C	Virulence	NPQTN specific sortase B
703	NODE_690	697408	26248..27246	C	Virulence	NPQTN specific sortase B
704	NODE_690	697408	27264..28304	C	Virulence	EftLSL.A
705	NODE_690	697408	28505..29056	C	Cell Signalling	Signal peptidase I (EC 3.4.21.89)
706	NODE_690	697408	29056..31008	C	Cell Signalling	Fibronectin-binding protein
707	NODE_690	697408	31138..31653	C	Unknown function	hypothetical protein
708	NODE_690	697408	32012..33235	F	Protein/amino acid metabolism	Tripeptide aminopeptidase (EC 3.4.11.4)
709	NODE_690	697408	33271..33900	C	Unknown function	hypothetical protein
710	NODE_690	697408	33847..34086	F	Unknown function	hypothetical protein
711	NODE_690	697408	34195..34764	C	Virulence	Pneumococcal histidine triad protein E precursor, truncation
712	NODE_690	697408	35279..35368	C	Unknown function	hypothetical protein
713	NODE_690	697408	35594..38713	C	Virulence	Streptococcal histidine triad protein
714	NODE_645	739767	22..747	F	Small molecule transport	Probable cation-transporting ATPase exp7 (EC 3.6.3.-)
715	NODE_180	741008	3..125	C	Transposition/Recombination	IS1167, transposase
716	NODE_180	741008	252..485	C	Unknown function	hypothetical protein
717	NODE_180	741008	443..769	C	Cell Signalling	competence-induced protein Ccs16
718	NODE_180	741008	809..1123	C	Unknown function	hypothetical protein
719	NODE_1721	743225	1111..1350	C	Nucleic Acid Metabolism	RNA binding protein
720	NODE_1721	743225	1370..1642	C	Organelle biosythesis	SSU ribosomal protein S16p
721	NODE_1721	743225	1812..2021	F	Unknown function	hypothetical protein
722	NODE_1721	743225	2500..2712	F	Unknown function	hypothetical protein
723	NODE_1721	743225	2796..3599	F	Protein/amino acid metabolism	Peptidyl-prolyl cis-trans isomerase (EC 5.2.1.8)
724	NODE_1721	743225	3655..5196	C	Small molecule transport	ABC transporter ATP-binding protein
725	NODE_1721	743225	5198..5680	C	Cell Signalling	VanZF-related protein
726	NODE_1721	743225	5680..6582	C	Organelle biosythesis	Ribosomal RNA large subunit methyltransferase N (EC 2.1.1.-)
727	NODE_1721	743225	6603..7133	C	Transcriptional Regulation	Transcriptional regulator
728	NODE_1721	743225	7290..7895	C	Antimicrobial resistance	Manganese superoxide dismutase (EC 1.15.1.1)
729	NODE_1721	743225	8036..9073	C	Nucleic Acid Metabolism	DNA polymerase III delta subunit (EC 2.7.7.7)
730	NODE_1721	743225	9107..10042	C	Nucleic Acid Metabolism	Dihydroorotate dehydrogenase, catalytic subunit (EC 1.3.3.1)
731	NODE_1721	743225	10595..11785	C	Protein/amino acid metabolism	S-adenosylmethionine synthetase (EC 2.5.1.6)
732	NODE_1721	743225	12187..13485	C	Nucleic Acid Metabolism	ATP-dependent RNA helicase, DEAD/DEAH box family
733	NODE_1721	743225	13670..14485	C	Nucleic Acid Metabolism	Exodeoxyribonuclease III (EC 3.1.11.2)
734	NODE_1721	743225	14537..16717	C	Small molecule transport	PTS system, maltose and glucose-specific IIC component (EC 2.7.1.69) / PTS system, maltose and glucose-specific IIB component (EC 2.7.1.69) / PTS system, maltose and glucose-specific IIA component (EC 2.7.1.69)
735	NODE_1721	743225	17003..17929	C	Cell Signalling	Cell division protein ftsX
736	NODE_1721	743225	17922..18614	C	Small molecule transport	Cell division transporter, ATP-binding protein ftsE (TC 3.A.5.1.1)
737	NODE_1721	743225	18632..19621	C	Protein/amino acid metabolism	Peptide chain release factor 2; programmed frameshift-containing
738	NODE_1721	743225	19835..20491	C	Nucleic Acid Metabolism	Acetoin utilization protein AcuB
739	NODE_1721	743225	20905..21615	C	Small molecule transport	Branched-chain amino acid transport ATP-binding protein livF (TC 3.A.1.4.1)
740	NODE_1721	743225	21615..22379	C	Small molecule transport	Branched-chain amino acid transport ATP-binding protein livG (TC 3.A.1.4.1)
741	NODE_1721	743225	22379..23335	C	Small molecule transport	Branched-chain amino acid transport system permease protein livM (TC 3.A.1.4.1)
742	NODE_1721	743225	23339..24208	C	Small molecule transport	High-affinity branched-chain amino acid transport system permease protein LivH (TC 3.A.1.4.1)
743	NODE_1721	743225	24477..25637	C	Small molecule transport	Branched-chain amino acid ABC transporter, amino acid-binding protein (TC 3.A.1.4.1)
744	NODE_1721	743225	25739..25987	C	Unknown function	hypothetical protein
745	NODE_1721	743225	26066..26656	C	Protein/amino acid metabolism	ATP-dependent Clp protease proteolytic subunit (EC 3.4.21.92)
746	NODE_1721	743225	26830..27480	C	Nucleic Acid Metabolism	Uracil phosphoribosyltransferase (EC 2.4.2.9)
747	NODE_1721	743225	27548..28015	C	Nucleic Acid Metabolism	dCMP deaminase (EC 3.5.4.12); late competence protein comEB
748	NODE_1721	743225	28034..28591	C	Transcriptional Regulation	Transcriptional regulator, TetR family
749	NODE_1721	743225	28716..29561	F	Lipid metabolism	DegV family protein
750	NODE_1721	743225	29620..30795	F	Cell Signalling	NAD(FAD)-utilizing dehydrogenases
751	NODE_1721	743225	30854..31129	F	Antimicrobial resistance	MutT/nudix family protein
752	NODE_1721	743225	31178..31270	F	Unknown function	hypothetical protein
753	NODE_1721	743225	31290..31910	C	Transcriptional Regulation	Regulator of the multidrug efflux pump pmrA
754	NODE_1721	743225	32127..33458	F	Small molecule transport	Sodium-dependent transporter
755	NODE_1721	743225	33479..34423	C	Sugar metabolism	Mannose-6-phosphate isomerase (EC 5.3.1.8)
756	NODE_1721	743225	34544..34840	C	Sugar metabolism	6-phospho-beta-glucosidase (EC 3.2.1.86)
757	NODE_1721	743225	34905..35147	F	Unknown function	hypothetical protein
758	NODE_241	778792	1..105	F	Unknown function	hypothetical protein
759	NODE_241	778792	3..149	C	Unknown function	hypothetical protein
760	NODE_241	778792	166..270	F	Unknown function	hypothetical protein
761	NODE_241	778792	171..275	C	Unknown function	hypothetical protein
762	NODE_241	778792	289..1269	C	Protein/amino acid metabolism	Phospho-N-acetylmuramoyl-pentapeptide- transferase (EC 2.7.8.13)
763	NODE_241	778792	1271..3523	C	Cell Signalling	Cell division protein ftsI [Peptidoglycan synthetase] (EC 2.4.1.129)
764	NODE_241	778792	3527..3844	C	Cell Signalling	Cell division protein ftsL
765	NODE_241	778792	3856..4806	C	Cell Signalling	S-adenosyl-methyltransferase mraW (EC 2.1.1.-)
766	NODE_241	778792	4972..5166	F	Transcriptional Regulation	Transcriptional regulator, PBSX family
767	NODE_241	778792	5182..5724	F	Unknown function	hypothetical protein
768	NODE_241	778792	5621..5977	F	Unknown function	Hypothetical protein, truncation
769	NODE_241	778792	5988..6323	F	Unknown function	hypothetical protein
770	NODE_241	778792	6433..7434	C	Transcriptional Regulation	Transcriptional regulator, LacI family
771	NODE_241	778792	7494..9395	C	Virulence	Oligohyaluronate lyase (EC 4.2.2.-)
772	NODE_241	778792	9417..9554	C	Small molecule transport	Preprotein translocase subunit YajC (TC 3.A.5.1.1)
773	NODE_241	778792	9710..10528	C	Small molecule transport	PTS system, N-acetylgalactosamine-specific IID component (EC 2.7.1.69)
774	NODE_241	778792	10515..11294	C	Small molecule transport	PTS system, N-acetylgalactosamine-specific IIC component (EC 2.7.1.69)
775	NODE_241	778792	11309..11800	C	Small molecule transport	PTS system, N-acetylgalactosamine-specific IIB component (EC 2.7.1.69)
776	NODE_241	778792	11811..13001	C	Protein/amino acid metabolism	Glucuronyl hydrolase
777	NODE_241	778792	13013..13447	C	Small molecule transport	PTS system, N-acetylgalactosamine- and galactosamine-specific IIA component (EC 2.7.1.69)
778	NODE_241	778792	13718..14092	F	Sugar metabolism	2-deoxy-D-gluconate 3-dehydrogenase (EC 1.1.1.125)
779	NODE_241	778792	14173..14535	F	Sugar metabolism	2-deoxy-D-gluconate 3-dehydrogenase (EC 1.1.1.125)
780	NODE_241	778792	14554..15195	F	Sugar metabolism	Galactose-6-phosphate isomerase LacB subunit (EC 5.3.1.26)
781	NODE_241	778792	15226..16227	F	Sugar metabolism	2-dehydro-3-deoxygluconate kinase (EC 2.7.1.45)
782	NODE_241	778792	16237..16866	F	Sugar metabolism	4-Hydroxy-2-oxoglutarate aldolase (EC 4.1.3.16) / 2-dehydro-3-deoxyphosphogluconate aldolase (EC 4.1.2.14)
783	NODE_241	778792	17242..17595	C	Transposition/Recombination	transposase of IS200 family
784	NODE_241	778792	17900..18313	C	Nucleic Acid Metabolism	Nucleoside diphosphate kinase (EC 2.7.4.6)
785	NODE_241	778792	18444..22121	C	Nucleic Acid Metabolism	DNA-directed RNA polymerase beta' subunit (EC 2.7.7.6)
786	NODE_241	778792	22154..25765	C	Nucleic Acid Metabolism	DNA-directed RNA polymerase beta subunit (EC 2.7.7.6)
787	NODE_241	778792	26449..27780	C	Virulence	Hemolysins and related proteins containing CBS domains
788	NODE_241	778792	28071..28895	C	Nucleic Acid Metabolism	DNA-entry nuclease (Competence-specific nuclease) (EC 3.1.30.-)
789	NODE_241	778792	28934..29122	C	Unknown function	hypothetical protein
790	NODE_241	778792	29115..30398	C	Sugar metabolism	UDP-N-acetylglucosamine 1-carboxyvinyltransferase (EC 2.5.1.7)
791	NODE_241	778792	30422..30706	C	Unknown function	hypothetical protein
792	NODE_241	778792	30710..31747	C	Protein/amino acid metabolism	Lon-like protease with PDZ domain
793	NODE_241	778792	31731..32219	C	Cell Signalling	Phosphopantetheine adenylyltransferase (EC 2.7.7.3)
794	NODE_241	778792	32209..32748	C	Organelle biosythesis	Ribosomal RNA small subunit methyltransferase D (EC 2.1.1.-)
795	NODE_241	778792	32813..33805	C	Protein/amino acid metabolism	Aspartate--ammonia ligase (EC 6.3.1.1)
796	NODE_241	778792	33779..33943	F	Unknown function	hypothetical protein
797	NODE_241	778792	33917..34600	C	Unknown function	membrane protein
798	NODE_241	778792	34656..35396	C	Organelle biosythesis	23S rRNA methyltransferase (EC 2.1.1.-)
799	NODE_241	778792	35445..35708	F	Lipid metabolism	Acylphosphatase (EC 3.6.1.7)
800	NODE_241	778792	35786..36712	F	Cell Signalling	OxaI/YidC membrane insertion protein
801	NODE_241	778792	36787..37425	C	Cell Signalling	Pyruvate formate-lyase activating enzyme (EC 1.97.1.4)
802	NODE_241	778792	37707..38957	C	Cell Signalling	Diaminopimelate decarboxylase (EC 4.1.1.20)
803	NODE_241	778792	39024..39827	C	Nucleic Acid Metabolism	Adenine phosphoribosyltransferase (EC 2.4.2.7)	1
804	NODE_241	778792	40118..41059	C	Cell Signalling	CMP-binding factor
805	NODE_241	778792	41049..42305	C	Transposition/Recombination	DNA recombination protein RmuC
806	NODE_241	778792	42307..42969	C	Nucleic Acid Metabolism	Thiamin pyrophosphokinase (EC 2.7.6.2)
807	NODE_779	821910	3..113	F	Transposition/Recombination	IS1380-Spn1, transposase
808	NODE_779	821910	414..527	F	Antimicrobial resistance	N-ethylammeline chlorohydrolase
809	NODE_779	821910	910..1938	C	Protein/amino acid metabolism	S-adenosylmethionine:tRNA ribosyltransferase-isomerase (EC 5.-.-.-)
810	NODE_779	821910	2089..2796	F	Protein/amino acid metabolism	Glucosamine-6-phosphate deaminase (EC 3.5.99.6)
811	NODE_779	821910	2936..3112	F	Organelle biosythesis	SSU ribosomal protein S21p
812	NODE_779	821910	3438..4025	C	Cell Signalling	Aggregation promoting factor
813	NODE_779	821910	4268..5203	F	Protein/amino acid metabolism	HPr kinase/phosphorylase (EC 2.7.1.-) (EC 2.7.4.-)
814	NODE_779	821910	5196..5984	F	Lipid metabolism	Prolipoprotein diacylglyceryl transferase (EC 2.4.99.-)
815	NODE_779	821910	5985..6368	F	Cell Signalling	General stress protein
816	NODE_779	821910	6384..6773	F	Unknown function	hypothetical protein
817	NODE_779	821910	6857..7987	F	Cell Signalling	Putative coproporphyrinogen III oxidase of BS HemN-type, oxygen-independent (EC 1.3.99.22), in heat shock gene cluster
818	NODE_779	821910	7992..8729	F	Cell Signalling	Acyl-ACP thioesterase
819	NODE_779	821910	8740..9513	F	Antimicrobial resistance	Hydrolase, haloacid dehalogenase-like family protein
820	NODE_779	821910	9503..10120	F	Unknown function	Integral membrane protein
821	NODE_779	821910	10426..10731	F	Transcriptional Regulation	Regulatory protein spx
822	NODE_779	821910	10791..11009	F	Unknown function	UPF0223 protein SP_1404
823	NODE_779	821910	10999..11772	F	Lipid metabolism	Myo-inositol-1(or 4)-monophosphatase (EC 3.1.3.25)
824	NODE_779	821910	11773..13077	F	Nucleic Acid Metabolism	tRNA and rRNA cytosine-C5-methylases
825	NODE_779	821910	13184..13279	F	Unknown function	hypothetical protein
826	NODE_779	821910	13651..14529	F	Small molecule transport	Phosphate ABC transporter, periplasmic phosphate-binding protein pstS (TC 3.A.1.7.1)
827	NODE_779	821910	14529..15446	F	Small molecule transport	Phosphate transport system permease protein pstC (TC 3.A.1.7.1)
828	NODE_779	821910	15436..16320	F	Small molecule transport	Phosphate transport system permease protein pstA (TC 3.A.1.7.1)
829	NODE_779	821910	16331..17134	F	Small molecule transport	Phosphate transport ATP-binding protein pstB (TC 3.A.1.7.1)
830	NODE_779	821910	17147..17851	F	Small molecule transport	Phosphate transport ATP-binding protein pstB (TC 3.A.1.7.1)
831	NODE_779	821910	17978..19282	F	Small molecule transport	ABC transporter membrane-spanning permease, Pep export, Vex3
832	NODE_779	821910	19593..20249	F	Virulence	Two-component response regulator VncR
833	NODE_779	821910	20246..21574	F	Virulence	Sensor histidine kinase VncS
834	NODE_779	821910	21715..22596	F	Sugar metabolism	Fructose-bisphosphate aldolase class II (EC 4.1.2.13)
835	NODE_779	821910	22917..24107	C	Cell Signalling	Oxidoreductase (EC 1.1.1.-)
836	NODE_779	821910	24196..24417	C	Cell Signalling	NanA gene
837	NODE_779	821910	24396..25055	C	Small molecule transport	Glutamine transport system permease protein glnP (TC 3.A.1.3.2)
838	NODE_779	821910	25065..25742	C	Small molecule transport	ABC transporter membrane-spanning permease - glutamine transport
839	NODE_779	821910	25755..26519	C	Small molecule transport	Amino acid (Glutamine) ABC transporter substrate-binding protein
840	NODE_779	821910	26559..26933	C	Small molecule transport	Glutamine transport ATP-binding protein glnQ (TC 3.A.1.3.2)
841	NODE_779	821910	26936..27331	C	Small molecule transport	Glutamine transport ATP-binding protein glnQ (TC 3.A.1.3.2)
842	NODE_779	821910	27608..29830	F	Nucleic Acid Metabolism	Single-stranded-DNA-specific exonuclease recJ (EC 3.1.-.-)
843	NODE_779	821910	30005..31666	F	Nucleic Acid Metabolism	Zn-dependent hydrolase, RNA-metabolising, CPSF 100 kDa analog
844	NODE_779	821910	31735..32514	F	Lipid metabolism	Tributyrin esterase
845	NODE_779	821910	32626..33846	F	Cell wall	MurM
846	NODE_779	821910	33851..35083	F	Antimicrobial resistance	FemA, factor essential for methicillin resistance / Glycine interpeptide bridge formation
847	NODE_779	821910	35162..35863	F	Protein/amino acid metabolism	putative Zn-dependent protease
848	NODE_779	821910	35903..37750	F	Nucleic Acid Metabolism	Excinuclease ABC subunit C
849	NODE_779	821910	37800..38237	F	Nucleic Acid Metabolism	Diadenosine tetraphosphatase and related serine/threonine protein phosphatases
850	NODE_779	821910	38238..38573	F	Nucleic Acid Metabolism	Diadenosine tetraphosphatase and related serine/threonine protein phosphatases
851	NODE_779	821910	38756..39556	C	Small molecule transport	ABC transporter, substrate-binding protein
852	NODE_779	821910	39630..39740	F	Unknown function	hypothetical protein
853	NODE_779	821910	39727..40332	F	Cell Signalling	Oxygen-insensitive NAD(P)H nitroreductase (EC 1.-.-.-) / Dihydropteridine reductase (EC 1.5.1.34)
854	NODE_779	821910	40345..41745	F	Protein/amino acid metabolism	Xaa-His dipeptidase (EC 3.4.13.3)
855	NODE_779	821910	41799..42377	F	Nucleic Acid Metabolism	Uracil-DNA glycosylase (EC 3.2.2.-)
856	NODE_779	821910	42296..42478	C	Unknown function	hypothetical protein
857	NODE_779	821910	42381..42494	F	Unknown function	hypothetical protein
858	NODE_779	821910	42535..42687	F	Organelle biosythesis	rhodanese family protein
859	NODE_779	821910	42688..42822	F	Organelle biosythesis	rhodanese family protein
860	NODE_779	821910	42993..44318	F	Protein/amino acid metabolism	Branched-chain amino acid transport system carrier protein
861	NODE_779	821910	44416..45453	F	Protein/amino acid metabolism	Deblocking aminopeptidase (EC 3.4.11.-)
862	NODE_779	821910	45455..45916	F	Cell Signalling	Hit Family Protein
863	NODE_779	821910	45934..46650	F	Protein/amino acid metabolism	D-alanyl-D-alanine carboxypeptidase (EC 3.4.16.4)
864	NODE_779	821910	46773..47198	F	Organelle biosythesis	LSU ribosomal protein L11p (L12e)
865	NODE_779	821910	47406..48095	F	Organelle biosythesis	LSU ribosomal protein L1p (L10Ae)
866	NODE_240	870710	1341..2567	C	Protein/amino acid metabolism	UDP-4-amino-4-deoxy-L-arabinose--oxoglutarate aminotransferase (EC 2.6.1.-)
867	NODE_240	870710	2610..3302	C	Cell Signalling	glycosyl transferase, putative
868	NODE_240	870710	4289..6031	C	Small molecule transport	ABC transporter, ATP-binding/permease protein
869	NODE_240	870710	6021..7766	C	Small molecule transport	ABC transporter, ATP-binding/permease protein
870	NODE_240	870710	7727..7822	C	Unknown function	hypothetical protein
871	NODE_240	870710	7969..8265	C	Unknown function	Conserved domain protein
872	NODE_240	870710	8418..8687	C	Unknown function	hypothetical protein
873	NODE_240	870710	8718..8873	C	Unknown function	hypothetical protein
874	NODE_240	870710	9007..9834	F	Nucleic Acid Metabolism	Exodeoxyribonuclease III (EC 3.1.11.2)
875	NODE_240	870710	9846..10097	F	Cell Signalling	Glyoxalase
876	NODE_240	870710	10104..10232	F	Unknown function	hypothetical protein
877	NODE_240	870710	11110..11691	F	Nucleic Acid Metabolism	Xanthine phosphoribosyltransferase (EC 2.4.2.-)
878	NODE_240	870710	11691..12953	F	Nucleic Acid Metabolism	Xanthine permease
879	NODE_240	870710	13004..13312	C	Unknown function	Protein dpnD
880	NODE_240	870710	13462..14226	C	Nucleic Acid Metabolism	Type II restriction enzyme DpnI (dpnC)
881	NODE_240	870710	14407..14811	C	Cell Signalling	Thioesterase family protein
882	NODE_240	870710	14881..16362	C	Sugar metabolism	Galactose-1-phosphate uridylyltransferase (EC 2.7.7.10)
883	NODE_240	870710	16381..17559	C	Sugar metabolism	Galactokinase (EC 2.7.1.6)
884	NODE_240	870710	17724..18731	F	Transcriptional Regulation	Galactose operon repressor, GalR-LacI family of transcriptional regulators
885	NODE_240	870710	18777..19814	C	Cell Signalling	Alcohol dehydrogenase (EC 1.1.1.1)
886	NODE_240	870710	19815..20168	C	Transcriptional Regulation	transcriptional regulator, MerR family
887	NODE_240	870710	20412..21302	C	Antimicrobial resistance	Cobalt-zinc-cadmium resistance protein czcD
888	NODE_240	870710	21435..21971	F	Transcriptional Regulation	Transcriptional regulator, TetR family
889	NODE_240	870710	22138..22944	C	Small molecule transport	Ribosyl nicotinamide transporter, pnuC-like
890	NODE_240	870710	23289..24809	C	Small molecule transport	L-proline glycine betaine binding ABC transporter protein proX (TC 3.A.1.12.1) / Osmotic adaptation
891	NODE_240	870710	24802..25530	C	Small molecule transport	L-proline Glycine Betaine ABC transport ATP-binding protein proV (TC 3.A.1.12.1)
892	NODE_240	870710	25545..26309	C	Unknown function	Hypothetical protein SP1862
893	NODE_240	870710	26313..26756	C	Transcriptional Regulation	Transcriptional regulator, MarR family
894	NODE_240	870710	27438..27734	C	Unknown function	hypothetical protein
895	NODE_240	870710	27756..28820	C	Protein/amino acid metabolism	Glutamyl aminopeptidase (EC 3.4.11.7)
896	NODE_240	870710	29221..29940	F	Cell Signalling	UDP-glucose 4-epimerase (EC 5.1.3.2)
897	NODE_240	870710	29937..30089	F	Unknown function	conserved domain protein
898	NODE_240	870710	30386..31345	F	Small molecule transport	Iron compound ABC uptake transporter permease protein PiuB
899	NODE_240	870710	31335..32291	F	Small molecule transport	Iron compound ABC uptake transporter permease protein PiuC
900	NODE_240	870710	32288..33040	F	Small molecule transport	Iron compound ABC uptake transporter ATP-binding protein PiuD
901	NODE_240	870710	33136..34101	F	Small molecule transport	Iron compound ABC uptake transporter substrate-binding protein PiuA
902	NODE_240	870710	34323..34466	C	Unknown function	hypothetical protein
903	NODE_240	870710	34565..35287	C	Organelle biosythesis	Ribosomal large subunit pseudouridine synthase B (EC 5.4.99.-)
904	NODE_240	870710	35274..35843	C	Cell Signalling	Segregation and condensation protein B
905	NODE_240	870710	35862..36590	C	Cell Signalling	Segregation and condensation protein A
906	NODE_240	870710	36590..37330	C	Protein/amino acid metabolism	Tyrosine recombinase xerD
907	NODE_240	870710	37321..37782	C	Cell Signalling	CBS domain containing protein
908	NODE_240	870710	37779..38300	C	Unknown function	hypothetical protein
909	NODE_240	870710	38276..39247	C	Nucleic Acid Metabolism	Xanthosine/inosine triphosphate pyrophosphatase
910	NODE_240	870710	39244..39450	C	Protein/amino acid metabolism	Glutamate racemase (EC 5.1.1.3)
911	NODE_378	910797	133..1143	C	Cell Signalling	Catabolite control protein A
912	NODE_378	910797	1568..2167	C	Transcriptional Regulation	DNA-binding response regulator
913	NODE_378	910797	2169..3266	C	Virulence	sensor histidine kinase
914	NODE_378	910797	3266..4003	C	Small molecule transport	ABC transporter permease protein
915	NODE_378	910797	4005..4889	C	Small molecule transport	ABC transporter, ATP-binding protein
916	NODE_378	910797	4876..5070	C	Unknown function	hypothetical protein
917	NODE_378	910797	5067..5246	C	Unknown function	hypothetical protein
918	NODE_1238	917102	485..1420	C	Transcriptional Regulation	Biotin-protein ligase (EC 6.3.4.15) / Biotin operon repressor
919	NODE_1238	917102	1417..2277	C	Sugar metabolism	MSM (multiple sugar metabolism) operon regulatory protein
920	NODE_1238	917102	2385..4547	F	Sugar metabolism	Alpha-galactosidase (EC 3.2.1.22)
921	NODE_1238	917102	4639..5898	F	Small molecule transport	Multiple sugar ABC transporter, substrate-binding protein
922	NODE_1238	917102	5912..6778	F	Small molecule transport	Multiple sugar ABC transporter, membrane-spanning permease protein MsmF
923	NODE_1238	917102	6792..7625	F	Small molecule transport	Multiple sugar ABC transporter, membrane-spanning permease protein MsmG
924	NODE_1238	917102	7687..7806	F	Unknown function	hypothetical protein
925	NODE_1238	917102	7983..9425	F	Sugar metabolism	Sucrose phosphorylase (EC 2.4.1.7)
926	NODE_1238	917102	9563..10756	F	Virulence	Putative O-antigen ligase WaaL
927	NODE_1238	917102	11442..13421	F	Small molecule transport	Oligopeptide ABC transporter, periplasmic oligopeptide-binding protein oppA (TC 3.A.1.5.1)
928	NODE_1238	917102	13488..14984	F	Small molecule transport	Oligopeptide transport system permease protein oppB (TC 3.A.1.5.1)
929	NODE_1238	917102	14984..15910	F	Small molecule transport	Oligopeptide transport system permease protein oppC (TC 3.A.1.5.1)
930	NODE_1238	917102	15919..16986	F	Small molecule transport	Oligopeptide transport ATP-binding protein oppD (TC 3.A.1.5.1)
931	NODE_1238	917102	16997..17923	F	Small molecule transport	Oligopeptide transport ATP-binding protein oppF (TC 3.A.1.5.1)
932	NODE_1238	917102	17999..18199	C	Transposition/Recombination	IS1167, transposase
933	NODE_395	935310	17..184	C	Unknown function	hypothetical protein
934	NODE_395	935310	537..2006	C	Nucleic Acid Metabolism	DNA primase, phage associated
935	NODE_26	937787	1..354	F	Transposition/Recombination	Transposase (orf1)
936	NODE_26	937787	290..1258	C	Sugar metabolism	Ribose-phosphate pyrophosphokinase (EC 2.7.6.1)
937	NODE_26	937787	1403..2107	C	Unknown function	hypothetical protein
938	NODE_26	937787	2243..2740	C	Cell Signalling	Carbonic anhydrase (EC 4.2.1.1)
939	NODE_26	937787	2813..4075	C	Transposition/Recombination	DNA repair protein RadA	1
940	NODE_26	937787	4188..4745	C	Unknown function	hypothetical protein
941	NODE_26	937787	4705..5148	C	Nucleic Acid Metabolism	Deoxyuridine 5'-triphosphate nucleotidohydrolase (EC 3.6.1.23)
942	NODE_26	937787	5335..5802	C	Nucleic Acid Metabolism	tRNA-specific adenosine-34 deaminase (EC 3.5.4.-)
943	NODE_26	937787	6003..7331	C	Cell Signalling	Adenylosuccinate synthetase (EC 6.3.4.4)
944	NODE_26	937787	7520..7762	C	Unknown function	hypothetical protein
945	NODE_26	937787	8073..8324	F	Transposition/Recombination	Transposase (orf1)
946	NODE_136	946665	2..97	C	Unknown function	hypothetical protein
947	NODE_136	946665	611..1654	F	Unknown function	Integral membrane protein
948	NODE_136	946665	1821..3908	F	Nucleic Acid Metabolism	DNA topoisomerase I (EC 5.99.1.2)
949	NODE_136	946665	4014..4373	F	Unknown function	Hypothetical protein DUF454
950	NODE_136	946665	4466..5098	F	Cell Signalling	Cytoplasmic copper homeostasis protein cutC
951	NODE_136	946665	5142..5798	F	Unknown function	hypothetical protein
952	NODE_136	946665	5817..6449	F	Protein/amino acid metabolism	2-isopropylmalate synthase (EC 2.3.3.13)
953	NODE_136	946665	6477..6911	F	Protein/amino acid metabolism	2-isopropylmalate synthase (EC 2.3.3.13)
954	NODE_136	946665	6923..7960	F	Protein/amino acid metabolism	3-isopropylmalate dehydrogenase (EC 1.1.1.85)
955	NODE_136	946665	8019..8132	C	Unknown function	hypothetical protein
956	NODE_136	946665	8230..8589	F	Protein/amino acid metabolism	3-isopropylmalate dehydratase small subunit (EC 4.2.1.33)
957	NODE_136	946665	8808..8951	F	Unknown function	hypothetical protein
958	NODE_136	946665	8957..9223	F	Unknown function	hypothetical protein
959	NODE_136	946665	9213..9374	F	Unknown function	hypothetical protein
960	NODE_136	946665	9540..11471	F	Nucleic Acid Metabolism	Endonuclease
961	NODE_136	946665	11455..12774	F	Unknown function	hypothetical protein
962	NODE_136	946665	12949..13935	F	Nucleic Acid Metabolism	GMP reductase (EC 1.7.1.7)
963	NODE_136	946665	14253..14951	F	Nucleic Acid Metabolism	Ribonuclease III (EC 3.1.26.3)
964	NODE_136	946665	14942..18481	F	Cell Signalling	Chromosome partition protein smc
965	NODE_136	946665	18505..19272	F	Cell Signalling	Hydrolase (HAD superfamily)
966	NODE_136	946665	19272..20090	F	Cell Signalling	Hydrolase (HAD superfamily)
967	NODE_136	946665	20094..21383	F	Cell Signalling	Signal recognition particle receptor protein FtsY (=alpha subunit) (TC 3.A.5.1.1)
968	NODE_136	946665	21427..22914	C	Sugar metabolism	Glucose-6-phosphate 1-dehydrogenase (EC 1.1.1.49)
969	NODE_136	946665	23063..23803	C	Small molecule transport	Glutamine transport ATP-binding protein glnQ (TC 3.A.1.3.2)
970	NODE_136	946665	23803..25968	C	Small molecule transport	Glutamine ABC transporter, periplasmic glutamine-binding protein (TC 3.A.1.3.2) / Glutamine transport system permease protein glnP (TC 3.A.1.3.2)
971	NODE_136	946665	26138..27091	F	Protein/amino acid metabolism	CAAX amino terminal protease family
972	NODE_136	946665	27168..29156	F	Nucleic Acid Metabolism	Excinuclease ABC subunit B
973	NODE_136	946665	29166..29729	F	Cell Signalling	Acetyltransferase (EC 2.3.1.-)
974	NODE_136	946665	29695..30183	F	Cell Signalling	Acetyltransferase (EC 2.3.1.-)
975	NODE_136	946665	30256..30723	F	Antimicrobial resistance	MutT/nudix family protein
976	NODE_136	946665	30720..31235	C	Transcriptional Regulation	Transcriptional repressor for NAD biosynthesis in gram-positives
977	NODE_136	946665	31247..31774	C	Unknown function	hypothetical protein
978	NODE_136	946665	32070..32633	C	Small molecule transport	Substrate-specific component PanT of predicted pantothenate ECF transporter
979	NODE_136	946665	32617..33168	C	Protein/amino acid metabolism	Phosphopantothenoylcysteine decarboxylase (EC 4.1.1.36)
980	NODE_136	946665	33180..33869	C	Protein/amino acid metabolism	Phosphopantothenoylcysteine synthetase (EC 6.3.2.5)
981	NODE_136	946665	34099..35769	F	Protein/amino acid metabolism	Formate--tetrahydrofolate ligase (EC 6.3.4.3)
982	NODE_136	946665	35790..35927	F	Unknown function	hypothetical protein
983	NODE_136	946665	36098..37273	F	Nucleic Acid Metabolism	A/G-specific adenine glycosylase (EC 3.2.2.-)
984	NODE_136	946665	37328..38032	F	Virulence	Two-component response regulator SA14-24
985	NODE_136	946665	38025..39374	F	Virulence	Two-component sensor kinase SA14-24
986	NODE_136	946665	39376..40185	F	Cell wall	Zn-dependent hydrolase (beta-lactamase superfamily)
987	NODE_136	946665	40276..40518	F	Unknown function	hypothetical protein
988	NODE_136	946665	40520..40774	F	Cell Signalling	Plasmid addiction system poison protein
989	NODE_136	946665	40821..41594	F	Small molecule transport	Potassium voltage-gated channel subfamily KQT; possible potassium channel, VIC family
990	NODE_89	988646	123..218	C	Unknown function	hypothetical protein
991	NODE_89	988646	559..1905	F	Protein/amino acid metabolism	NADP-specific glutamate dehydrogenase (EC 1.4.1.4)
992	NODE_89	988646	2194..5772	C	Nucleic Acid Metabolism	ATPase involved in DNA replication
993	NODE_89	988646	6019..6387	C	Organelle biosythesis	LSU ribosomal protein L7/L12 (L23e)
994	NODE_89	988646	6463..6963	C	Organelle biosythesis	LSU ribosomal protein L10p (P0)
995	NODE_89	988646	7213..8472	C	Antimicrobial resistance	N-ethylammeline chlorohydrolase
996	NODE_89	988646	8540..8638	F	Unknown function	hypothetical protein
997	NODE_89	988646	8730..10478	C	Small molecule transport	ABC transporter, ATP-binding/permease protein
998	NODE_89	988646	10480..12204	C	Small molecule transport	ABC transporter, ATP-binding/permease protein
999	NODE_89	988646	12262..13200	C	Protein/amino acid metabolism	Peptide methionine sulfoxide reductase
1000	NODE_538	1001950	2930..4414	F	Transcriptional Regulation	M protein trans-acting positive regulator (Mga)
1001	NODE_538	1001950	4465..5193	C	Unknown function	UPF0246 protein YaaA
1002	NODE_538	1001950	5272..5436	C	Unknown function	hypothetical protein
1003	NODE_538	1001950	5502..7097	C	Cell Signalling	Cell shape-determining protein
1004	NODE_538	1001950	7109..7519	C	Protein/amino acid metabolism	Peptide deformylase (EC 3.5.1.88)
1005	NODE_538	1001950	7635..8426	C	Cell Signalling	Glutathione S-transferase, theta (EC 2.5.1.18)
1006	NODE_538	1001950	8439..11135	C	Small molecule transport	Calcium-transporting ATPase (EC 3.6.3.8)
1007	NODE_538	1001950	11439..12623	F	Antimicrobial resistance	Cobalt-zinc-cadmium resistance protein
1008	NODE_538	1001950	12766..14637	C	Small molecule transport	COG0488: ATPase components of ABC transporters with duplicated ATPase domains
1009	NODE_538	1001950	14634..15818	C	Nucleic Acid Metabolism	tRNA nucleotidyltransferase (EC 2.7.7.25)
1010	NODE_538	1001950	15830..16597	C	Protein/amino acid metabolism	Dihydrodipicolinate reductase (EC 1.3.1.26)
1011	NODE_538	1001950	16874..17722	C	Lipid metabolism	DegV family protein
1012	NODE_538	1001950	17724..18098	C	Unknown function	Hypothetical protein SP1558
1013	NODE_538	1001950	18172..19524	C	Cell Signalling	Phosphoglucosamine mutase (EC 5.4.2.10)
1014	NODE_538	1001950	19548..20327	C	Unknown function	uncharacterized secreted protein, YBBR Bacillus subtilis homolog
1015	NODE_538	1001950	20314..21189	C	Small molecule transport	ABC transporter, permease protein ybbP / Tlr1762 protein
1016	NODE_538	1001950	21325..22293	F	Cell Signalling	Thioredoxin reductase (EC 1.8.1.9)
1017	NODE_538	1001950	22327..23238	C	Unknown function	Cytoplasmic hypothetical protein DUF199, a subgroup
1018	NODE_538	1001950	23235..24212	C	Unknown function	Hypothetical protein UPF0052
1019	NODE_538	1001950	24209..25099	C	Unknown function	Hypothetical ATP-binding protein UPF0042, contains P-loop
1020	NODE_538	1001950	25151..25531	C	Nucleic Acid Metabolism	Endoribonuclease L-PSP
1021	NODE_538	1001950	25542..26129	C	Nucleic Acid Metabolism	GTP-binding protein EngB
1022	NODE_538	1001950	26138..27346	C	Unknown function	hypothetical protein
1023	NODE_538	1001950	27407..27577	C	Unknown function	hypothetical protein
1024	NODE_538	1001950	27577..28083	C	Cell Signalling	Dihydrofolate reductase (EC 1.5.1.3)
1025	NODE_538	1001950	28215..28733	C	Iron metabolism	Non-specific DNA-binding protein Dps / Iron-binding ferritin-like antioxidant protein / Ferroxidase (EC 1.16.3.1)
1026	NODE_538	1001950	29230..30702	C	Nucleic Acid Metabolism	Endo-beta-N-acetylglucosaminidase (EC 3.2.1.96)
1027	NODE_538	1001950	30773..31531	C	Sugar metabolism	Triosephosphate isomerase (EC 5.3.1.1)
1028	NODE_538	1001950	31630..32307	C	Nucleic Acid Metabolism	DNA replication protein dnaD
1029	NODE_538	1001950	32316..33260	C	Protein/amino acid metabolism	Homoserine O-succinyltransferase (EC 2.3.1.46)
1030	NODE_538	1001950	33442..33954	C	Nucleic Acid Metabolism	Adenine phosphoribosyltransferase (EC 2.4.2.7)
1031	NODE_538	1001950	34041..34799	C	Unknown function	hypothetical protein
1032	NODE_538	1001950	35007..35141	F	Antimicrobial resistance	N-ethylammeline chlorohydrolase
1033	NODE_538	1001950	35298..36428	C	Small molecule transport	Multiple sugar ABC transporter, ATP-binding protein
1034	NODE_538	1001950	36879..37454	C	Cell Signalling	Nicotinamidase (EC 3.5.1.19)
1035	NODE_538	1001950	37454..38242	C	Transcriptional Regulation	GTP-sensing transcriptional pleiotropic repressor codY
1036	NODE_538	1001950	38507..40081	C	Cell Signalling	Cold-shock DEAD-box protein A
1037	NODE_538	1001950	40280..41506	C	Small molecule transport	Major facilitator:Oxalate:Formate Antiporter
1038	NODE_538	1001950	41699..43015	F	Antimicrobial resistance	Mercuric reductase (EC 1.16.1.1)
1039	NODE_538	1001950	43114..44457	F	Protein/amino acid metabolism	UDP-N-acetylmuramyl tripeptide synthase
1040	NODE_538	1001950	44457..45239	F	Cell Signalling	Cobyric acid synthase
1041	NODE_538	1001950	45488..46447	F	Protein/amino acid metabolism	Xaa-Pro dipeptidase (EC 3.4.13.9)
1042	NODE_538	1001950	46771..46920	C	Transposition/Recombination	Transposase
1043	NODE_1052	1048949	1..219	F	Transposition/Recombination	IS1381, transposase OrfB
1044	NODE_1052	1048949	369..602	F	Virulence	Bacteriocin-like peptide N BlpN
1045	NODE_1052	1048949	1111..1800	F	Virulence	Bactriocin immunity protein BlpY
1046	NODE_1052	1048949	1842..2075	F	Virulence	BlpZ protein, fusion
1047	NODE_1052	1048949	2226..2837	F	Small molecule transport	ABC transporter ATP binding protein - unknown substrate
1048	NODE_1052	1048949	2998..3792	F	Protein/amino acid metabolism	aminoglycoside phosphotransferase family protein
1049	NODE_1052	1048949	3789..4424	F	Nucleic Acid Metabolism	tRNA (guanine46-N7-)-methyltransferase (EC 2.1.1.33)
1050	NODE_1052	1048949	4550..5029	F	Transcriptional Regulation	COG0779: clustered with transcription termination protein NusA
1051	NODE_1052	1048949	5073..6209	F	Transcriptional Regulation	Transcription termination protein NusA
1052	NODE_1052	1048949	6231..6524	F	Nucleic Acid Metabolism	COG2740: Predicted nucleic-acid-binding protein implicated in transcription termination
1053	NODE_1052	1048949	6517..6816	F	Organelle biosythesis	ribosomal protein L7Ae family protein
1054	NODE_1052	1048949	6833..9625	F	Protein/amino acid metabolism	Translation initiation factor 2
1055	NODE_1052	1048949	9876..10226	F	Organelle biosythesis	Ribosome-binding factor A
1056	NODE_1052	1048949	10505..11284	F	Unknown function	hypothetical protein
1057	NODE_1052	1048949	11286..11468	F	Unknown function	hypothetical protein
1058	NODE_1052	1048949	12845..13078	F	Unknown function	hypothetical protein
1059	NODE_1052	1048949	13078..14412	F	Unknown function	hypothetical protein
1060	NODE_1052	1048949	14422..14676	F	Unknown function	hypothetical protein
1061	NODE_1052	1048949	14772..15167	F	Unknown function	hypothetical protein
1062	NODE_1052	1048949	15580..16029	F	Unknown function	Conserved domain protein
1063	NODE_1052	1048949	16016..16576	F	Cell Signalling	Acetyltransferase (EC 2.3.1.-)
1064	NODE_1052	1048949	16576..17154	F	Unknown function	conserved domain protein
1065	NODE_1052	1048949	17147..19798	F	Nucleic Acid Metabolism	Valyl-tRNA synthetase (EC 6.1.1.9)
1066	NODE_1052	1048949	19879..20043	F	Nucleic Acid Metabolism	Type II DNA modification methyltransferase, truncation
1067	NODE_1052	1048949	20094..21473	F	Unknown function	conserved domain protein
1068	NODE_1052	1048949	22076..22879	F	Cell Signalling	cell filamentation protein Fic-related protein
1069	NODE_1052	1048949	22995..23177	C	Transposition/Recombination	Transposase
1070	NODE_237	1074074	454..1818	C	Small molecule transport	ATPase component BL0693 of energizing module of predicted ECF transporter
1071	NODE_237	1074074	1806..2501	C	Small molecule transport	Transmembrane component BL0694 of energizing module of predicted ECF transporter
1072	NODE_237	1074074	2501..3085	C	Small molecule transport	Substrate-specific component BL0695 of predicted ECF transporter
1073	NODE_237	1074074	3096..4817	C	Small molecule transport	ABC transporter, ATP-binding/permease protein
1074	NODE_237	1074074	4801..6555	C	Small molecule transport	ABC transporter, ATP-binding/permease protein
1075	NODE_237	1074074	6715..7707	F	Transcriptional Regulation	Transcriptional regulator, AraC family protein
1076	NODE_958	1082437	201..536	F	Cell Signalling	Carbamate kinase (EC 2.7.2.2)
1077	NODE_958	1082437	747..2258	F	Small molecule transport	Arginine/ornithine antiporter ArcD
1078	NODE_958	1082437	2280..3611	F	Protein/amino acid metabolism	Xaa-His dipeptidase (EC 3.4.13.3)
1079	NODE_958	1082437	4023..4145	F	Transposition/Recombination	Transposase
1080	NODE_958	1082437	4863..5078	C	Unknown function	hypothetical protein
1081	NODE_958	1082437	5066..5245	C	Unknown function	hypothetical protein
1082	NODE_958	1082437	5583..5687	F	Unknown function	hypothetical protein
1083	NODE_958	1082437	5714..6613	C	Cell Signalling	Putative stomatin/prohibitin-family membrane protease subunit YbbK
1084	NODE_958	1082437	6743..7894	C	Cell Signalling	Alcohol dehydrogenase (EC 1.1.1.1)
1085	NODE_958	1082437	8040..9806	C	Sugar metabolism	L-fucose isomerase (EC 5.3.1.25)
1086	NODE_958	1082437	10883..13774	C	Sugar metabolism	Fucolectin-related protein
1087	NODE_958	1082437	13784..16078	C	Unknown function	putative large secreted protein
1088	NODE_958	1082437	16137..16937	C	Small molecule transport	PTS system, IID component
1089	NODE_958	1082437	16934..17602	C	Small molecule transport	PTS system, IIC component
1090	NODE_958	1082437	17732..17968	C	Small molecule transport	Predicted L-fucose-specific phosphotransferase system, EIIB component
1091	NODE_958	1082437	18193..18507	C	Small molecule transport	Predicted L-fucose-specific phosphotransferase system, EIIA component
1092	NODE_958	1082437	18617..18784	C	Small molecule transport	RbsD/FucU transport protein family protein
1093	NODE_958	1082437	19069..19707	C	Sugar metabolism	L-fuculose phosphate aldolase (EC 4.1.2.17)
1094	NODE_958	1082437	19822..21225	C	Sugar metabolism	L-fuculokinase (EC 2.7.1.51)
1095	NODE_958	1082437	21401..22174	F	Transcriptional Regulation	L-fucose operon activator
1096	NODE_157	1106332	149..631	C	Protein/amino acid metabolism	Transcription elongation factor GreA
1097	NODE_157	1106332	702..2357	C	Unknown function	COG1559 protein yceG like
1098	NODE_157	1106332	2438..2932	C	Cell Signalling	putative arylalkylamine n-acetyltransferase
1099	NODE_157	1106332	2929..3393	C	Cell Signalling	N-terminal acetyltransferase related protein
1100	NODE_157	1106332	3403..4737	C	Sugar metabolism	UDP-N-acetylmuramate--alanine ligase (EC 6.3.2.8)
1101	NODE_157	1106332	4748..5365	C	Unknown function	hypothetical protein
1102	NODE_157	1106332	5413..5853	C	Nucleic Acid Metabolism	SWF/SNF family helicase
1103	NODE_44	1114574	2..265	C	Protein/amino acid metabolism	Glutamate racemase (EC 5.1.1.3)
1104	NODE_44	1114574	472..720	C	Unknown function	hypothetical protein
1105	NODE_44	1114574	976..2469	C	Sugar metabolism	Trehalose-6-phosphate hydrolase (EC 3.2.1.93)
1106	NODE_539	1117171	316..414	F	Unknown function	hypothetical protein
1107	NODE_539	1117171	443..1405	C	Protein/amino acid metabolism	L-asparaginase (EC 3.5.1.1)
1108	NODE_539	1117171	1471..2859	F	Cell Signalling	Hydrolase (HAD superfamily)
1109	NODE_539	1117171	2894..3346	C	Cell Signalling	Universal stress protein family
1110	NODE_539	1117171	3493..3765	F	Unknown function	hypothetical protein
1111	NODE_539	1117171	3702..3800	F	Unknown function	hypothetical protein
1112	NODE_539	1117171	3956..5170	F	Protein/amino acid metabolism	Aspartate aminotransferase (EC 2.6.1.1)	3
1113	NODE_539	1117171	5315..5449	F	Organelle biosythesis	LSU ribosomal protein L34p
1114	NODE_539	1117171	5837..5962	F	Unknown function	hypothetical protein
1115	NODE_539	1117171	6341..6592	F	Unknown function	hypothetical protein
1116	NODE_539	1117171	7256..7675	F	Cell Signalling	Apaf-1 related killer DARK
1117	NODE_539	1117171	7776..8780	F	Unknown function	hypothetical protein
1118	NODE_539	1117171	9085..9858	F	Nucleic Acid Metabolism	Putative deoxyribonuclease YcfH
1119	NODE_539	1117171	9858..10418	F	Nucleic Acid Metabolism	Ribonuclease M5 (EC 3.1.26.8)
1120	NODE_539	1117171	10490..11389	F	Transcriptional Regulation	Transcriptional regulator
1121	NODE_539	1117171	11657..13687	F	Unknown function	immunity protein, probable
1122	NODE_539	1117171	13689..14330	F	Small molecule transport	ABC transporter, ATP-binding protein
1123	NODE_539	1117171	14323..14481	F	Unknown function	hypothetical protein
1124	NODE_539	1117171	14500..14616	F	Unknown function	hypothetical protein
1125	NODE_539	1117171	14867..15739	F	Nucleic Acid Metabolism	Dimethyladenosine transferase (EC 2.1.1.-)
1126	NODE_539	1117171	15741..16619	F	Organelle biosythesis	Ribosome small subunit-stimulated GTPase EngC
1127	NODE_539	1117171	16630..17514	F	Protein/amino acid metabolism	Amidophosphoribosyltransferase (EC 2.4.2.14)	1
1128	NODE_539	1117171	17551..18573	F	Protein/amino acid metabolism	Phosphoribosylformylglycinamidine cyclo-ligase (EC 6.3.3.1)	1
1129	NODE_539	1117171	18570..19115	F	Protein/amino acid metabolism	Phosphoribosylglycinamide formyltransferase (EC 2.1.2.2)	5
1130	NODE_539	1117171	19199..19708	F	Antimicrobial resistance	Teicoplanin resistance protein
1131	NODE_539	1117171	19733..21280	F	Protein/amino acid metabolism	IMP cyclohydrolase (EC 3.5.4.10) / Phosphoribosylaminoimidazolecarboxamide formyltransferase (EC 2.1.2.3)
1132	NODE_539	1117171	21402..22664	F	Protein/amino acid metabolism	Phosphoribosylamine--glycine ligase (EC 6.3.4.13)
1133	NODE_539	1117171	22921..23037	F	Unknown function	hypothetical protein
1134	NODE_539	1117171	23067..23555	F	Protein/amino acid metabolism	Phosphoribosylaminoimidazole carboxylase catalytic subunit (EC 4.1.1.21)
1135	NODE_539	1117171	23542..24633	F	Protein/amino acid metabolism	Phosphoribosylaminoimidazole carboxylase ATPase subunit (EC 4.1.1.21)	2
1136	NODE_539	1117171	24643..24870	F	Unknown function	hypothetical protein
1137	NODE_539	1117171	24933..26231	F	Cell Signalling	Adenylosuccinate lyase (EC 4.3.2.2)	1
1138	NODE_539	1117171	26286..30224	C	Sugar metabolism	Beta-hexosaminidase (EC 3.2.1.52)	3
1139	NODE_539	1117171	30539..31147	C	Transcriptional Regulation	Transcriptional regulator, GntR family
1140	NODE_539	1117171	31603..33390	F	Sugar metabolism	Beta-galactosidase (EC 3.2.1.23)	1
1141	NODE_539	1117171	33387..33863	F	Small molecule transport	PTS system, mannose-specific IIB component (EC 2.7.1.69)
1142	NODE_539	1117171	33891..34796	F	Unknown function	hypothetical protein
1143	NODE_539	1117171	34879..35598	F	Sugar metabolism	Phosphotransferase system sugar-specific EIID component	1
1144	NODE_539	1117171	35671..36009	F	Small molecule transport	PTS system, mannose-specific IIB component (EC 2.7.1.69) / PTS system, mannose-specific IIA component (EC 2.7.1.69)
1145	NODE_539	1117171	35931..36098	C	Unknown function	hypothetical protein
1146	NODE_539	1117171	36303..37469	F	Sugar metabolism	Putative tagatose-6-phosphate ketose/aldose isomerase (EC 5.3.1.-)
1147	NODE_539	1117171	37585..38622	F	Sugar metabolism	Aldose 1-epimerase (EC 5.1.3.3)	2
1148	NODE_539	1117171	38829..39683	F	Sugar metabolism	Glyoxalase family protein
1149	NODE_539	1117171	39833..40090	F	Unknown function	hypothetical protein
1150	NODE_41	1158080	2..166	C	Transposition/Recombination	IS1381, transposase OrfB
1151	NODE_41	1158080	480..728	F	Unknown function	hypothetical protein
1152	NODE_41	1158080	812..1519	F	Transcriptional Regulation	Response regulator
1153	NODE_41	1158080	1520..2851	F	Virulence	Two component system sensor histidine kinase PnpS; Phosphate regulon sensor protein phoR (EC 2.7.3.-)
1154	NODE_41	1158080	3018..3893	F	Small molecule transport	Phosphate ABC transporter, periplasmic phosphate-binding protein pstS (TC 3.A.1.7.1)
1155	NODE_41	1158080	4011..4874	F	Small molecule transport	Phosphate transport system permease protein pstC (TC 3.A.1.7.1)
1156	NODE_41	1158080	4867..5682	F	Small molecule transport	Phosphate transport system permease protein pstA (TC 3.A.1.7.1)
1157	NODE_41	1158080	5684..6436	F	Small molecule transport	Phosphate transport ATP-binding protein pstB (TC 3.A.1.7.1)
1158	NODE_41	1158080	6451..7101	F	Small molecule transport	Phosphate transport system regulatory protein PhoU
1159	NODE_41	1158080	7169..7594	F	Transposition/Recombination	IS1380-Spn1, transposase
1160	NODE_41	1158080	7768..8148	C	Transcriptional Regulation	Transcriptional regulator
1161	NODE_41	1158080	8360..9376	F	Sugar metabolism	Glycerol-3-phosphate dehydrogenase [NAD(P)+] (EC 1.1.1.94)
1162	NODE_41	1158080	9398..10297	F	Sugar metabolism	UTP--glucose-1-phosphate uridylyltransferase (EC 2.7.7.9)
1163	NODE_41	1158080	10369..11046	C	Nucleic Acid Metabolism	GlpG protein (membrane protein of glp regulon)
1164	NODE_41	1158080	11030..11569	C	Cell Signalling	5-formyltetrahydrofolate cyclo-ligase (EC 6.3.3.2)
1165	NODE_41	1158080	11581..12711	C	Lipid metabolism	N-acetyl-L,L-diaminopimelate deacetylase (EC 3.5.1.47)
1166	NODE_41	1158080	12779..13477	C	Nucleic Acid Metabolism	2,3,4,5-tetrahydropyridine-2,6-dicarboxylate N-acetyltransferase (EC 2.3.1.89)
1167	NODE_41	1158080	13707..14618	C	Small molecule transport	Drug/metabolite transporter (DMT) superfamily protein
1168	NODE_41	1158080	14683..17148	C	Protein/amino acid metabolism	Multimodular transpeptidase-transglycosylase (EC 2.4.1.129) (EC 3.4.-.-)
1169	NODE_41	1158080	17290..18546	F	Protein/amino acid metabolism	Tyrosyl-tRNA synthetase (EC 6.1.1.1)
1170	NODE_41	1158080	18624..20621	C	Small molecule transport	Lead, cadmium, zinc and mercury transporting ATPase (EC 3.6.3.-)
1171	NODE_41	1158080	20689..20967	C	Unknown function	hypothetical protein
1172	NODE_41	1158080	21119..21967	F	Organelle biosythesis	23S rRNA m1G745 methyltransferase
1173	NODE_41	1158080	23644..25902	C	Sugar metabolism	Glycogen phosphorylase (EC 2.4.1.1)
1174	NODE_41	1158080	25928..27445	C	Sugar metabolism	4-alpha-glucanotransferase (amylomaltase) (EC 2.4.1.25)
1175	NODE_41	1158080	27995..29266	F	Small molecule transport	Maltose/maltodextrin ABC transporter, substrate binding periplasmic protein MalE
1176	NODE_41	1158080	29377..30669	F	Small molecule transport	Maltose/maltodextrin ABC transporter, permease protein MalF
1177	NODE_41	1158080	30671..31513	F	Small molecule transport	Maltose/maltodextrin ABC transporter, permease protein MalG
1178	NODE_41	1158080	31765..32565	F	Sugar metabolism	Maltodextrose utilization protein MalA
1179	NODE_41	1158080	32575..33561	F	Transcriptional Regulation	Maltose operon transcriptional repressor MalR, LacI family
1180	NODE_41	1158080	33603..33713	C	Unknown function	hypothetical protein
1181	NODE_41	1158080	33610..33774	F	Antimicrobial resistance	Chlorohydrolase/deaminase family protein
1182	NODE_41	1158080	33758..33856	F	Unknown function	hypothetical protein
1183	NODE_41	1158080	33853..34794	C	Unknown function	Integral membrane protein
1184	NODE_41	1158080	34772..36535	C	Protein/amino acid metabolism	Aspartyl-tRNA synthetase (EC 6.1.1.12)
1185	NODE_523	1196281	605..1378	F	Cell Signalling	methyltransferase type 11
1186	NODE_523	1196281	1391..1723	F	Transcriptional Regulation	Positive transcriptional regulator, MutR family
1187	NODE_523	1196281	1899..2246	F	Unknown function	hypothetical protein
1188	NODE_523	1196281	2601..3134	C	Protein/amino acid metabolism	Cysteinyl-tRNA synthetase related protein
1189	NODE_523	1196281	3223..3999	C	Transcriptional Regulation	Regulatory protein recX
1190	NODE_523	1196281	4289..5392	F	Nucleic Acid Metabolism	RNA methyltransferase, TrmA family
1191	NODE_523	1196281	5801..6004	C	Transposition/Recombination	DNA integration/recombination/invertion protein
1192	NODE_523	1196281	6104..6268	C	Transposition/Recombination	DNA integration/recombination/invertion protein
1193	NODE_523	1196281	6571..8193	C	Cell Signalling	Heat shock protein 60 family chaperone GroEL
1194	NODE_523	1196281	8209..8493	C	Cell Signalling	Heat shock protein 60 family co-chaperone GroES
1195	NODE_523	1196281	8649..9044	C	Nucleic Acid Metabolism	Single-stranded DNA-binding protein
1196	NODE_523	1196281	9122..9883	C	Cell Signalling	Short chain dehydrogenase
1197	NODE_523	1196281	9916..10542	C	Nucleic Acid Metabolism	tRNA binding domain protein
1198	NODE_523	1196281	10558..10875	C	Cell Signalling	Thioredoxin
1199	NODE_523	1196281	10872..11171	C	Unknown function	hypothetical protein
1200	NODE_523	1196281	11168..11275	C	Unknown function	hypothetical protein
1201	NODE_523	1196281	11420..11545	C	Cell Signalling	Choline binding protein PcpA
1202	NODE_523	1196281	11860..12432	C	Unknown function	membrane protein
1203	NODE_523	1196281	12539..12985	C	Transcriptional Regulation	Response regulator of the LytR/AlgR family
1204	NODE_523	1196281	13099..13602	C	Lipid metabolism	Phosphatidylglycerophosphatase B (EC 3.1.3.27)
1205	NODE_523	1196281	13599..13961	C	Unknown function	hypothetical protein
1206	NODE_523	1196281	14027..15058	C	Small molecule transport	Multidrug ABC exporter (DrugE2) family, ATP binding/membrane-spanning protein
1207	NODE_523	1196281	15065..15886	C	Small molecule transport	Multidrug resistance ABC transporter ATP-binding and permease protein
1208	NODE_523	1196281	15925..16374	C	Transcriptional Regulation	Transcriptional regulator, MarR family
1209	NODE_523	1196281	16498..17214	C	Unknown function	hypothetical protein
1210	NODE_523	1196281	18096..19511	C	Cell Signalling	Thiol-activated cytolysin; Streptolysin O
1211	NODE_523	1196281	19522..19854	C	Unknown function	hypothetical protein
1212	NODE_523	1196281	19925..20533	C	Unknown function	hypothetical protein
1213	NODE_523	1196281	20546..21004	C	Unknown function	hypothetical protein
1214	NODE_523	1196281	21129..21260	F	Transposition/Recombination	IS1381, transposase OrfA
1215	NODE_115	1218843	29..313	F	Small molecule transport	Phosphate import ATP-binding protein pstB 1 (EC 3.6.3.27) (Phosphate-transporting ATPase 1) (ABC phosphate transporter 1)
1216	NODE_115	1218843	325..978	F	Transcriptional Regulation	Phosphate transport system regulatory protein PhoU
1217	NODE_115	1218843	1135..1950	F	Small molecule transport	Amino acid ABC transporter, amino acid-binding/permease protein
1218	NODE_115	1218843	1970..3241	C	Transcriptional Regulation	Transcriptional regulator, GntR family / Aspartate aminotransferase (EC 2.6.1.1)
1219	NODE_115	1218843	3162..3332	C	Unknown function	hypothetical protein
1220	NODE_115	1218843	3383..4114	F	Sugar metabolism	Alpha-acetolactate decarboxylase (EC 4.1.1.5)
1221	NODE_115	1218843	4124..4876	F	Unknown function	hypothetical protein
1222	NODE_115	1218843	4988..5938	F	Cell Signalling	UDP-N-acetylenolpyruvoylglucosamine reductase (EC 1.1.1.158)
1223	NODE_115	1218843	5997..7154	F	Small molecule transport	Spermidine Putrescine transport ATP-binding protein potA (TC_3.A.1.11.1)
1224	NODE_115	1218843	7135..7935	F	Small molecule transport	Spermidine Putrescine ABC transporter permease component potB (TC_3.A.1.11.1)
1225	NODE_115	1218843	7951..8724	F	Small molecule transport	Spermidine Putrescine ABC transporter permease component potC (TC_3.A.1.11.1)
1226	NODE_115	1218843	8721..9791	F	Small molecule transport	ABC transporter, periplasmic spermidine putrescine-binding protein potD (TC_3.A.1.11.1)
1227	NODE_115	1218843	10548..11033	F	Unknown function	hypothetical protein
1228	NODE_115	1218843	11055..13673	F	Protein/amino acid metabolism	Alanyl-tRNA synthetase (EC 6.1.1.7)
1229	NODE_115	1218843	13763..15217	C	Sugar metabolism	Cytoplasmic alpha-amylase (EC 3.2.1.1)
1230	NODE_115	1218843	15396..16145	F	Small molecule transport	ABC transporter ATP-binding protein
1231	NODE_115	1218843	16126..17760	F	Small molecule transport	ABC transporter permease protein
1232	NODE_115	1218843	18556..19608	F	Cell Signalling	Methyltransferase (EC 2.1.1.-)
1233	NODE_115	1218843	19605..20282	F	Protein/amino acid metabolism	3-dehydroquinate dehydratase I (EC 4.2.1.10) # AroC I
1234	NODE_115	1218843	20272..21126	F	Protein/amino acid metabolism	Shikimate/quinate 5-dehydrogenase I beta (EC 1.1.1.25) # AroDI beta
1235	NODE_115	1218843	21145..22212	F	Protein/amino acid metabolism	3-dehydroquinate synthase (EC 4.2.3.4) # AroB
1236	NODE_115	1218843	22222..23388	F	Protein/amino acid metabolism	Chorismate synthase (EC 4.2.3.5) # AroG
1237	NODE_115	1218843	23398..24501	F	Protein/amino acid metabolism	Prephenate dehydrogenase (EC 1.3.1.12) # TyrAp/ACT domain, NAD(P)-specific
1238	NODE_115	1218843	24512..24850	F	Transcriptional Regulation	putative transcriptional regulator
1239	NODE_115	1218843	24942..26225	F	Protein/amino acid metabolism	5-Enolpyruvylshikimate-3-phosphate synthase (EC 2.5.1.19) # AroF
1240	NODE_115	1218843	26218..26694	F	Protein/amino acid metabolism	Shikimate kinase I (EC 2.7.1.71) # AroE I
1241	NODE_115	1218843	26691..27539	F	Protein/amino acid metabolism	Prephenate dehydratase (EC 4.2.1.51) # PheAIp/ACT domain
1242	NODE_115	1218843	27536..28810	F	Transcriptional Regulation	Putative PBP 5 synthesis repressor
1243	NODE_115	1218843	28822..28911	F	Unknown function	hypothetical protein
1244	NODE_115	1218843	28928..29017	F	Unknown function	hypothetical protein
1245	NODE_115	1218843	29088..30002	F	Sugar metabolism	putative alpha-dextrin endo-1, 6-alpha-glucosidase
1246	NODE_115	1218843	30024..30359	F	Unknown function	hypothetical protein
1247	NODE_115	1218843	30359..30763	F	Unknown function	hypothetical protein
1248	NODE_115	1218843	30776..31942	F	Nucleic Acid Metabolism	Carbamoylphosphate synthase large subunit (split gene in MJ)
1249	NODE_115	1218843	32257..32367	F	Unknown function	hypothetical protein
1250	NODE_115	1218843	32449..33942	F	Nucleic Acid Metabolism	Type I restriction-modification system, DNA-methyltransferase subunit M (EC 2.1.1.72)
1251	NODE_115	1218843	33955..34497	F	Nucleic Acid Metabolism	Type I restriction-modification system, specificity subunit S (EC 3.1.21.3)
1252	NODE_115	1218843	34890..36497	C	Nucleic Acid Metabolism	CTP synthase (EC 6.3.4.2)
1253	NODE_115	1218843	36604..36693	C	Unknown function	hypothetical protein
1254	NODE_115	1218843	36884..37471	C	Nucleic Acid Metabolism	DNA-directed RNA polymerase delta subunit (EC 2.7.7.6)
1255	NODE_115	1218843	37599..38048	C	Unknown function	hypothetical protein
1256	NODE_115	1218843	38053..38442	C	Unknown function	hypothetical protein
1257	NODE_115	1218843	38469..39119	C	Lipid metabolism	Membrane-associated phospholipid phosphatase
1258	NODE_115	1218843	39109..39672	C	Small molecule transport	Substrate-specific component RibU of riboflavin ECF transporter
1259	NODE_115	1218843	40125..40628	C	Nucleic Acid Metabolism	tRNA (cytosine34-2'-O-)-methyltransferase (EC 2.1.1.-)
1260	NODE_115	1218843	40821..41651	C	Small molecule transport	Transmembrane component MtsC of energizing module of methionine-regulated ECF transporter
1261	NODE_115	1218843	41636..43318	C	Small molecule transport	ATPase component MtsB of energizing module of methionine-regulated ECF transporter
1262	NODE_115	1218843	43420..43629	C	Antimicrobial resistance	N-ethylammeline chlorohydrolase
1263	NODE_115	1218843	43733..43987	C	Small molecule transport	Core component MtsA of methionine-regulated ECF transporter
1264	NODE_115	1218843	44017..44280	C	Small molecule transport	Core component MtsA of methionine-regulated ECF transporter
1265	NODE_115	1218843	44295..45143	C	Unknown function	hypothetical protein
1266	NODE_115	1218843	45331..46680	F	Small molecule transport	Trk system potassium uptake protein trkA
1267	NODE_115	1218843	46696..48066	F	Small molecule transport	Potassium uptake protein TrkH
1268	NODE_115	1218843	48105..48605	F	Nucleic Acid Metabolism	type I restriction-modification system, S subunit, putative
1269	NODE_115	1218843	48665..48901	F	Unknown function	hypothetical protein
1270	NODE_115	1218843	48898..49311	F	Cell Signalling	Death-on-curing family protein
1271	NODE_115	1218843	49429..50394	F	Transposition/Recombination	Integrase/recombinase (XerC/CodV family)
1272	NODE_115	1218843	50360..50935	F	Nucleic Acid Metabolism	Type I restriction-modification system, specificity subunit S (EC 3.1.21.3)
1273	NODE_115	1218843	50965..54315	F	Nucleic Acid Metabolism	Type I restriction-modification system, restriction subunit R (EC 3.1.21.3)
1274	NODE_115	1218843	54858..55328	C	Transcriptional Regulation	Arginine repressor ArgR
1275	NODE_115	1218843	55345..57618	C	Protein/amino acid metabolism	Xaa-Pro dipeptidyl-peptidase (EC 3.4.14.11)
1276	NODE_115	1218843	57965..61066	F	Nucleic Acid Metabolism	DNA polymerase III alpha subunit (EC 2.7.7.7)
1277	NODE_115	1218843	61149..62156	F	Sugar metabolism	6-phosphofructokinase (EC 2.7.1.11)
1278	NODE_115	1218843	62215..63720	F	Cell Signalling	Pyruvate kinase (EC 2.7.1.40)
1279	NODE_1424	1284140	3..134	C	Sugar metabolism	putative alpha-dextrin endo-1, 6-alpha-glucosidase
1280	NODE_1424	1284140	248..1462	C	Nucleic Acid Metabolism	Thiamine biosynthesis protein thiI
1281	NODE_1424	1284140	1471..2505	C	Protein/amino acid metabolism	Cysteine desulfurase (EC 2.8.1.7)
1282	NODE_1424	1284140	2751..3179	F	Protein/amino acid metabolism	Histone acetyltransferase Gcn5
1283	NODE_1424	1284140	3223..5526	C	Cell Signalling	Cell division protein ftsK
1284	NODE_1424	1284140	5612..7564	C	Small molecule transport	PTS system, fructose-specific IIA component (EC 2.7.1.69) / PTS system, fructose-specific IIB component (EC 2.7.1.69) / PTS system, fructose-specific IIC component (EC 2.7.1.69)
1285	NODE_1424	1284140	7561..8472	C	Sugar metabolism	1-phosphofructokinase (EC 2.7.1.56)
1286	NODE_1424	1284140	8469..9209	C	Transcriptional Regulation	Transcriptional repressor of the fructose operon, DeoR family
1287	NODE_1424	1284140	10651..11760	C	Unknown function	membrane protein
1288	NODE_1424	1284140	11863..13104	F	Virulence	Penicillin-binding protein 3
1289	NODE_1424	1284140	13302..14714	C	Iron metabolism	Iron-sulfur cluster assembly protein SufB
1290	NODE_1424	1284140	14768..15208	C	Iron metabolism	Iron-sulfur cluster assembly scaffold protein IscU
1291	NODE_1424	1284140	15195..16421	C	Protein/amino acid metabolism	Cysteine desulfurase (EC 2.8.1.7)
1292	NODE_1424	1284140	16432..17694	C	Iron metabolism	Iron-sulfur cluster assembly protein SufD
1293	NODE_1424	1284140	17722..18492	C	Iron metabolism	Iron-sulfur cluster assembly ATPase protein SufC
1294	NODE_1424	1284140	18642..18836	C	Unknown function	hypothetical protein
1295	NODE_1424	1284140	18864..20519	C	Nucleic Acid Metabolism	DNA polymerase III subunits gamma and tau (EC 2.7.7.7)
1296	NODE_1424	1284140	20519..21016	C	Cell Signalling	GAF domain-containing proteins
1297	NODE_1424	1284140	21102..22304	C	Organelle biosythesis	SSU ribosomal protein S1p
1298	NODE_192	1307993	1..435	C	Transposition/Recombination	IS1380-Spn1, transposase
1299	NODE_192	1307993	855..2345	C	Protein/amino acid metabolism	Lysyl-tRNA synthetase (class II) (EC 6.1.1.6)
1300	NODE_43	1311542	4..669	F	Cell Signalling	Choline binding protein PcpA
1301	NODE_43	1311542	1149..1298	C	Organelle biosythesis	LSU ribosomal protein L33p
1302	NODE_43	1311542	1314..1496	C	Organelle biosythesis	LSU ribosomal protein L32p
1303	NODE_43	1311542	1648..1848	C	Unknown function	Conserved domain protein
1304	NODE_43	1311542	1851..2858	C	Protein/amino acid metabolism	Membrane protease subunits, stomatin/prohibitin homologs
1305	NODE_43	1311542	3049..5079	F	Small molecule transport	PTS system, 3-keto-L-gulonate/L-ascorbate specific IIA component (PtxA)
1306	NODE_43	1311542	5083..5367	F	Small molecule transport	PTS system, IIB component, putative
1307	NODE_43	1311542	5380..6726	F	Small molecule transport	Transport protein SgaT, putative
1308	NODE_43	1311542	6730..7587	F	Cell Signalling	Transketolase, N-terminal section (EC 2.2.1.1)
1309	NODE_43	1311542	7584..8516	F	Cell Signalling	Transketolase, C-terminal section (EC 2.2.1.1)
1310	NODE_43	1311542	8749..10452	F	Cell Signalling	Dihydroxy-acid dehydratase (EC 4.2.1.9)
1311	NODE_43	1311542	10483..10686	C	Antimicrobial resistance	N-ethylammeline chlorohydrolase
1312	NODE_43	1311542	10750..11091	C	Iron metabolism	probably aromatic ring hydroxylating enzyme, evidenced by COGnitor ; PaaD-like protein involved in Fe-S cluster assembly
1313	NODE_43	1311542	11106..11240	F	Unknown function	hypothetical protein
1314	NODE_43	1311542	11215..12066	F	Transcriptional Regulation	Positive transcriptional regulator, MutR family
1315	NODE_43	1311542	12257..13504	F	Small molecule transport	Macrolide-efflux protein
1316	NODE_43	1311542	13582..14871	F	Protein/amino acid metabolism	Histidyl-tRNA synthetase (EC 6.1.1.21)
1317	NODE_43	1311542	14868..15002	F	Antimicrobial resistance	N-ethylammeline chlorohydrolase
1318	NODE_43	1311542	15163..15477	F	Unknown function	hypothetical protein
1319	NODE_43	1311542	15487..15693	F	Transcriptional Regulation	Transcriptional regulator, Cro/CI family
1320	NODE_43	1311542	15693..15890	F	Unknown function	hypothetical protein
1321	NODE_43	1311542	15893..16627	F	Unknown function	hypothetical protein
1322	NODE_43	1311542	16639..17280	F	Protein/amino acid metabolism	Membrane-bound protease, CAAX family
1323	NODE_43	1311542	17298..17528	F	Unknown function	hypothetical protein
1324	NODE_156	1330158	322..549	F	Unknown function	hypothetical protein
1325	NODE_156	1330158	792..3734	F	Sugar metabolism	Sialidase (EC 3.2.1.18)
1326	NODE_156	1330158	4747..5199	F	Sugar metabolism	probable beta-D-galactosidase
1327	NODE_156	1330158	5218..6555	F	Small molecule transport	ABC transporter substrate-binding protein - sugar transport
1328	NODE_156	1330158	6634..7518	F	Small molecule transport	ABC transporter, permease protein
1329	NODE_156	1330158	7518..8351	F	Small molecule transport	Maltose/maltodextrin ABC transporter, permease protein MalG
1330	NODE_156	1330158	8369..10462	F	Sugar metabolism	Sialidase (EC 3.2.1.18)
1331	NODE_156	1330158	10475..11578	F	Unknown function	hypothetical protein
1332	NODE_156	1330158	11752..12450	F	Sugar metabolism	N-acetylmannosamine-6-phosphate 2-epimerase (EC 5.1.3.9)
1333	NODE_156	1330158	12469..13986	F	Small molecule transport	PTS system, N-acetylglucosamine-specific IIA component (EC 2.7.1.69) / PTS system, N-acetylglucosamine-specific IIB component (EC 2.7.1.69) / PTS system, N-acetylglucosamine-specific IIC component (EC 2.7.1.69)
1334	NODE_156	1330158	14111..15439	F	Small molecule transport	ABC transporter, predicted N-acetylneuraminate-binding protein
1335	NODE_156	1330158	15587..16558	F	Small molecule transport	ABC transporter, predicted N-acetylneuraminate transport system permease protein 1
1336	NODE_156	1330158	16574..17413	F	Small molecule transport	ABC transporter, predicted N-acetylneuraminate transport system permease protein 2
1337	NODE_156	1330158	17685..18137	F	Unknown function	Protein yjgK
1338	NODE_156	1330158	18227..18349	C	Unknown function	hypothetical protein
1339	NODE_156	1330158	18444..18578	F	Unknown function	hypothetical protein
1340	NODE_156	1330158	18785..18883	F	Unknown function	hypothetical protein
1341	NODE_156	1330158	18865..19509	F	Unknown function	hypothetical protein
1342	NODE_156	1330158	19678..20595	F	Protein/amino acid metabolism	N-acetylneuraminate lyase (EC 4.1.3.3)
1343	NODE_156	1330158	20613..21497	F	Protein/amino acid metabolism	N-acetylmannosamine kinase (EC 2.7.1.60)
1344	NODE_156	1330158	21513..22364	C	Transcriptional Regulation	Sialic acid utilization regulator, RpiR family
1345	NODE_156	1330158	22555..24597	F	Cell Signalling	Cell division protein ftsI [Peptidoglycan synthetase] (EC 2.4.1.129)
1346	NODE_156	1330158	24608..25204	F	Transposition/Recombination	Recombination protein RecR
1347	NODE_156	1330158	25380..26423	F	Protein/amino acid metabolism	D-alanine--D-alanine ligase (EC 6.3.2.4)
1348	NODE_156	1330158	26507..27880	F	Protein/amino acid metabolism	UDP-N-acetylmuramoylalanyl-D-glutamyl-2,6- diaminopimelate--D-alanyl-D- alanyl ligase (EC 6.3.2.10)
1349	NODE_156	1330158	27867..28478	F	Antimicrobial resistance	Phosphohydrolase (MutT/nudix family protein)
1350	NODE_156	1330158	28569..29273	F	Unknown function	membrane protein, putative
1351	NODE_156	1330158	29492..30865	F	Cell Signalling	Cell division protein ftsA
1352	NODE_156	1330158	30882..32141	F	Cell Signalling	Cell division protein ftsZ (EC 3.4.24.-)
1353	NODE_156	1330158	32146..32817	F	Unknown function	FIG018583: protein of unknown function
1354	NODE_156	1330158	32959..33366	F	Unknown function	hypothetical protein
1355	NODE_156	1330158	33366..33629	F	Unknown function	YGGT family protein
1356	NODE_156	1330158	33626..34411	F	Unknown function	FIG001583: hypothetical protein, contains S4-like RNA binding domain
1357	NODE_156	1330158	34420..35208	F	Cell Signalling	Cell division initiation protein DivIVA
1358	NODE_156	1330158	35187..35303	F	Cell Signalling	Cell division initiation protein DivIVA
1359	NODE_156	1330158	35251..35412	F	Unknown function	hypothetical protein
1360	NODE_156	1330158	35556..36305	F	Protein/amino acid metabolism	Isoleucyl-tRNA synthetase (EC 6.1.1.5)
1361	NODE_156	1330158	36313..38349	F	Protein/amino acid metabolism	Isoleucyl-tRNA synthetase (EC 6.1.1.5)
1362	NODE_156	1330158	38752..39132	F	Cell Signalling	Prophage Lp1 protein 6
1363	NODE_156	1330158	39326..39616	F	Unknown function	hypothetical protein
1364	NODE_156	1330158	39667..40359	F	Sugar metabolism	Phosphoglycerate mutase (EC 5.4.2.1)
1365	NODE_156	1330158	40475..42823	F	Unknown function	putative large secreted protein
1366	NODE_156	1330158	43069..43770	F	Small molecule transport	ABC transporter, ATP-binding protein
1367	NODE_156	1330158	43772..46480	F	Small molecule transport	ABC transporter permease protein
1368	NODE_156	1330158	46576..47067	C	Cell Signalling	Thiol peroxidase, Tpx-type (EC 1.11.1.15)
1369	NODE_156	1330158	47190..48119	C	Small molecule transport	Manganese ABC transporter, periplasmic-binding protein SitA
1370	NODE_156	1330158	48151..48999	C	Small molecule transport	Manganese ABC transporter, inner membrane permease protein SitD
1371	NODE_156	1330158	48996..49718	C	Small molecule transport	Manganese ABC transporter, ATP-binding protein SitB
1372	NODE_156	1330158	50009..51901	F	Protein/amino acid metabolism	Neutral endopeptidase O (EC 3.4.24.-)
1373	NODE_156	1330158	52024..52653	C	Cell Signalling	Hydroxyacylglutathione hydrolase (EC 3.1.2.6)
1374	NODE_156	1330158	52642..52842	F	Unknown function	hypothetical protein
1375	NODE_156	1330158	53647..55869	F	Cell Signalling	GTP pyrophosphokinase (EC 2.7.6.5), (p)ppGpp synthetase I
1376	NODE_156	1330158	55899..56342	F	Protein/amino acid metabolism	D-tyrosyl-tRNA(Tyr) deacylase (EC 3.1.-.-)
1377	NODE_156	1330158	56381..56542	C	Unknown function	hypothetical protein
1378	NODE_156	1330158	56609..56794	C	Unknown function	hypothetical protein
1379	NODE_90	1389807	19..198	F	Small molecule transport	Potassium uptake protein TrkH
1380	NODE_90	1389807	324..2003	C	Small molecule transport	PTS system, lactose-specific IIB component (EC 2.7.1.69) / PTS system, lactose-specific IIC component (EC 2.7.1.69)
1381	NODE_90	1389807	2072..3484	C	Sugar metabolism	6-phospho-beta-galactosidase (EC 3.2.1.85)
1382	NODE_90	1389807	3494..3838	C	Small molecule transport	PTS system, lactose-specific IIA component (EC 2.7.1.69)
1383	NODE_90	1389807	4006..5892	C	Unknown function	hypothetical protein
1384	NODE_90	1389807	5894..7216	C	Small molecule transport	PTS system, cellobiose-specific IIC component (EC 2.7.1.69)
1385	NODE_90	1389807	7383..8606	F	Transcriptional Regulation	Xylose repressor protein
1386	NODE_90	1389807	10027..10311	F	Unknown function	hypothetical protein
1387	NODE_90	1389807	10304..10453	F	Unknown function	hypothetical protein
1388	NODE_389	1400388	78..173	C	Unknown function	hypothetical protein
1389	NODE_389	1400388	298..513	F	Unknown function	hypothetical protein
1390	NODE_389	1400388	467..688	F	Unknown function	hypothetical protein
1391	NODE_389	1400388	1007..1936	F	Small molecule transport	ABC transporter, permease protein
1392	NODE_389	1400388	1950..2873	F	Small molecule transport	Multiple sugar ABC transporter, membrane-spanning permease protein MsmG
1393	NODE_389	1400388	4526..5281	F	Sugar metabolism	Sugar-binding protein
1394	NODE_389	1400388	5553..6539	F	Cell Signalling	Rhodanese-related sulfurtransferases
1395	NODE_389	1400388	6813..7673	F	Unknown function	hypothetical protein
1396	NODE_389	1400388	7745..8809	C	Unknown function	hypothetical protein
1397	NODE_389	1400388	8872..9783	C	Unknown function	hypothetical protein
1398	NODE_389	1400388	9776..10369	C	Unknown function	Integral membrane protein (putative)
1399	NODE_389	1400388	10356..10682	C	Unknown function	hypothetical protein
1400	NODE_389	1400388	10821..11987	C	Small molecule transport	Cyanate permease
1401	NODE_389	1400388	12138..13202	F	Protein/amino acid metabolism	Glycosyltransferase (EC 2.4.1.-)
1402	NODE_389	1400388	13244..15094	F	Virulence	Capsular polysaccharide biosynthesis protein capD	2
1403	NODE_202	1420459	236..361	F	Unknown function	hypothetical protein
1404	NODE_202	1420459	744..1802	F	Unknown function	hypothetical protein
1405	NODE_202	1420459	2118..3095	F	Unknown function	hypothetical protein
1406	NODE_202	1420459	3539..3697	C	Unknown function	hypothetical protein
1407	NODE_202	1420459	3951..4853	F	Unknown function	hypothetical protein
1408	NODE_202	1420459	4909..5262	F	Unknown function	hypothetical protein
1409	NODE_202	1420459	5229..5987	F	Unknown function	hypothetical protein
1410	NODE_202	1420459	6769..7137	F	Unknown function	hypothetical protein
1411	NODE_333	1427919	71..271	C	Unknown function	conserved domain protein
1412	NODE_333	1427919	268..618	C	Unknown function	hypothetical protein
1413	NODE_333	1427919	1092..1718	C	Cell Signalling	prophage ps3 protein 13
1414	NODE_333	1427919	1734..1916	C	Cell Signalling	putative DNA-binding phage protein
1415	NODE_333	1427919	2273..2830	F	Transcriptional Regulation	Phage transcriptional repressor
1416	NODE_333	1427919	2991..4505	F	Nucleic Acid Metabolism	ATP-dependent DNA helicase recG (EC 3.6.1.-)
1417	NODE_333	1427919	4590..5189	F	Transposition/Recombination	Integrase/recombinase, phage associated
1418	NODE_333	1427919	5240..5755	F	Cell Signalling	Phage integrase
1419	NODE_333	1427919	6852..8819	C	Small molecule transport	PTS system, trehalose-specific IIB component (EC 2.7.1.69) / PTS system, trehalose-specific IIC component (EC 2.7.1.69) / PTS system, trehalose-specific IIA component (EC 2.7.1.69)
1420	NODE_333	1427919	9004..9714	F	Transcriptional Regulation	Trehalose operon transcriptional repressor
1421	NODE_333	1427919	9872..10816	F	Small molecule transport	Magnesium and cobalt transport protein CorA
1422	NODE_333	1427919	10828..11511	F	Unknown function	hypothetical protein
1423	NODE_333	1427919	11594..11704	C	Unknown function	hypothetical protein
1424	NODE_333	1427919	11617..11706	C	Unknown function	hypothetical protein
1425	NODE_333	1427919	11765..12796	F	Virulence	Microcin C7 self-immunity protein mccF
1426	NODE_333	1427919	12933..13610	C	Protein/amino acid metabolism	CAAX amino terminal protease family protein
1427	NODE_333	1427919	13607..14170	C	Nucleic Acid Metabolism	DNA-3-methyladenine glycosylase (EC 3.2.2.20)
1428	NODE_333	1427919	14180..14773	C	Transposition/Recombination	Holliday junction DNA helicase RuvA
1429	NODE_333	1427919	15178..16278	F	Nucleic Acid Metabolism	Diaminohydroxyphosphoribosylaminopyrimidine deaminase (EC 3.5.4.26) / 5-amino-6-(5-phosphoribosylamino)uracil reductase (EC 1.1.1.193)
1430	NODE_333	1427919	16263..16898	F	Cell Signalling	Riboflavin synthase alpha chain (EC 2.5.1.9)
1431	NODE_333	1427919	16918..18123	F	Cell Signalling	3,4-dihydroxy-2-butanone 4-phosphate synthase / GTP cyclohydrolase II (EC 3.5.4.25)	2
1432	NODE_333	1427919	18124..18591	F	Cell Signalling	6,7-dimethyl-8-ribityllumazine synthase (EC 2.5.1.9)
1433	NODE_333	1427919	18917..20866	C	Transposition/Recombination	DNA mismatch repair protein MutL
1434	NODE_333	1427919	20927..21031	C	Unknown function	hypothetical protein
1435	NODE_333	1427919	21219..21659	F	Unknown function	Conserved domain protein
1436	NODE_333	1427919	21656..22114	F	Unknown function	Conserved domain protein SP0160
1437	NODE_333	1427919	22424..23686	F	Small molecule transport	Mn2+ and Fe2+ transporters of the NRAMP family
1438	NODE_333	1427919	23978..24448	C	Cell Signalling	Ribonucleotide reduction protein NrdI
1439	NODE_333	1427919	24526..25059	C	Unknown function	hypothetical protein
1440	NODE_333	1427919	25120..26406	C	Transcriptional Regulation	DNA-binding response regulator
1441	NODE_333	1427919	26418..28016	C	Virulence	Two-component sensor kinase yesM (EC 2.7.3.-)
1442	NODE_333	1427919	28066..28680	C	Unknown function	hypothetical protein
1443	NODE_333	1427919	28815..29384	F	Small molecule transport	Substrate-specific component BL0695 of predicted ECF transporter
1444	NODE_333	1427919	29414..30106	C	Small molecule transport	Methionine ABC transporter permease protein
1445	NODE_333	1427919	30108..31169	C	Small molecule transport	Methionine ABC transporter ATP-binding protein
1446	NODE_333	1427919	31162..32535	C	Cell Signalling	Acetylornithine deacetylase/Succinyl-diaminopimelate desuccinylase and related deacylases	1
1447	NODE_333	1427919	32635..33489	C	Small molecule transport	Methionine ABC transporter substrate-binding protein	1
1448	NODE_333	1427919	33643..34473	C	Small molecule transport	ABC transporter, substrate-binding protein	3
1449	NODE_333	1427919	34577..34900	C	Unknown function	hypothetical protein
1450	NODE_333	1427919	34890..35546	C	Protein/amino acid metabolism	Branched-chain amino acid transport protein azlC
1451	NODE_7	1465062	284..6715	F	Protein/amino acid metabolism	C5a peptidase precursor (EC 3.4.21.-)
1452	NODE_168	1472352	52..270	F	Transposition/Recombination	IS1381, transposase OrfA
1453	NODE_168	1472352	377..1249	C	Unknown function	Membrane associated protein
1454	NODE_794	1475547	28..330	F	Transposition/Recombination	IS1381, transposase OrfA
1455	NODE_409	1476718	498..1331	F	Lipid metabolism	Glycerophosphoryl diester phosphodiesterase (EC 3.1.4.46)
1456	NODE_409	1476718	1350..2411	F	Small molecule transport	ABC transporter, substrate-binding protein
1457	NODE_409	1476718	2428..3432	F	Small molecule transport	ABC transporter ATP-binding protein
1458	NODE_409	1476718	3444..5138	F	Iron metabolism	Ferric iron ABC transporter, permease protein # pitB, pitC
1459	NODE_409	1476718	5140..5841	F	Cell Signalling	MgtC/SapB family protein
1460	NODE_409	1476718	5888..6487	F	Cell Signalling	HAD superfamily hydrolase
1461	NODE_409	1476718	6497..8524	F	Small molecule transport	ABC-type sugar transport system, periplasmic component
1462	NODE_409	1476718	8683..8814	F	Transposition/Recombination	IS1381, transposase OrfA
1463	NODE_540	1485998	366..1619	F	Cell Signalling	Integral membrane regulatory protein Wzg
1464	NODE_540	1485998	1621..2352	F	Protein/amino acid metabolism	Cps19aB (Protein-tyrosine phosphatase Wzh) (EC 3.1.3.48)
1465	NODE_540	1485998	2361..3053	F	Cell Signalling	Tyrosine-protein kinase transmembrane modulator EpsC
1466	NODE_540	1485998	3063..3752	F	Cell Signalling	Tyrosine-protein kinase EpsD (EC 2.7.10.2)
1467	NODE_540	1485998	3767..5128	F	Sugar metabolism	Undecaprenyl-phosphate galactosephosphotransferase (EC 2.7.8.6)
1468	NODE_540	1485998	5134..5877	F	Sugar metabolism	N-acetylmannosaminyltransferase (EC 2.4.1.187)
1469	NODE_540	1485998	5874..6698	F	Cell Signalling	Lipopolysaccharide cholinephosphotransferase LicD (EC 2.7.8.-)
1470	NODE_540	1485998	6700..7578	F	Protein/amino acid metabolism	Glycosyltransferase (EC 2.4.1.-)
1471	NODE_540	1485998	7579..8913	F	Cell wall	Polysaccharide polymerase Cps19aI
1472	NODE_540	1485998	8941..10365	F	Small molecule transport	Membrane protein involved in the export of O-antigen, teichoic acid lipoteichoic acids
1473	NODE_540	1485998	10430..11518	F	Sugar metabolism	UDP-N-acetylglucosamine 2-epimerase (EC 5.1.3.14)
1474	NODE_540	1485998	11804..12550	F	Sugar metabolism	Glucose-1-phosphate thymidylyltransferase (EC 2.7.7.24)
1475	NODE_540	1485998	12551..13144	F	Sugar metabolism	dTDP-4-dehydrorhamnose 3,5-epimerase (EC 5.1.3.13)
1476	NODE_540	1485998	13156..14205	F	Sugar metabolism	dTDP-glucose 4,6-dehydratase (EC 4.2.1.46)
1477	NODE_540	1485998	14271..15122	F	Sugar metabolism	dTDP-4-dehydrorhamnose reductase (EC 1.1.1.133)
1478	NODE_540	1485998	15292..15810	F	Sugar metabolism	UDP-galactopyranose mutase Glf (EC 5.4.99.9)
1479	NODE_1578	1502059	365..1339	C	Cell Signalling	Phosphate acetyltransferase (EC 2.3.1.8)
1480	NODE_1578	1502059	1383..2279	C	Organelle biosythesis	Similar to ribosomal large subunit pseudouridine synthase D, Bacillus subtilis YjbO type
1481	NODE_1578	1502059	2276..2866	C	Cell Signalling	NAD kinase (EC 2.7.1.23)
1482	NODE_1578	1502059	3644..3769	F	Unknown function	hypothetical protein
1483	NODE_1578	1502059	3709..3876	C	Cell Signalling	NAD kinase (EC 2.7.1.23)
1484	NODE_1578	1502059	3848..4519	C	Cell Signalling	GTP pyrophosphokinase (EC 2.7.6.5)
1485	NODE_1578	1502059	4647..5216	F	Cell Signalling	Adenylate cyclase
1486	NODE_1578	1502059	5347..6288	F	Cell Signalling	Ribose-phosphate pyrophosphokinase (EC 2.7.6.1)
1487	NODE_1578	1502059	6298..7413	F	Protein/amino acid metabolism	Cysteine desulfurase (EC 2.8.1.7)
1488	NODE_1578	1502059	7418..7765	F	Unknown function	hypothetical protein
1489	NODE_1578	1502059	7773..7988	F	Unknown function	hypothetical protein
1490	NODE_1578	1502059	8071..8712	F	Transcriptional Regulation	Redox-sensitive transcriptional regulator (AT-rich DNA-binding protein)
1491	NODE_1578	1502059	8730..9419	F	Protein/amino acid metabolism	Glutamine amidotransferase, class I
1492	NODE_1578	1502059	9416..10096	C	Transposition/Recombination	DNA repair protein RadC
1493	NODE_1578	1502059	10139..12430	C	Nucleic Acid Metabolism	ATP-dependent DNA helicase UvrD/PcrA
1494	NODE_502	1516593	3..209	C	Nucleic Acid Metabolism	Type I restriction-modification system, specificity subunit S (EC 3.1.21.3)
1495	NODE_502	1516593	209..1672	C	Nucleic Acid Metabolism	Type I restriction-modification system, DNA-methyltransferase subunit M (EC 2.1.1.72)
1496	NODE_502	1516593	1685..4018	C	Nucleic Acid Metabolism	Type I restriction-modification system, restriction subunit R (EC 3.1.21.3)
1497	NODE_502	1516593	4369..4497	C	Unknown function	hypothetical protein
1498	NODE_502	1516593	4626..5135	F	Unknown function	hypothetical protein
1499	NODE_502	1516593	5299..6333	F	Transcriptional Regulation	Heat-inducible transcription repressor HrcA
1500	NODE_502	1516593	6360..6884	F	Cell Signalling	Heat shock protein GrpE
1501	NODE_502	1516593	7364..9187	F	Cell Signalling	Chaperone protein DnaK
1502	NODE_502	1516593	9200..9553	F	Unknown function	hypothetical protein
1503	NODE_502	1516593	9758..10894	F	Cell Signalling	Chaperone protein DnaJ
1504	NODE_502	1516593	12087..12308	C	Antimicrobial resistance	N-ethylammeline chlorohydrolase
1505	NODE_502	1516593	12392..12679	C	Unknown function	hypothetical protein
1506	NODE_502	1516593	12689..13099	C	Nucleic Acid Metabolism	Bis(5'-nucleosyl)-tetraphosphatase (asymmetrical) (EC 3.6.1.17)
1507	NODE_502	1516593	13167..13898	F	Small molecule transport	ABC transporter, ATP-binding protein
1508	NODE_502	1516593	13895..14944	F	Small molecule transport	ABC transporter, permease protein
1509	NODE_502	1516593	15790..16116	C	Virulence	BlpT protein, fusion
1510	NODE_502	1516593	16392..16730	F	Virulence	BlpS protein
1511	NODE_502	1516593	16735..17472	F	Transcriptional Regulation	Response regulator FasA or ComE or BlpR
1512	NODE_502	1516593	17485..18825	F	Cell Signalling	Sensory transduction protein kinase (EC 2.7.3.-)
1513	NODE_430	1535811	1..678	C	Sugar metabolism	Tagatose 1,6-diphosphate aldolase (EC 4.1.2.40)
1514	NODE_430	1535811	680..1609	C	Sugar metabolism	Tagatose-6-phosphate kinase (EC 2.7.1.144) / 1-phosphofructokinase (EC 2.7.1.56)
1515	NODE_430	1535811	1620..2135	C	Sugar metabolism	Galactose-6-phosphate isomerase, LacB subunit (EC 5.3.1.26)
1516	NODE_430	1535811	2166..2591	C	Sugar metabolism	Galactose-6-phosphate isomerase, LacA subunit (EC 5.3.1.26)
1517	NODE_430	1535811	2748..3224	C	Sugar metabolism	LacX protein, plasmid
1518	NODE_137	1539264	1..174	C	Transposition/Recombination	IS630-Spn1, transposase Orf1
1519	NODE_137	1539264	267..689	F	Antimicrobial resistance	Mutator mutT protein (7,8-dihydro-8-oxoguanine-triphosphatase) (EC 3.6.1.-)
1520	NODE_137	1539264	854..1153	F	Unknown function	hypothetical protein
1521	NODE_1362	1540714	1..549	C	Virulence	Streptococcal histidine triad protein
1522	NODE_1362	1540714	557..1474	C	Virulence	Laminin-binding surface protein	15
1523	NODE_1362	1540714	1617..2936	C	Small molecule transport	Cationic amino acid transporter - APC Superfamily
1524	NODE_1362	1540714	3382..3939	C	Cell Signalling	Thiol:disulfide oxidoreductase related to ResA
1525	NODE_1362	1540714	3950..4657	C	Organelle biosythesis	Cytochrome c-type biogenesis protein CcdA (DsbD analog)
1526	NODE_1362	1540714	4888..5304	C	Unknown function	hypothetical protein
1527	NODE_1362	1540714	5329..5529	C	Unknown function	hypothetical protein
1528	NODE_1362	1540714	5690..5815	C	Transposition/Recombination	IS630-Spn1, transposase Orf2
1529	NODE_46	1547048	88..204	F	Unknown function	hypothetical protein
1530	NODE_46	1547048	485..2590	F	Protein/amino acid metabolism	putative ATP-dependent Clp proteinase (ATP-binding subunit)
1531	NODE_279	1549786	2..133	F	Unknown function	hypothetical protein
1532	NODE_279	1549786	461..577	C	Unknown function	hypothetical protein
1533	NODE_279	1549786	627..1160	C	Nucleic Acid Metabolism	Queuosine Biosynthesis QueC ATPase
1534	NODE_279	1549786	1465..1779	C	Cell Signalling	Thioredoxin
1535	NODE_279	1549786	1796..2017	C	Unknown function	hypothetical protein
1536	NODE_279	1549786	2116..2496	C	Transcriptional Regulation	transcriptional regulator, putative
1537	NODE_279	1549786	2639..3592	C	Unknown function	membrane protein
1538	NODE_279	1549786	3660..4178	C	Small molecule transport	Dicarboxylate/amino acid:cation (Na+ or H+) symporter
1539	NODE_279	1549786	4175..4618	C	Small molecule transport	Dicarboxylate/amino acid:cation (Na+ or H+) symporter
1540	NODE_279	1549786	4971..5567	F	Small molecule transport	Potassium efflux system kefA / Small-conductance mechanosensitive channel
1541	NODE_279	1549786	5624..6532	F	Small molecule transport	Magnesium and cobalt transport protein corA
1542	NODE_279	1549786	6547..7074	F	Cell Signalling	Hydrolase, HAD subfamily IIIA
1543	NODE_279	1549786	7077..8183	F	Nucleic Acid Metabolism	GTP-binding protein YqeH, possibly involved in replication initiation
1544	NODE_279	1549786	8397..8708	F	Nucleic Acid Metabolism	RNA binding protein
1545	NODE_279	1549786	8760..9389	F	Nucleic Acid Metabolism	Nicotinate-nucleotide adenylyltransferase (EC 2.7.7.18) ## bacterial NadD family
1546	NODE_279	1549786	9389..9982	F	Cell Signalling	Hydrolase (HAD superfamily), yqeK
1547	NODE_279	1549786	9983..10483	F	Protein/amino acid metabolism	Isochorismatase (EC 3.3.2.1)
1548	NODE_279	1549786	10496..10849	F	Unknown function	COG0799: Uncharacterized homolog of plant Iojap protein
1549	NODE_279	1549786	10952..11698	F	Cell Signalling	Methyltransferase (EC 2.1.1.-)
1550	NODE_279	1549786	11708..12805	F	Unknown function	hypothetical protein
1551	NODE_279	1549786	13783..14013	F	Unknown function	hypothetical protein
1552	NODE_279	1549786	14282..15895	F	Cell Signalling	Hydrolase (HAD superfamily)
1553	NODE_279	1549786	16025..16651	F	Cell Signalling	Guanylate kinase (EC 2.7.4.8)
1554	NODE_279	1549786	16679..16990	F	Nucleic Acid Metabolism	DNA-directed RNA polymerase omega subunit (EC 2.7.7.6)
1555	NODE_279	1549786	17056..19452	F	Nucleic Acid Metabolism	Helicase PriA essential for oriC/DnaA-independent DNA replication
1556	NODE_279	1549786	19465..20400	F	Protein/amino acid metabolism	Methionyl-tRNA formyltransferase (EC 2.1.2.9)
1557	NODE_279	1549786	20393..21706	F	Organelle biosythesis	Ribosomal RNA small subunit methyltransferase B (EC 2.1.1.-)
1558	NODE_279	1549786	21721..22461	F	Cell Signalling	Protein serine/threonine phosphatase PrpC, regulation of stationary phase
1559	NODE_279	1549786	22458..24437	F	Cell Signalling	Serine/threonine protein kinase PrkC, regulator of stationary phase
1560	NODE_279	1549786	24552..25310	F	Unknown function	membrane protein
1561	NODE_279	1549786	25426..25761	F	Unknown function	Membrane spanning protein
1562	NODE_279	1549786	25826..26032	F	Transposition/Recombination	IS1381, transposase OrfA
1563	NODE_176	1576185	2..103	C	Unknown function	hypothetical protein
1564	NODE_176	1576185	3..116	F	Unknown function	hypothetical protein
1565	NODE_176	1576185	54..239	C	Antimicrobial resistance	Chlorohydrolase/deaminase family protein
1566	NODE_176	1576185	67..252	F	Cell Signalling	NanA gene
1567	NODE_176	1576185	190..330	C	Unknown function	hypothetical protein
1568	NODE_176	1576185	203..388	F	Unknown function	hypothetical protein
1569	NODE_176	1576185	281..421	C	Unknown function	hypothetical protein
1570	NODE_176	1576185	294..434	F	Unknown function	hypothetical protein
1571	NODE_176	1576185	385..495	F	Unknown function	hypothetical protein
1572	NODE_176	1576185	1130..2131	C	Cell Signalling	Catabolite control protein A
1573	NODE_176	1576185	2702..3412	C	Small molecule transport	Mg(2+) transport ATPase/permease
1574	NODE_176	1576185	3415..5106	C	Small molecule transport	ABC transporter, permease protein
1575	NODE_176	1576185	5118..6128	C	Small molecule transport	ABC transporter, ATP-binding protein
1576	NODE_176	1576185	6231..7298	C	Small molecule transport	ABC transporter, substrate-binding protein
1577	NODE_176	1576185	7323..7982	C	Unknown function	hypothetical protein
1578	NODE_176	1576185	8149..9159	C	Sugar metabolism	UDP-glucose 4-epimerase (EC 5.1.3.2)
1579	NODE_176	1576185	9172..10647	C	Sugar metabolism	Galactose-1-phosphate uridylyltransferase (EC 2.7.7.10)
1580	NODE_176	1576185	10660..11301	C	Small molecule transport	Phosphate transport system protein phoU
1581	NODE_176	1576185	11359..12105	C	Unknown function	hypothetical protein
1582	NODE_176	1576185	12089..15358	C	Cell wall	cell wall surface anchor family protein
1583	NODE_176	1576185	15491..16240	F	Lipid metabolism	1-acyl-sn-glycerol-3-phosphate acyltransferase (EC 2.3.1.51)
1584	NODE_176	1576185	16532..17146	C	Antimicrobial resistance	Cadmium resistance protein
1585	NODE_176	1576185	17962..18231	C	Organelle biosythesis	SSU ribosomal protein S15p (S13e)
1586	NODE_176	1576185	18246..18350	C	Unknown function	hypothetical protein
1587	NODE_176	1576185	18372..19001	C	Cell Signalling	Rrf2-linked NADH-flavin reductase
1588	NODE_176	1576185	19869..20009	F	Unknown function	hypothetical protein
1589	NODE_176	1576185	20013..20192	F	Unknown function	hypothetical protein
1590	NODE_176	1576185	20250..22193	F	Protein/amino acid metabolism	Threonyl-tRNA synthetase (EC 6.1.1.3)
1591	NODE_176	1576185	22242..23027	C	Cell Signalling	Histidine kinase
1592	NODE_176	1576185	23209..23886	C	Unknown function	hypothetical protein
1593	NODE_176	1576185	24042..25115	F	Lipid metabolism	Esterase/lipase
1594	NODE_176	1576185	25576..26013	C	Transcriptional Regulation	Rrf2 family transcriptional regulator, group III
1595	NODE_176	1576185	26089..26931	C	Nucleic Acid Metabolism	Diadenosine tetraphosphatase and related serine/threonine protein phosphatases
1596	NODE_176	1576185	27043..27693	F	Transcriptional Regulation	Mn-dependent transcriptional regulator MntR
1597	NODE_176	1576185	28212..28409	F	Unknown function	hypothetical protein
1598	NODE_176	1576185	28406..28537	F	Unknown function	hypothetical protein
1599	NODE_256	1605806	3..95	F	Unknown function	hypothetical protein
1600	NODE_256	1605806	40..141	F	Unknown function	hypothetical protein
1601	NODE_256	1605806	86..187	F	Unknown function	hypothetical protein
1602	NODE_256	1605806	132..233	F	Unknown function	hypothetical protein
1603	NODE_256	1605806	178..279	F	Unknown function	hypothetical protein
1604	NODE_256	1605806	224..325	F	Unknown function	hypothetical protein
1605	NODE_256	1605806	270..371	F	Unknown function	hypothetical protein
1606	NODE_256	1605806	316..417	F	Unknown function	hypothetical protein
1607	NODE_256	1605806	362..460	F	Unknown function	hypothetical protein
1608	NODE_256	1605806	487..1497	C	Unknown function	hypothetical protein
1609	NODE_256	1605806	1646..2815	F	Protein/amino acid metabolism	Aromatic amino acid aminotransferase gamma (EC 2.6.1.57) @ N-acetyl-L,L-diaminopimelate aminotransferase (EC 2.6.1.-)
1610	NODE_256	1605806	2812..3582	F	Nucleic Acid Metabolism	DNA recombination and repair protein RecO
1611	NODE_256	1605806	3579..4571	F	Lipid metabolism	Phosphate:acyl-ACP acyltransferase PlsX
1612	NODE_256	1605806	4577..4810	F	Small molecule transport	Acyl carrier protein
1613	NODE_169	1611477	2..226	F	Transposition/Recombination	IS1381, transposase OrfB
1614	NODE_169	1611477	541..2232	C	Protein/amino acid metabolism	Arginyl-tRNA synthetase (EC 6.1.1.19)
1615	NODE_169	1611477	2368..2814	F	Transcriptional Regulation	Arginine repressor ArgR
1616	NODE_169	1611477	2865..5399	F	Transposition/Recombination	DNA mismatch repair protein MutS
1617	NODE_169	1611477	5546..7240	F	Small molecule transport	Multidrug resistance ABC transporter ATP-binding and permease protein
1618	NODE_1318	1618775	1318..1581	C	Virulence	Surface protein PspC
1619	NODE_1318	1618775	1638..2036	C	Cell Signalling	Choline binding protein A
1620	NODE_1318	1618775	2451..2978	C	Unknown function	INTEGRAL MEMBRANE PROTEIN (Rhomboid family)
1621	NODE_1318	1618775	3073..4404	C	Virulence	Two-component system histidine kinase
1622	NODE_1318	1618775	4401..5054	C	Transcriptional Regulation	DNA-binding response regulator
1623	NODE_1318	1618775	6321..6443	F	Unknown function	hypothetical protein
1624	NODE_1318	1618775	6522..8954	C	Protein/amino acid metabolism	ATP-dependent Clp protease ATP-binding subunit clpA
1625	NODE_1318	1618775	8956..9414	C	Transcriptional Regulation	transcriptional regulator CtsR
1626	NODE_1318	1618775	9533..10261	C	Small molecule transport	ABC transporter, ATP-binding protein
1627	NODE_1318	1618775	10261..11268	C	Small molecule transport	Hydroxymethylpyrimidine ABC transporter, substrate-binding component
1628	NODE_1318	1618775	11306..12022	C	Small molecule transport	Hydroxymethylpyrimidine ABC transporter, transmembrane component
1629	NODE_1318	1618775	12027..12317	C	Unknown function	hypothetical protein
1630	NODE_1318	1618775	12573..13166	C	Cell Signalling	Choline binding protein D
1631	NODE_1318	1618775	13214..13795	C	Cell Signalling	Choline binding protein D
1632	NODE_1318	1618775	13884..14150	C	Unknown function	hypothetical protein
1633	NODE_1318	1618775	14152..15504	C	Nucleic Acid Metabolism	Replicative DNA helicase (EC 3.6.1.-) [SA14-24]
1634	NODE_1318	1618775	15548..16000	C	Organelle biosythesis	LSU ribosomal protein L9p
1635	NODE_1318	1618775	15997..17970	C	Cell Signalling	Phosphoesterase, DHH family protein
1636	NODE_1318	1618775	18106..18654	C	Organelle biosythesis	Ribosomal subunit interface protein
1637	NODE_1318	1618775	18734..19396	C	Cell Signalling	comF operon protein C
1638	NODE_1318	1618775	19393..20601	C	Small molecule transport	comF operon protein A, DNA transporter ATPase
1639	NODE_1318	1618775	20747..21382	F	Unknown function	hypothetical conserved protein COG1739
1640	NODE_1318	1618775	21667..22587	F	Protein/amino acid metabolism	Cysteine synthase (EC 2.5.1.47)
1641	NODE_1318	1618775	22662..22820	C	Unknown function	hypothetical protein
1642	NODE_1318	1618775	22891..23103	C	Transposition/Recombination	Transposase
1643	NODE_1318	1618775	23144..23341	C	Transposition/Recombination	Transposase
1644	NODE_1318	1618775	23495..24685	C	Nucleic Acid Metabolism	DNA modification methyltransferase (EC 2.1.1.-)
1645	NODE_1318	1618775	24682..24816	C	Nucleic Acid Metabolism	Restriction endonuclease R.XbaI
1646	NODE_1318	1618775	25105..25239	C	Nucleic Acid Metabolism	Type II restriction endonuclease, uncharacterized, truncation
1647	NODE_1318	1618775	25863..27149	F	Protein/amino acid metabolism	peptidase, U32 family large subunit [C1]
1648	NODE_1318	1618775	28445..29164	F	Small molecule transport	ABC transporter, ATP-binding protein
1649	NODE_1318	1618775	29180..29908	F	Unknown function	hypothetical protein
1650	NODE_1318	1618775	29967..32051	F	Small molecule transport	ABC transporter membrane-spanning permease - amino acid transport
1651	NODE_1318	1618775	32048..32545	F	Small molecule transport	ABC transporter ATP-binding protein-amino acid transport
1652	NODE_1318	1618775	32839..33048	F	Transcriptional Regulation	Transcriptional repressor
1653	NODE_1318	1618775	33329..33526	F	Unknown function	hypothetical protein
1654	NODE_1318	1618775	33642..35102	F	Cell Signalling	Nicotinate phosphoribosyltransferase (EC 2.4.2.11)
1655	NODE_1318	1618775	35099..35923	F	Cell Signalling	NAD synthetase (EC 6.3.1.5)
1656	NODE_1318	1618775	36273..36824	F	Organelle biosythesis	Ribosomal-protein-S5p-alanine acetyltransferase (EC 2.3.1.-)	1
1657	NODE_1318	1618775	38286..38675	F	Cell Signalling	Choline binding protein
1658	NODE_6	1658391	216..1493	F	Unknown function	hypothetical protein
1659	NODE_6	1658391	1569..3053	F	Protein/amino acid metabolism	Threonine synthase (EC 4.2.3.1)
1660	NODE_6	1658391	3114..4394	F	Small molecule transport	Multi antimicrobial extrusion (MATE) family transporter
1661	NODE_6	1658391	4398..5018	F	Antimicrobial resistance	Hydrolase, haloacid dehalogenase-like family
1662	NODE_6	1658391	5184..6326	F	Virulence	Group B streptococcal surface immunogenic protein
1663	NODE_6	1658391	6371..6487	F	Unknown function	hypothetical protein
1664	NODE_6	1658391	6650..7075	F	Transcriptional Regulation	Transcriptional regulator - MarR family
1665	NODE_6	1658391	7086..7487	F	Unknown function	hypothetical protein
1666	NODE_6	1658391	7562..8206	F	Protein/amino acid metabolism	Pyrrolidone-carboxylate peptidase (EC 3.4.19.3)
1667	NODE_6	1658391	8234..9091	C	Unknown function	membrane protein
1668	NODE_6	1658391	9221..10363	F	Nucleic Acid Metabolism	tRNA-guanine transglycosylase (EC 2.4.2.29)
1669	NODE_6	1658391	10464..12281	F	Cell Signalling	Acyltransferase family
1670	NODE_6	1658391	12434..13585	F	Cell Signalling	N-acetylglucosamine-6-phosphate deacetylase (EC 3.5.1.25)
1671	NODE_6	1658391	13748..14806	F	Cell Signalling	Zn-dependent alcohol dehydrogenases and related dehydrogenases
1672	NODE_6	1658391	14957..15322	F	Nucleic Acid Metabolism	DNA binding protein, FIG046916
1673	NODE_6	1658391	15398..16339	F	Cell Signalling	late competence protein ComGA, access of DNA to ComEA
1674	NODE_6	1658391	16431..17303	F	Cell Signalling	late competence protein ComGB, access of DNA to ComEA
1675	NODE_6	1658391	17305..17631	F	Cell Signalling	Competence protein
1676	NODE_6	1658391	17624..18028	F	Cell Signalling	late competence protein ComGD, access of DNA to ComEA, FIG038316
1677	NODE_6	1658391	18033..18293	F	Cell Signalling	late competence protein ComGE, FIG075573
1678	NODE_6	1658391	18256..18717	F	Cell Signalling	late competence protein ComGF, access of DNA to ComEA, FIG012620
1679	NODE_6	1658391	18695..19108	F	Cell Signalling	late competence protein ComGG, FIG068335
1680	NODE_6	1658391	19245..19832	F	Cell Signalling	Methylase involved in ubiquinone/menaquinone biosynthesis
1681	NODE_412	1678581	35..157	F	Transposition/Recombination	Degenerate transposase	1
1682	NODE_2096	1679176	211..630	F	Cell Signalling	phage protein
1683	NODE_2096	1679176	1222..1416	C	Unknown function	hypothetical protein
1684	NODE_2096	1679176	1481..2617	C	Nucleic Acid Metabolism	DNA polymerase III beta subunit (EC 2.7.7.7)
1685	NODE_2096	1679176	2776..4137	C	Cell Signalling	Chromosomal replication initiator protein dnaA
1686	NODE_2096	1679176	4350..5108	C	Cell Signalling	Chromosome (plasmid) partitioning protein ParB / Stage 0 sporulation protein J
1687	NODE_2096	1679176	5166..6347	C	Protein/amino acid metabolism	Serine protease, DegP/HtrA, do-like (EC 3.4.21.-)
1688	NODE_2096	1679176	6530..7009	F	Unknown function	COG1576: Uncharacterized conserved protein ## ybeA
1689	NODE_2096	1679176	7291..7416	F	Cell Signalling	Competence stimulating peptide precursor (CSP)
1690	NODE_2096	1679176	7437..8762	F	Transcriptional Regulation	Accessory gene regulator protein C
1691	NODE_2096	1679176	8759..9511	F	Transcriptional Regulation	Response regulator FasA or ComE or BlpR
1692	NODE_2096	1679176	9844..10386	C	Transcriptional Regulation	Transcriptional regulator, TetR family
1693	NODE_2096	1679176	10566..11219	F	Cell Signalling	Phage infection protein
1694	NODE_2096	1679176	11216..11569	F	Cell Signalling	Phage infection protein
1695	NODE_2096	1679176	11670..12185	C	Small molecule transport	ABC transporter, permease protein
1696	NODE_2096	1679176	12169..12300	C	Small molecule transport	ABC transporter, permease protein
1697	NODE_2096	1679176	12398..12694	C	Small molecule transport	ABC transporter, permease protein
1698	NODE_2096	1679176	12773..14257	C	Small molecule transport	ABC transporter, permease protein
1699	NODE_2096	1679176	14319..15941	C	Small molecule transport	ABC transporter ATP-binding protein
1700	NODE_2096	1679176	16147..17172	F	Protein/amino acid metabolism	Tryptophanyl-tRNA synthetase (EC 6.1.1.2)
1701	NODE_2096	1679176	17324..18802	F	Nucleic Acid Metabolism	Inosine-5'-monophosphate dehydrogenase (EC 1.1.1.205)
1702	NODE_2096	1679176	18853..19836	C	Transposition/Recombination	DNA recombination and repair protein RecF
1703	NODE_2096	1679176	19953..20321	C	Unknown function	FIG015136: hypothetical protein
1704	NODE_2096	1679176	20480..21730	F	Protein/amino acid metabolism	FIG001621: Zinc protease
1705	NODE_2096	1679176	21727..23010	F	Protein/amino acid metabolism	FIG009210: peptidase, M16 family
1706	NODE_2096	1679176	23052..23873	F	Unknown function	hypothetical protein
1707	NODE_2096	1679176	23884..24429	F	Lipid metabolism	CDP-diacylglycerol--glycerol-3-phosphate 3-phosphatidyltransferase (EC 2.7.8.5)
1708	NODE_2096	1679176	24513..25253	F	Small molecule transport	Cobalt import ATP-binding protein cbiO 2 (EC 3.6.3.-)
1709	NODE_2096	1679176	25238..26077	F	Small molecule transport	ATPase component of general energizing module of ECF transporters
1710	NODE_2096	1679176	26070..26864	F	Small molecule transport	Transmembrane component of general energizing module of ECF transporters
1711	NODE_2096	1679176	26923..27741	F	Cell Signalling	Rod shape-determining protein mreC
1712	NODE_2096	1679176	27741..28235	F	Cell Signalling	Rod shape-determining protein mreD
1713	NODE_2096	1679176	28329..29507	F	Virulence	Secreted antigen GbpB/SagA/PcsB, putative peptidoglycan hydrolase	4
1714	NODE_2096	1679176	29731..30510	F	Organelle biosythesis	SSU ribosomal protein S2p (SAe)
1715	NODE_2096	1679176	30589..31629	F	Protein/amino acid metabolism	Translation elongation factor Ts
1716	NODE_2096	1679176	31875..32225	F	Transposition/Recombination	Degenerate transposase
1717	NODE_2096	1679176	32248..32427	C	Transposition/Recombination	Transposase
1718	NODE_2096	1679176	32638..35469	F	Nucleic Acid Metabolism	Excinuclease ABC subunit A	4
1719	NODE_2096	1679176	35462..36523	F	Protein/amino acid metabolism	Aminopeptidase YpdF (MP-, MA-, MS-, AP-, NP- specific)
1720	NODE_2096	1679176	36655..37053	F	Cell Signalling	Arsenate reductase family protein
1721	NODE_2096	1679176	37119..37688	F	Unknown function	hypothetical protein
1722	NODE_2096	1679176	37775..38041	F	Unknown function	Hypothetical protein possible functionally linked with Alanyl-tRNA synthetase
1723	NODE_2096	1679176	38054..38464	F	Transposition/Recombination	Putative Holliday junction resolvase (EC 3.1.-.-)
1724	NODE_2096	1679176	38480..38785	F	Unknown function	Ortholog of S. aureus MRSA252 (BX571856) SAR1694
1725	NODE_2096	1679176	39043..40293	F	Protein/amino acid metabolism	Dihydrofolate synthase (EC 6.3.2.12) / Folylpolyglutamate synthase (EC 6.3.2.17)	2
1726	NODE_2096	1679176	40377..40832	F	Unknown function	hypothetical protein
1727	NODE_2096	1679176	40978..42510	F	Lipid metabolism	Cardiolipin synthetase (EC 2.7.8.-)
1728	NODE_2096	1679176	42768..44306	F	Cell Signalling	Competence-induced protein Ccs4	1
1729	NODE_2096	1679176	44426..46633	F	Nucleic Acid Metabolism	Ribonucleotide reductase of class III (anaerobic), large subunit (EC 1.17.4.2)
1730	NODE_2096	1679176	46645..46785	F	Unknown function	hypothetical protein
1731	NODE_2096	1679176	46829..47335	F	Cell Signalling	Acetyltransferase (EC 2.3.1.-)
1732	NODE_2096	1679176	47328..47918	F	Nucleic Acid Metabolism	Ribonucleotide reductase of class III (anaerobic), activating protein (EC 1.97.1.4)	3
1733	NODE_2096	1679176	47915..48532	F	Unknown function	hypothetical protein
1734	NODE_2096	1679176	48798..49106	F	Organelle biosythesis	SSU ribosomal protein S10p (S20e)
1735	NODE_2096	1679176	49323..49949	F	Organelle biosythesis	LSU ribosomal protein L3p (L3e)
1736	NODE_2096	1679176	49974..50597	F	Organelle biosythesis	LSU ribosomal protein L4p (L1e)
1737	NODE_2096	1679176	50597..50893	F	Organelle biosythesis	LSU ribosomal protein L23p (L23Ae)
1738	NODE_2096	1679176	50911..51744	F	Organelle biosythesis	LSU ribosomal protein L2p (L8e)
1739	NODE_2096	1679176	51848..52129	F	Organelle biosythesis	SSU ribosomal protein S19p (S15e)
1740	NODE_2096	1679176	52141..52485	F	Organelle biosythesis	LSU ribosomal protein L22p (L17e)
1741	NODE_2096	1679176	52498..53151	F	Organelle biosythesis	SSU ribosomal protein S3p (S3e)
1742	NODE_2096	1679176	53155..53568	F	Organelle biosythesis	LSU ribosomal protein L16p (L10e)
1743	NODE_2096	1679176	53578..53784	F	Organelle biosythesis	LSU ribosomal protein L29p (L35e)
1744	NODE_2096	1679176	53809..54069	F	Organelle biosythesis	SSU ribosomal protein S17p (S11e)
1745	NODE_2096	1679176	54095..54463	F	Organelle biosythesis	LSU ribosomal protein L14p (L23e)
1746	NODE_2096	1679176	54541..54846	F	Organelle biosythesis	LSU ribosomal protein L24p (L26e)
1747	NODE_2096	1679176	54870..55412	F	Organelle biosythesis	LSU ribosomal protein L5p (L11e)
1748	NODE_2096	1679176	55430..55699	F	Organelle biosythesis	SSU ribosomal protein S14p (S29e)
1749	NODE_2096	1679176	55666..55788	C	Unknown function	hypothetical protein
1750	NODE_2096	1679176	55984..56382	F	Organelle biosythesis	SSU ribosomal protein S8p (S15Ae)
1751	NODE_2096	1679176	56574..57110	F	Organelle biosythesis	LSU ribosomal protein L6p (L9e)
1752	NODE_2096	1679176	57194..57550	F	Organelle biosythesis	LSU ribosomal protein L18p (L5e)
1753	NODE_2096	1679176	57568..58062	F	Organelle biosythesis	SSU ribosomal protein S5p (S2e)
1754	NODE_2096	1679176	58076..58258	F	Organelle biosythesis	LSU ribosomal protein L30p (L7e)
1755	NODE_2096	1679176	58403..58843	F	Organelle biosythesis	LSU ribosomal protein L15p (L27Ae)
1756	NODE_2096	1679176	58856..60166	F	Small molecule transport	Preprotein translocase secY subunit (TC 3.A.5.1.1)
1757	NODE_2096	1679176	60317..60955	F	Cell Signalling	Adenylate kinase (EC 2.7.4.3)
1758	NODE_2096	1679176	61072..61290	F	Protein/amino acid metabolism	Translation initiation factor 1
1759	NODE_2096	1679176	61315..61431	F	Organelle biosythesis	LSU ribosomal protein L36p
1760	NODE_2096	1679176	61449..61814	F	Organelle biosythesis	SSU ribosomal protein S13p (S18e)
1761	NODE_2096	1679176	61832..62215	F	Organelle biosythesis	SSU ribosomal protein S11p (S14e)
1762	NODE_2096	1679176	62258..63193	F	Nucleic Acid Metabolism	DNA-directed RNA polymerase alpha subunit (EC 2.7.7.6)
1763	NODE_2096	1679176	63205..63591	F	Organelle biosynthesis	LSU ribosomal protein L17p
1764	NODE_2096	1679176	63856..64122	F	Transcriptional Regulation	ACT domain containing transcriptional regulators, related to gcvR of E.coli
1765	NODE_2096	1679176	64132..65469	F	Sugar metabolism	Glycerol-3-phosphate dehydrogenase (NAD(P)+) (EC 1.1.1.94)
1766	NODE_2096	1679176	65713..66405	F	Sugar metabolism	Phosphoglycerate mutase family
1767	NODE_2096	1679176	66524..66937	C	Small molecule transport	Ferric iron ABC transporter, permease protein # pitB, pitC
1768	NODE_2096	1679176	66934..67506	C	Small molecule transport	Iron(III) ABC transporter, permease protein
1769	NODE_2096	1679176	67533..67901	C	Small molecule transport	Iron(III) ABC transporter, permease protein
1770	NODE_2096	1679176	68149..68733	C	Small molecule transport	Ferric iron ABC transporter, ATP-binding protein # pitD
1771	NODE_2096	1679176	68854..69240	C	Small molecule transport	Ferric iron ABC transporter, ATP-binding protein # pitD
1772	NODE_2096	1679176	69253..69621	C	Small molecule transport	Iron ABC transporter, iron-binding protein
1773	NODE_2096	1679176	69766..69960	C	Small molecule transport	Ferric iron ABC transporter, iron-binding protein # pitA
1774	NODE_2096	1679176	70273..70374	C	Small molecule transport	Ferric iron ABC transporter, iron-binding protein # pitA
1775	NODE_2096	1679176	70572..70769	C	Transcriptional Regulation	Transcriptional regulator, AraC family protein
1776	NODE_2096	1679176	70844..71620	C	Cell Signalling	Pyruvate formate-lyase activating enzyme (EC 1.97.1.4)
1777	NODE_2096	1679176	71742..72488	F	Transcriptional Regulation	Transcriptional regulator, DeoR family
1778	NODE_2096	1679176	72501..73481	F	Transcriptional Regulation	transcriptional regulator, putative
1779	NODE_2096	1679176	73949..74086	C	Small molecule transport	PTS system, IIB component (EC 2.7.1.69)
1780	NODE_2096	1679176	74981..75130	F	Small molecule transport	PTS system, cellobiose-specific IIB component (EC 2.7.1.69)
1781	NODE_2096	1679176	75147..76445	F	Small molecule transport	PTS system, cellobiose-specific IIC component (EC 2.7.1.69)
1782	NODE_2096	1679176	76596..79034	F	Cell Signalling	Pyruvate formate-lyase (EC 2.3.1.54)
1783	NODE_2096	1679176	79053..79721	F	Cell Signalling	Transaldolase (EC 2.2.1.2)
1784	NODE_2096	1679176	79739..80827	F	Cell Signalling	Glycerol dehydrogenase (EC 1.1.1.6)
1785	NODE_2096	1679176	81282..83783	F	Protein/amino acid metabolism	Leucyl-tRNA synthetase (EC 6.1.1.4)
1786	NODE_2096	1679176	83922..84764	F	Unknown function	hypothetical protein
1787	NODE_2096	1679176	84820..85515	F	Cell Signalling	Acetyltransferase, GNAT family
1788	NODE_2096	1679176	85527..85943	F	Cell Signalling	Acetyltransferase (EC 2.3.1.-) GNAT family
1789	NODE_2096	1679176	86758..86850	C	Unknown function	hypothetical protein
1790	NODE_2096	1679176	87011..87982	F	Transposition/Recombination	Holliday junction DNA helicase RuvB
1791	NODE_2096	1679176	88071..88535	F	Unknown function	hypothetical protein
1792	NODE_2096	1679176	88766..89524	F	Lipid metabolism	Undecaprenyl pyrophosphate synthetase (EC 2.5.1.31)
1793	NODE_2096	1679176	89533..90336	F	Nucleic Acid Metabolism	Phosphatidate cytidylyltransferase (EC 2.7.7.41)
1794	NODE_2096	1679176	90358..91617	F	Cell Signalling	Membrane-associated zinc metalloprotease
1795	NODE_2096	1679176	91630..93483	F	Protein/amino acid metabolism	Prolyl-tRNA synthetase (EC 6.1.1.15)
1796	NODE_2096	1679176	93583..94962	F	Sugar metabolism	Beta-glucosidase (EC 3.2.1.21)
1797	NODE_2096	1679176	95154..96962	F	Sugar metabolism	Glucosamine--fructose-6-phosphate aminotransferase [isomerizing] (EC 2.6.1.16)
1798	NODE_2096	1679176	97014..97148	F	Unknown function	hypothetical protein
1799	NODE_2096	1679176	97232..98281	F	Cell Signalling	oxidoreductase
1800	NODE_2096	1679176	98381..102187	C	Cell Signalling	Pullulanase (EC 3.2.1.41)
1801	NODE_2096	1679176	102374..102469	F	Unknown function	hypothetical protein
1802	NODE_2096	1679176	102604..103017	F	Organelle biosythesis	SSU ribosomal protein S12p (S23e)
1803	NODE_2096	1679176	103127..103507	F	Organelle biosythesis	SSU ribosomal protein S7p (S5e)
1804	NODE_2096	1679176	103932..106013	F	Protein/amino acid metabolism	Translation elongation factor G
1805	NODE_2096	1679176	106117..110508	F	Nucleic Acid Metabolism	DNA polymerase III alpha subunit (EC 2.7.7.7)
1806	NODE_2096	1679176	110610..110873	F	Transposition/Recombination	DNA-damage-inducible protein J, putative
1807	NODE_2096	1679176	110866..111144	F	Unknown function	Putative cytoplasmic protein
1808	NODE_2096	1679176	111165..111317	F	Unknown function	hypothetical protein
1809	NODE_2096	1679176	111339..112580	F	Protein/amino acid metabolism	Aminopeptidase S (Leu, Val, Phe, Tyr preference) (EC 3.4.11.-)
1810	NODE_2096	1679176	112590..112820	F	Unknown function	membrane protein
1811	NODE_88	1792658	2079..2261	F	Transposition/Recombination	IS1381, transposase OrfA
1812	NODE_888	1795636	60..311	F	Antimicrobial resistance	Chlorohydrolase/deaminase family protein
1813	NODE_888	1795636	597..1265	C	Small molecule transport	Aquaporin Z
1814	NODE_888	1795636	1376..1555	C	Unknown function	hypothetical protein
1815	NODE_888	1795636	1562..1930	C	Unknown function	hypothetical protein
1816	NODE_888	1795636	1998..2153	C	Unknown function	hypothetical protein
1817	NODE_888	1795636	2176..3972	C	Protein/amino acid metabolism	Oligoendopeptidase F
1818	NODE_888	1795636	3983..4726	C	Organelle biosythesis	Ribosomal RNA small subunit methyltransferase E (EC 2.1.1.-)
1819	NODE_888	1795636	4728..5678	C	Organelle biosythesis	Ribosomal protein L11 methyltransferase (EC 2.1.1.-)
1820	NODE_888	1795636	5693..6709	C	Unknown function	hypothetical protein
1821	NODE_888	1795636	6760..9003	C	Protein/amino acid metabolism	putative serine protease
1822	NODE_888	1795636	9005..10039	C	Small molecule transport	AAA superfamily ATPase
1823	NODE_888	1795636	10149..10307	C	Antimicrobial resistance	MutT/nudix family protein; 7,8-dihydro-8-oxoguanine-triphosphatase
1824	NODE_888	1795636	10288..11376	C	Unknown function	hypothetical protein
1825	NODE_888	1795636	11395..11865	C	Unknown function	hypothetical protein
1826	NODE_888	1795636	12156..12608	C	Unknown function	hypothetical protein
1827	NODE_888	1795636	12961..13134	C	Unknown function	hypothetical protein
1828	NODE_888	1795636	13304..13543	C	Unknown function	hypothetical protein
1829	NODE_888	1795636	13813..15084	F	Nucleic Acid Metabolism	Chromosome segregation helicase
1830	NODE_888	1795636	15631..16950	C	Sugar metabolism	Sucrose-6-phosphate hydrolase (EC 3.2.1.26)
1831	NODE_888	1795636	16960..18576	C	Small molecule transport	ABC transporter, substrate-binding protein
1832	NODE_888	1795636	18605..19495	C	Small molecule transport	Sugar transport system permease protein
1833	NODE_888	1795636	19506..20423	C	Small molecule transport	ABC transporter, permease protein
1834	NODE_888	1795636	20574..21575	C	Transcriptional Regulation	Sucrose operon repressor ScrR, LacI family
1835	NODE_888	1795636	21937..23418	C	Transcriptional Regulation	M protein trans-acting positive regulator
1836	NODE_888	1795636	23861..24025	F	Unknown function	Integral membrane protein
1837	NODE_888	1795636	24109..24675	F	Unknown function	hypothetical protein
1838	NODE_888	1795636	24687..24857	F	Unknown function	hypothetical protein
1839	NODE_888	1795636	24896..25504	F	Cell Signalling	General stress protein, Gls24 family
1840	NODE_888	1795636	25535..25738	F	Unknown function	hypothetical protein
1841	NODE_888	1795636	25848..26087	C	Transposition/Recombination	Transposase
1842	NODE_888	1795636	26243..27394	C	Transcriptional Regulation	Transcriptional regulator
1843	NODE_888	1795636	27409..28140	C	Unknown function	hypothetical protein
1844	NODE_888	1795636	28464..28814	C	Cell Signalling	Acetyltransferase (EC 2.3.1.-)
1845	NODE_888	1795636	28980..29639	F	Protein/amino acid metabolism	late competence protein comC, processing protease
1846	NODE_888	1795636	29611..30387	C	Protein/amino acid metabolism	Tryptophan synthase alpha chain (EC 4.2.1.20)
1847	NODE_888	1795636	30380..31603	C	Protein/amino acid metabolism	Tryptophan synthase beta chain (EC 4.2.1.20)
1848	NODE_888	1795636	31581..32180	C	Protein/amino acid metabolism	Phosphoribosylanthranilate isomerase (EC 5.3.1.24)
1849	NODE_888	1795636	32167..32934	C	Protein/amino acid metabolism	Indole-3-glycerol phosphate synthase (EC 4.1.1.48)
1850	NODE_888	1795636	32931..33935	C	Protein/amino acid metabolism	Anthranilate phosphoribosyltransferase (EC 2.4.2.18)
1851	NODE_888	1795636	33946..34512	C	Protein/amino acid metabolism	Anthranilate synthase, amidotransferase component (EC 4.1.3.27) @ Para-aminobenzoate synthase, amidotransferase component (EC 2.6.1.85) # TrpAb@PabAb
1852	NODE_888	1795636	34509..35870	C	Protein/amino acid metabolism	Anthranilate synthase, aminase component (EC 4.1.3.27) # TrpAa
1853	NODE_888	1795636	36042..36200	C	Unknown function	hypothetical protein
1854	NODE_888	1795636	36210..37514	C	Cell Signalling	COG0536: GTP-binding protein Obg
1855	NODE_888	1795636	37584..37718	C	Unknown function	hypothetical protein
1856	NODE_888	1795636	37777..37953	C	Unknown function	hypothetical protein
1857	NODE_888	1795636	37984..39309	C	Protein/amino acid metabolism	Glycosyl transferase, group 1
1858	NODE_888	1795636	39325..40368	C	Protein/amino acid metabolism	Glycosyltransferase
1859	NODE_888	1795636	40483..40812	C	Iron metabolism	probably aromatic ring hydroxylating enzyme, evidenced by COGnitor ; PaaD-like protein involved in Fe-S cluster assembly
1860	NODE_888	1795636	40826..41935	C	Nucleic Acid Metabolism	RNA polymerase sigma factor RpoD
1861	NODE_888	1795636	41938..43698	C	Nucleic Acid Metabolism	DNA primase (EC 2.7.7.-)
1862	NODE_888	1795636	43788..44546	C	Small molecule transport	ABC transporter ATP-binding protein
1863	NODE_888	1795636	44543..45409	C	Small molecule transport	ABC transporter permease protein
1864	NODE_888	1795636	45478..46482	C	Small molecule transport	ABC transporter substrate-binding protein
1865	NODE_888	1795636	46832..46936	C	Unknown function	hypothetical protein
1866	NODE_888	1795636	46996..47115	C	Unknown function	hypothetical protein
1867	NODE_888	1795636	47355..48551	C	Protein/amino acid metabolism	Translation elongation factor Tu
1868	NODE_888	1795636	50350..51219	C	Small molecule transport	Glycerol uptake facilitator protein
1869	NODE_888	1795636	51442..51963	C	Cell wall	Cell wall surface anchor family protein
1870	NODE_888	1795636	51935..52654	C	Unknown function	hypothetical protein
1871	NODE_888	1795636	52876..55572	C	Sugar metabolism	Phosphoenolpyruvate carboxylase (EC 4.1.1.31)
1872	NODE_888	1795636	55592..56821	C	Cell Signalling	Cell division protein ftsW
1873	NODE_888	1795636	57085..57279	C	Transposition/Recombination	Transposase
1874	NODE_888	1795636	57913..58266	C	Unknown function	hypothetical protein
1875	NODE_888	1795636	58226..58483	C	Unknown function	hypothetical protein
1876	NODE_888	1795636	59064..59366	C	Unknown function	hypothetical protein
1877	NODE_888	1795636	59641..59934	C	Cell Signalling	Neopullulanase (EC 3.2.1.135)
1878	NODE_888	1795636	60013..60141	C	Cell Signalling	Neopullulanase (EC 3.2.1.135)
1879	NODE_888	1795636	60148..61380	C	Cell Signalling	Neopullulanase (EC 3.2.1.135)
1880	NODE_888	1795636	61543..62427	C	Transcriptional Regulation	Transcription regulator [contains diacylglycerol kinase catalytic domain]
1881	NODE_888	1795636	62539..63393	C	Cell Signalling	hydrolase, putative
1882	NODE_888	1795636	63451..64209	C	Unknown function	hypothetical protein
1883	NODE_888	1795636	64271..64468	C	Unknown function	hypothetical protein
1884	NODE_888	1795636	64781..65347	C	Unknown function	hypothetical protein
1885	NODE_888	1795636	65615..66859	C	Transposition/Recombination	Phage integrase (Site-specific recombinase)
1886	NODE_888	1795636	67386..67547	C	Unknown function	hypothetical protein
1887	NODE_888	1795636	68231..68953	C	Cell Signalling	Gp49 homologous
1888	NODE_888	1795636	69080..70351	C	Protein/amino acid metabolism	Carbamate kinase (EC 2.7.2.2)
1889	NODE_888	1795636	70516..71532	C	Protein/amino acid metabolism	Ornithine carbamoyltransferase (EC 2.1.3.3)
1890	NODE_888	1795636	71590..72819	C	Protein/amino acid metabolism	Arginine deiminase (EC 3.5.3.6)
1891	NODE_888	1795636	73575..75254	F	Sugar metabolism	glycosyl hydrolase family 29 (alpha-L-fucosidase)
1892	NODE_888	1795636	75294..77378	C	Sugar metabolism	Alpha-1,2-mannosidase
1893	NODE_888	1795636	77549..78829	F	Unknown function	hypothetical protein
1894	NODE_888	1795636	78920..81565	F	Sugar metabolism	Alpha-mannosidase (EC 3.2.1.24)
1895	NODE_888	1795636	81649..82518	F	Sugar metabolism	N-acetylmannosamine kinase (EC 2.7.1.60)
1896	NODE_888	1795636	82512..84392	F	Sugar metabolism	Glycosyl hydrolase-related protein
1897	NODE_888	1795636	84770..85045	F	Unknown function	hypothetical protein
1898	NODE_56	1881173	290..1039	F	Protein/amino acid metabolism	tRNA pseudouridine synthase A (EC 4.2.1.70)
1899	NODE_56	1881173	1029..1802	F	Cell Signalling	Phosphomethylpyrimidine kinase (EC 2.7.4.7)
1900	NODE_56	1881173	1780..2241	F	Unknown function	hypothetical protein
1901	NODE_80	1883596	3..326	C	Cell Signalling	Fibronectin/fibrinogen-binding protein
1902	NODE_80	1883596	271..1665	F	Cell Signalling	Fibronectin/fibrinogen-binding protein
1903	NODE_80	1883596	1726..3420	C	Protein/amino acid metabolism	Endo-beta-N-acetylglucosaminidase (EC 3.2.1.96)
1904	NODE_84	1889037	1..435	C	Transposition/Recombination	IS1380-Spn1, transposase
1905	NODE_84	1889037	982..1770	F	Unknown function	hypothetical protein
1906	NODE_84	1889037	1801..2319	F	Organelle biosythesis	16S rRNA processing protein RimM
1907	NODE_84	1889037	2309..3028	F	Nucleic Acid Metabolism	tRNA (Guanine37-N1) -methyltransferase (EC 2.1.1.31)
1908	NODE_84	1889037	3040..3378	F	Nucleic Acid Metabolism	Anaerobic ribonucleoside-triphosphate reductase (EC 1.17.4.2)
1909	NODE_84	1889037	3408..3728	C	Unknown function	hypothetical protein
1910	NODE_84	1889037	3826..4041	F	Protein/amino acid metabolism	bacterial seryl-tRNA synthetase related
1911	NODE_84	1889037	4247..4783	C	Small molecule transport	Substrate-specific component BioY of biotin ECF transporter
1912	NODE_84	1889037	4980..6326	C	Cell Signalling	Glutathione reductase (EC 1.8.1.7)
1913	NODE_84	1889037	6612..7811	F	Small molecule transport	periplasmic component of efflux system
1914	NODE_84	1889037	7795..8496	F	Small molecule transport	ABC transporter ATP-binding protein
1915	NODE_84	1889037	8498..9757	F	Small molecule transport	ABC transporter permease protein
1916	NODE_84	1889037	9881..11878	F	Protein/amino acid metabolism	Methionyl-tRNA synthetase (EC 6.1.1.10)
1917	NODE_224	1901449	40..813	F	Unknown function	hypothetical protein
1918	NODE_224	1901449	1572..2510	C	Cell Signalling	Dihydroorotate dehydrogenase, catalytic subunit (EC 1.3.3.1)
1919	NODE_224	1901449	2521..3321	C	Cell Signalling	Dihydroorotate dehydrogenase electron transfer subunit (EC 1.3.3.1)
1920	NODE_224	1901449	3571..3951	C	Cell Signalling	Lactoylglutathione lyase (EC 4.4.1.5)
1921	NODE_224	1901449	4009..4368	C	Organelle biosythesis	LSU ribosomal protein L20p
1922	NODE_224	1901449	4420..4620	C	Organelle biosythesis	LSU ribosomal protein L35p
1923	NODE_224	1901449	4653..5210	C	Protein/amino acid metabolism	Translation initiation factor 3
1924	NODE_224	1901449	5490..6671	C	Unknown function	hypothetical protein
1925	NODE_224	1901449	6675..7028	C	Small molecule transport	ABC transporter ATP-binding protein
1926	NODE_224	1901449	7812..7973	F	Small molecule transport	ABC transporter ATP-binding protein
1927	NODE_224	1901449	8055..8201	C	Unknown function	hypothetical protein
1928	NODE_224	1901449	8421..10661	C	Cell Signalling	late competence protein comEC, DNA transport
1929	NODE_224	1901449	10645..11295	C	Cell Signalling	late competence protein comEA, DNA receptor
1930	NODE_224	1901449	11363..11932	C	Cell Signalling	Acetyltransferase, GNAT family
1931	NODE_224	1901449	12109..12534	F	Protein/amino acid metabolism	Alanine dehydrogenase (EC 1.4.1.1)
1932	NODE_224	1901449	12685..12948	F	Protein/amino acid metabolism	Alanine dehydrogenase (EC 1.4.1.1)
1933	NODE_224	1901449	12945..13220	F	Protein/amino acid metabolism	Alanine dehydrogenase (EC 1.4.1.1)
1934	NODE_224	1901449	13620..13847	C	Unknown function	hypothetical protein
1935	NODE_224	1901449	13850..14206	C	Unknown function	hypothetical protein
1936	NODE_224	1901449	14543..15511	C	Cell Signalling	Phosphate starvation-inducible protein PhoH, predicted ATPase
1937	NODE_224	1901449	15597..15812	C	Unknown function	hypothetical protein
1938	NODE_224	1901449	15821..16675	C	Nucleic Acid Metabolism	S1 RNA binding domain
1939	NODE_224	1901449	16735..17292	C	Organelle biosythesis	Ribosome recycling factor
1940	NODE_224	1901449	17301..18038	C	Cell Signalling	Uridylate kinase (EC 2.7.4.-)
1941	NODE_224	1901449	18122..19456	C	Protein/amino acid metabolism	tRNA:m(5)U-54 MTase gid
1942	NODE_224	1901449	19643..20521	C	Cell Signalling	Tetrapyrrole (Corrin-Porphyrin) methylase family protein UPF0011
1943	NODE_224	1901449	20524..20841	C	Nucleic Acid Metabolism	DNA replication intiation control protein YabA
1944	NODE_224	1901449	20881..21771	C	Nucleic Acid Metabolism	DNA polymerase III delta prime subunit (EC 2.7.7.7)
1945	NODE_224	1901449	21768..22406	C	Nucleic Acid Metabolism	Thymidylate kinase (EC 2.7.4.9)
1946	NODE_224	1901449	22626..23423	C	Cell Signalling	Pyrroline-5-carboxylate reductase (EC 1.5.1.2)
1947	NODE_224	1901449	23427..24689	C	Protein/amino acid metabolism	Gamma-glutamyl phosphate reductase (EC 1.2.1.41)
1948	NODE_224	1901449	24699..25808	C	Protein/amino acid metabolism	Glutamate 5-kinase (EC 2.7.2.11)
1949	NODE_224	1901449	25909..27792	C	Cell wall	Teichoic acid phosphorylcholine esterase/choline binding protein E (cbpE)
1950	NODE_224	1901449	27795..28682	C	Organelle biosythesis	Ribosomal large subunit pseudouridine synthase D (EC 4.2.1.70)
1951	NODE_224	1901449	28672..29133	C	Protein/amino acid metabolism	Lipoprotein signal peptidase (EC 3.4.23.36)
1952	NODE_224	1901449	29130..30038	C	Transcriptional Regulation	Cysteine and methionine metabolism regulator CmbR, LysR family
1953	NODE_224	1901449	30031..30228	F	Unknown function	hypothetical protein
1954	NODE_224	1901449	30280..30951	C	Protein/amino acid metabolism	CAAX amino terminal protease family
1955	NODE_224	1901449	31498..32307	F	Cell Signalling	Hydrolase (HAD superfamily)
1956	NODE_224	1901449	32488..33363	C	Protein/amino acid metabolism	N-carbamoylputrescine amidase (3.5.1.53)
1957	NODE_224	1901449	33373..34458	C	Cell Signalling	Agmatine deiminase (EC 3.5.3.12)
1958	NODE_224	1901449	34455..35582	C	Cell Signalling	Carboxynorspermidine decarboxylase, putative (EC 4.1.1.-)
1959	NODE_224	1901449	35582..36841	C	Cell Signalling	Carboxynorspermidine dehydrogenase, putative (EC 1.1.1.-)
1960	NODE_224	1901449	36838..37698	C	Cell Signalling	Spermidine synthase (EC 2.5.1.16)
1961	NODE_224	1901449	38199..38480	F	Transposition/Recombination	Degenerate transposase
1962	NODE_224	1901449	38432..38902	F	Transposition/Recombination	Degenerate transposase
1963	NODE_224	1901449	39115..39285	F	Unknown function	hypothetical protein
1964	NODE_224	1901449	39282..41171	C	Unknown function	hypothetical protein
1965	NODE_224	1901449	41309..42874	F	Small molecule transport	Amino acid ABC transporter, glutamine-binding protein/permease protein
1966	NODE_224	1901449	42874..43614	F	Small molecule transport	Amino acid transport ATP-binding protein
1967	NODE_224	1901449	43723..43938	C	Unknown function	hypothetical protein
1968	NODE_224	1901449	44514..44666	C	Unknown function	hypothetical protein
1969	NODE_224	1901449	44808..46058	C	Protein/amino acid metabolism	Threonine dehydratase (EC 4.3.1.19)
1970	NODE_224	1901449	46108..46464	C	Unknown function	hypothetical protein
1971	NODE_224	1901449	46702..46842	C	Unknown function	hypothetical protein
1972	NODE_224	1901449	47045..48067	C	Cell Signalling	Ketol-acid reductoisomerase (EC 1.1.1.86)
1973	NODE_224	1901449	48133..48600	C	Sugar metabolism	Acetolactate synthase small subunit (EC 2.2.1.6)
1974	NODE_224	1901449	48602..50302	C	Sugar metabolism	Acetolactate synthase large subunit (EC 2.2.1.6)
1975	NODE_224	1901449	50502..52169	C	Cell Signalling	Dihydroxyacetone kinase family protein
1976	NODE_224	1901449	52172..52537	C	Cell Signalling	FIG001802: Putative alkaline-shock protein
1977	NODE_224	1901449	52694..52882	C	Organelle biosythesis	LSU ribosomal protein L28p
1978	NODE_224	1901449	52998..53174	C	Lipid metabolism	Putative CDP-glycerol:glycerophosphate glycerophosphotransferase (EC 2.7.8.-)
1979	NODE_224	1901449	53285..53401	C	Lipid metabolism	Putative CDP-glycerol:glycerophosphate glycerophosphotransferase (EC 2.7.8.-)
1980	NODE_224	1901449	53385..53483	C	Unknown function	hypothetical protein
1981	NODE_224	1901449	53910..55454	C	Protein/amino acid metabolism	Peptide chain release factor 3
1982	NODE_224	1901449	55667..55969	F	Protein/amino acid metabolism	Aspartyl-tRNA(Asn) amidotransferase subunit C (EC 6.3.5.-) @ Glutamyl-tRNA(Gln) amidotransferase subunit C (EC 6.3.5.-)
1983	NODE_224	1901449	55969..57435	F	Protein/amino acid metabolism	Aspartyl-tRNA(Asn) amidotransferase subunit A (EC 6.3.5.-) @ Glutamyl-tRNA(Gln) amidotransferase subunit A (EC 6.3.5.-)
1984	NODE_224	1901449	57435..58877	F	Protein/amino acid metabolism	Aspartyl/glutamyl-tRNA(Asn/Gln) amidotransferase subunit B (EC 6.3.5.-)
1985	NODE_224	1901449	59001..60044	F	Cell Signalling	2,3-butanediol dehydrogenase, R-alcohol forming, (R)- and (S)-acetoin-specific (EC 1.1.1.4)
1986	NODE_224	1901449	60196..60300	C	Unknown function	hypothetical protein
1987	NODE_224	1901449	60423..60983	F	Protein/amino acid metabolism	Translation elongation factor P @ Translation initiation factor 5A
1988	NODE_224	1901449	61005..61394	F	Cell Signalling	Alkaline shock protein
1989	NODE_224	1901449	61387..61809	F	Transcriptional Regulation	Transcription termination protein NusB
1990	NODE_224	1901449	61859..62095	C	Unknown function	Conserved domain protein
1991	NODE_224	1901449	62108..62236	C	Unknown function	hypothetical protein
1992	NODE_224	1901449	62386..62604	C	Unknown function	hypothetical protein
1993	NODE_224	1901449	62577..62762	C	Unknown function	hypothetical protein
1994	NODE_224	1901449	63025..63792	C	Cell Signalling	Acetyl-coenzyme A carboxyl transferase alpha chain (EC 6.4.1.2)
1995	NODE_224	1901449	63789..64655	C	Cell Signalling	Acetyl-coenzyme A carboxyl transferase beta chain (EC 6.4.1.2)
1996	NODE_224	1901449	64692..66059	C	Cell Signalling	Biotin carboxylase of acetyl-CoA carboxylase (EC 6.3.4.14)
1997	NODE_224	1901449	66071..66493	C	Lipid metabolism	(3R)-hydroxymyristoyl-[acyl carrier protein] dehydratase (EC 4.2.1.-)
1998	NODE_224	1901449	66490..66975	C	Cell Signalling	Biotin carboxyl carrier protein of acetyl-CoA carboxylase
1999	NODE_224	1901449	66978..68213	C	Lipid metabolism	3-oxoacyl-[acyl-carrier-protein] synthase, KASII (EC 2.3.1.41)
[truncated: 139 more rows]

## Sheet: Mutation Profile vs R6
index	position	gen	nuc	Fold coverage	A	C	G	T	Ins	Del	Mutation	Name
1	105	0	T	54	0	100	0	0	0	0	No SNP	DNA biosynthesis, initiation, binding protein
2	669	0	C	65	100	0	0	0	0	0	No SNP	DNA biosynthesis, initiation, binding protein
3	888	0	A	64	0	0	100	0	0	0	No SNP	DNA biosynthesis, initiation, binding protein
4	1440	0	G	32	0	0	0	100	0	0	No SNP	Intergenic region
5	1579	0	T	28	0	100	0	0	0	0	No SNP	DNA biosynthesis; sliding clamp subunit, required for high processivity; DNA polymerase III beta-subunit
6	1628	0	T	17	100	0	0	0	0	0	No SNP	DNA biosynthesis; sliding clamp subunit, required for high processivity; DNA polymerase III beta-subunit
7	1631	0	C	17	100	0	0	0	0	0	No SNP	DNA biosynthesis; sliding clamp subunit, required for high processivity; DNA polymerase III beta-subunit
8	1649	0	C	19	0	0	0	100	0	0	No SNP	DNA biosynthesis; sliding clamp subunit, required for high processivity; DNA polymerase III beta-subunit
9	1656	0	G	27	100	0	0	0	0	0	No SNP	DNA biosynthesis; sliding clamp subunit, required for high processivity; DNA polymerase III beta-subunit
10	1805	0	A	47	0	0	100	0	0	0	No SNP	DNA biosynthesis; sliding clamp subunit, required for high processivity; DNA polymerase III beta-subunit
11	2099	0	A	71	0	0	100	0	0	0	No SNP	DNA biosynthesis; sliding clamp subunit, required for high processivity; DNA polymerase III beta-subunit
12	2711	0	G	56	100	0	0	0	0	0	No SNP	Intergenic region
13	2767	0	C	58	0	0	0	100	0	0	No SNP	Hypothetical protein
14	3221	0	A	82	0	0	100	0	0	0	No SNP	Conserved hypothetical protein
15	3344	0	A	64	0	0	100	0	0	0	No SNP	Conserved hypothetical protein
16	4215	0	T	79	0	100	0	0	0	0	No SNP	Peptidyl-tRNA hydrolase
17	4662	0	T	60	0	0	100	0	0	0	No SNP	Peptidyl-tRNA hydrolase
18	4684	0	A	59	0	0	100	0	0	0	No SNP	Peptidyl-tRNA hydrolase
19	4731	0	A	39	0	0	0	100	0	0	No SNP	Peptidyl-tRNA hydrolase
20	4928	0	C	53	0	1.89	1.89	96.23	0	0	SNP found	Transcription-repair coupling factor
21	4971	0	C	51	100	0	0	0	0	0	No SNP	Transcription-repair coupling factor
22	5823	0	C	34	0	0	0	100	0	0	No SNP	Transcription-repair coupling factor
23	6056	0	G	34	100	0	0	0	0	0	No SNP	Transcription-repair coupling factor
24	6078	0	T	38	0	100	0	0	0	0	No SNP	Transcription-repair coupling factor
25	6308	0	A	56	0	0	100	0	0	0	No SNP	Transcription-repair coupling factor
26	6336	0	G	60	100	0	0	0	0	0	No SNP	Transcription-repair coupling factor
27	6838	0	G	95	97.89	0	2.11	0	0	0	SNP found	Transcription-repair coupling factor
28	7119	0	G	73	98.63	0	0	1.37	0	0	SNP found	Transcription-repair coupling factor
29	7152	0	C	73	0	0	1.37	98.63	0	0	SNP found	Transcription-repair coupling factor
30	7235	0	G	44	0	0	0	100	0	0	No SNP	Transcription-repair coupling factor
31	7239	0	C	44	0	0	0	100	0	0	No SNP	Transcription-repair coupling factor
32	7302	0	A	57	0	0	100	0	0	0	No SNP	Transcription-repair coupling factor
33	7401	0	T	66	0	0	100	0	0	0	No SNP	Transcription-repair coupling factor
34	8153	0	G	37	100	0	0	0	0	0	No SNP	Transcription-repair coupling factor
35	8178	0	C	47	0	0	2.13	97.87	0	0	SNP found	Transcription-repair coupling factor
36	8260	0	A	39	0	0	100	0	0	0	No SNP	Transcription-repair coupling factor
37	9000	0	A	38	0	0	100	0	0	0	No SNP	Intergenic region
38	9018	0	C	43	0	0	0	100	0	0	No SNP	Conserved hypothetical protein
39	9292	0	A	37	0	0	100	0	0	0	No SNP	Conserved hypothetical protein
40	9348	0	A	65	0	0	100	0	0	0	No SNP	Conserved hypothetical protein
41	9768	0	T	35	0	97.14	0	2.86	0	0	SNP found	Conserved hypothetical protein
42	10026	0	G	44	100	0	0	0	0	0	No SNP	Conserved hypothetical protein
43	10439	0	C	49	0	0	0	100	0	0	No SNP	Conserved hypothetical protein
44	10499	0	A	48	0	0	100	0	0	0	No SNP	Conserved hypothetical protein
45	10661	0	C	57	0	0	0	100	0	0	No SNP	Conserved hypothetical protein
46	10730	0	T	72	0	1.39	97.22	1.39	0	0	SNP found	Conserved hypothetical protein
47	10913	0	T	69	0	100	0	0	0	0	No SNP	Conserved hypothetical protein
48	11164	0	T	50	0	100	0	0	0	0	No SNP	Conserved hypothetical protein
49	11324	0	T	51	0	100	0	0	0	0	No SNP	Conserved hypothetical protein
50	11350	0	T	63	0	100	0	0	0	0	No SNP	Conserved hypothetical protein
51	11424	0	A	60	1.67	98.33	0	0	0	0	SNP found	Conserved hypothetical protein
52	11714	0	C	57	0	0	0	100	0	0	No SNP	Hypoxanthine guanine phosphoribosyltransferase
53	11974	0	A	51	0	100	0	0	0	0	No SNP	Hypoxanthine guanine phosphoribosyltransferase
54	14301	0	G	54	0	0	0	100	0	0	No SNP	Competence-specific global transcription modulator
55	14532	0	T	74	98.65	0	0	0	0	1.35	SNP found	Competence-specific global transcription modulator
56	14739	0	T	50	0	100	0	0	0	0	No SNP	Intergenic region
57	14801	0	G	60	100	0	0	0	0	0	No SNP	Intergenic region
58	14828	0	G	65	100	0	0	0	0	0	No SNP	Intergenic region
59	14920	0	T	20	0	0	40	60	0	0	SNP found	Intergenic region
60	14921	0	C	19	0	57.89	0	42.11	0	0	SNP found	Intergenic region
61	14922	0	A	19	57.89	0	0	42.11	0	0	SNP found	Intergenic region
62	14926	0	G	16	56.25	43.75	0	0	0	0	SNP found	Intergenic region
63	14953	0	A	84	29.76	0	70.24	0	0	0	SNP found	Intergenic region
64	14984	0	T	66	0	56.06	1.52	42.42	0	0	SNP found	Intergenic region
65	15017	0	G	153	22.22	0	77.78	0	0	0	SNP found	Intergenic region
66	15117	0	A	110	34.55	0	0	0	0	65.45	SNP found	Intergenic region
67	15147	0	A	129	0	0	100	0	0	0	No SNP	Intergenic region
68	15427	0	C	143	0	0.7	99.3	0	0	0	SNP found	Intergenic region
69	16300	0	C	90	0	0	1.11	98.89	0	0	SNP found	Intergenic region
70	17028	0	G	106	100	0	0	0	0	0	No SNP	Intergenic region
71	17213	0	G	95	100	0	0	0	0	0	No SNP	Intergenic region
72	17342	0	T	95	0	100	0	0	0	0	No SNP	Intergenic region
73	17629	0	T	9	0	100	0	0	0	0	No SNP	Intergenic region
74	17635	0	A	9	0	0	100	0	0	0	No SNP	Intergenic region
75	17636	0	C	9	100	0	0	0	0	0	No SNP	Intergenic region
76	17637	0	C	9	100	0	0	0	0	0	No SNP	Intergenic region
77	18571	0	C	152	100	0	0	0	0	0	No SNP	Intergenic region
78	18700	0	A	92	0	0	100	0	0	0	No SNP	Intergenic region
79	19890	0	A	84	0	0	100	0	0	0	No SNP	Intergenic region
80	19892	0	G	84	98.81	0	1.19	0	0	0	SNP found	Intergenic region
81	20181	0	T	31	0	100	0	0	0	0	No SNP	Intergenic region
82	20305	0	G	37	100	0	0	0	0	0	No SNP	Transposase
83	20639	0	T	45	0	26.67	0	73.33	0	0	SNP found	Hypothetical protein
84	20701	0	T	40	0	0	90	10	0	0	SNP found	Hypothetical protein
85	20797	0	T	41	0	36.59	0	63.41	0	0	SNP found	Transposase
86	20799	0	G	29	100	0	0	0	0	0	No SNP	Transposase
87	20903	0	T	60	0	0	36.67	63.33	0	0	SNP found	Transposase
88	20907	0	T	60	0	36.67	1.67	61.67	0	0	SNP found	Transposase
89	20924	0	G	85	51.76	0	48.24	0	0	0	SNP found	Transposase
90	20947	0	C	151	27.15	72.85	0	0	0	0	SNP found	Transposase
91	20997	0	T	22	0	100	0	0	0	0	No SNP	Transposase
92	21009	0	A	53	1.89	98.11	0	0	0	0	SNP found	Transposase
93	21059	0	C	51	0	0	100	0	0	0	No SNP	Transposase
94	21321	0	A	24	0	0	100	0	0	0	No SNP	Intergenic region
95	21331	0	C	43	100	0	0	0	0	0	No SNP	Intergenic region
96	21444	0	G	71	28.17	0	71.83	0	0	0	SNP found	Intergenic region
97	21495	0	C	31	0	3.23	0	96.77	0	0	SNP found	Degenerate transposase (orf2)
98	21501	0	G	31	0	0	3.23	96.77	0	0	SNP found	Degenerate transposase (orf2)
99	21578	0	T	90	0	100	0	0	0	0	No SNP	Degenerate transposase (orf2)
100	21611	0	C	28	0	0	0	100	0	0	No SNP	Intergenic region
101	21615	0	C	40	0	100	0	0	70	0	No SNP	Intergenic region
102	21638	0	G	47	93.62	0	6.38	0	0	0	SNP found	Intergenic region
103	21704	0	T	38	0	100	0	0	0	0	No SNP	Degenerate transposase (orf1)
104	21852	0	G	59	98.31	0	1.69	0	0	0	SNP found	Intergenic region
105	21854	0	G	59	0	100	0	0	0	0	No SNP	Intergenic region
106	21980	0	C	30	0	0	0	100	0	0	No SNP	Intergenic region
107	22022	0	T	31	0	0	96.77	3.23	0	0	SNP found	Intergenic region
108	22325	0	G	16	100	0	0	0	0	0	No SNP	Hypothetical protein
109	22328	0	A	16	0	0	100	0	0	0	No SNP	Hypothetical protein
110	22338	0	T	19	0	100	0	0	0	0	No SNP	Hypothetical protein
111	22398	0	G	30	0	0	0	96.67	0	3.33	SNP found	Hypothetical protein
112	22462	0	G	24	100	0	0	0	0	0	No SNP	Intergenic region
113	22640	0	G	47	100	0	0	0	0	0	No SNP	Adenylosuccinate synthetase
114	24071	0	T	39	0	100	0	0	0	0	No SNP	Intergenic region
115	24338	0	G	43	100	0	0	0	0	0	No SNP	Conserved hypothetical protein
116	24424	0	T	46	0	100	0	0	0	0	No SNP	Conserved hypothetical protein
117	24475	0	A	53	0	0	100	0	0	0	No SNP	Conserved hypothetical protein
118	24508	0	T	17	0	100	0	0	0	0	No SNP	Conserved hypothetical protein
119	24511	0	C	17	0	0	0	100	0	0	No SNP	Conserved hypothetical protein
120	24531	0	C	18	0	0	0	100	0	0	No SNP	Conserved hypothetical protein
121	24532	0	G	18	100	0	0	0	0	0	No SNP	Conserved hypothetical protein
122	24553	0	T	37	0	100	0	0	0	0	No SNP	Conserved hypothetical protein
123	24571	0	C	28	0	0	0	100	0	0	No SNP	Conserved hypothetical protein
124	25132	0	G	59	100	0	0	0	0	0	No SNP	Deoxyuridinetriphosphatase
125	25881	0	A	54	0	0	100	0	0	0	No SNP	DNA repair: sensitivity to gamma and UV radiation
126	25884	0	T	54	0	100	0	0	0	0	No SNP	DNA repair: sensitivity to gamma and UV radiation
127	26034	0	T	64	0	100	0	0	0	0	No SNP	DNA repair: sensitivity to gamma and UV radiation
128	26328	0	G	60	100	0	0	0	0	0	No SNP	DNA repair: sensitivity to gamma and UV radiation
129	26853	0	G	52	0	100	0	0	0	0	No SNP	DNA repair: sensitivity to gamma and UV radiation
130	26992	0	G	57	100	0	0	0	0	0	No SNP	DNA repair: sensitivity to gamma and UV radiation
131	27028	0	A	57	1.75	98.25	0	0	0	0	SNP found	DNA repair: sensitivity to gamma and UV radiation
132	27222	0	T	78	0	100	0	0	0	0	No SNP	Conserved hypothetical protein
133	27273	0	C	13	0	0	0	100	0	0	No SNP	Conserved hypothetical protein
134	27279	0	A	13	0	100	0	0	0	0	No SNP	Conserved hypothetical protein
135	27307	0	C	14	0	0	0	100	0	0	No SNP	Conserved hypothetical protein
136	27309	0	T	14	100	0	0	0	0	0	No SNP	Conserved hypothetical protein
137	27313	0	C	14	0	0	0	100	0	0	No SNP	Conserved hypothetical protein
138	27360	0	C	54	0	0	0	100	0	0	No SNP	Conserved hypothetical protein
139	27723	0	A	42	0	0	100	0	0	0	No SNP	Hypothetical protein
140	27990	0	A	55	0	100	0	0	0	0	No SNP	Hypothetical protein
141	28024	0	C	56	100	0	0	0	0	0	No SNP	Hypothetical protein
142	28136	0	T	46	0	100	0	0	0	0	No SNP	Hypothetical protein
143	28158	0	C	58	0	0	0	100	0	0	No SNP	Hypothetical protein
144	28362	0	T	28	0	100	0	0	0	0	No SNP	Hypothetical protein
145	28449	0	A	77	0	0	0	100	0	0	No SNP	Intergenic region
146	28610	0	A	52	0	0	100	0	0	0	No SNP	Phosphoribosylpyrophosphate synthase
147	28618	0	C	45	0	0	0	100	0	0	No SNP	Phosphoribosylpyrophosphate synthase
148	28619	0	G	45	0	0	0	100	0	0	No SNP	Phosphoribosylpyrophosphate synthase
149	28814	0	T	72	0	100	0	0	0	0	No SNP	Phosphoribosylpyrophosphate synthase
150	28897	0	G	72	100	0	0	0	0	0	No SNP	Phosphoribosylpyrophosphate synthase
151	29098	0	A	54	0	0	100	0	0	0	No SNP	Phosphoribosylpyrophosphate synthase
152	29119	0	G	79	0	0	1.27	98.73	0	0	SNP found	Phosphoribosylpyrophosphate synthase
153	29236	0	T	41	0	100	0	0	0	0	No SNP	Phosphoribosylpyrophosphate synthase
154	29639	0	T	107	0	0	0	100	23.36	0	No SNP	Degenerate transposase (orf1)
155	29643	0	C	74	0	100	0	0	25.68	0	No SNP	Degenerate transposase (orf1)
156	29720	0	G	57	100	0	0	0	0	0	No SNP	Degenerate transposase (orf1)
157	30087	0	C	230	0	72.61	0	27.39	0	0	SNP found	Intergenic region
158	30247	0	T	74	0	100	0	0	0	0	No SNP	Hypothetical protein
159	30306	0	T	62	0	100	0	0	0	0	No SNP	Hypothetical protein
160	30327	0	A	49	0	0	100	0	0	0	No SNP	Hypothetical protein
161	30470	0	C	70	0	1.43	0	98.57	0	0	SNP found	Hypothetical protein
162	30734	0	T	75	0	98.67	0	1.33	0	0	SNP found	Hypothetical protein
163	31061	0	A	15	6.67	93.33	0	0	0	0	SNP found	Intergenic region
164	31066	0	T	15	100	0	0	0	0	0	No SNP	Intergenic region
165	31083	0	G	25	20	0	80	0	0	0	SNP found	Intergenic region
166	31084	0	A	25	80	0	20	0	0	0	SNP found	Intergenic region
167	31085	0	A	26	3.85	0	76.92	19.23	0	0	SNP found	Intergenic region
168	31103	0	C	53	0	20.75	0	79.25	0	0	SNP found	Intergenic region
169	32046	0	G	62	98.39	1.61	0	0	0	0	SNP found	DNA polymerase I
170	32172	0	C	85	98.82	1.18	0	0	0	0	SNP found	DNA polymerase I
171	32188	0	A	51	0	0	100	0	0	0	No SNP	DNA polymerase I
172	32206	0	G	12	0	0	16.67	83.33	0	0	SNP found	DNA polymerase I
173	32212	0	G	12	100	0	0	0	0	0	No SNP	DNA polymerase I
174	32307	0	A	62	0	0	100	0	0	0	No SNP	DNA polymerase I
175	32344	0	C	86	98.84	0	1.16	0	0	0	SNP found	DNA polymerase I
176	32469	0	A	57	0	0	98.25	0	0	1.75	SNP found	DNA polymerase I
177	32791	0	G	87	100	0	0	0	0	0	No SNP	DNA polymerase I
178	32997	0	T	85	0	0	100	0	0	0	No SNP	DNA polymerase I
179	33403	0	A	73	0	0	100	0	0	0	No SNP	DNA polymerase I
180	33417	0	T	55	0	100	0	0	0	0	No SNP	DNA polymerase I
181	33513	0	T	44	0	97.73	0	2.27	0	0	SNP found	DNA polymerase I
182	33750	0	A	76	0	0	100	0	0	0	No SNP	DNA polymerase I
183	33979	0	G	54	0	0	0	100	0	0	No SNP	Intergenic region
184	34027	0	T	50	100	0	0	0	0	0	No SNP	Conserved hypothetical protein
185	34140	0	T	52	0	100	0	0	0	0	No SNP	Conserved hypothetical protein
186	34528	0	C	27	0	0	0	0	0	100	No SNP	Intergenic region
187	34529	0	A	27	0	0	0	0	0	100	No SNP	Intergenic region
188	34530	0	C	27	0	0	0	0	0	100	No SNP	Intergenic region
189	34531	0	T	27	0	0	0	0	0	100	No SNP	Intergenic region
190	34532	0	A	46	41.3	0	0	0	0	58.7	SNP found	Intergenic region
191	34533	0	G	46	0	0	41.3	0	0	58.7	SNP found	Intergenic region
192	34534	0	C	48	0	43.75	0	0	0	56.25	SNP found	Intergenic region
193	34535	0	A	49	44.9	0	0	0	0	55.1	SNP found	Intergenic region
194	34570	0	C	184	0	68.48	0	31.52	0	0	SNP found	Intergenic region
195	34583	0	C	306	0.33	76.47	0	23.2	0	0	SNP found	Intergenic region
196	34660	0	G	27	100	0	0	0	0	0	No SNP	Conserved hypothetical protein
197	34694	0	A	25	0	0	100	0	0	0	No SNP	Conserved hypothetical protein
198	34695	0	G	25	0	100	0	0	0	0	No SNP	Conserved hypothetical protein
199	34723	0	T	22	0	100	0	0	0	0	No SNP	Conserved hypothetical protein
200	34730	0	A	17	0	0	100	0	0	0	No SNP	Conserved hypothetical protein
201	34735	0	G	17	0	100	0	0	0	0	No SNP	Conserved hypothetical protein
202	34775	0	G	20	100	0	0	0	0	0	No SNP	Conserved hypothetical protein
203	34790	0	A	24	0	0	100	0	0	0	No SNP	Conserved hypothetical protein
204	34807	0	C	16	0	0	0	100	0	0	No SNP	Conserved hypothetical protein
205	34811	0	A	16	0	0	100	0	0	0	No SNP	Conserved hypothetical protein
206	34853	0	G	17	100	0	0	0	0	0	No SNP	Conserved hypothetical protein
207	34862	0	T	13	0	0	100	0	0	0	No SNP	Conserved hypothetical protein
208	34901	0	A	4	0	0	100	0	0	0	No SNP	Conserved hypothetical protein
209	34906	0	A	4	0	0	100	0	0	0	No SNP	Conserved hypothetical protein
210	34942	0	G	13	100	0	0	0	0	0	No SNP	Conserved hypothetical protein
211	34945	0	T	13	0	100	0	0	0	0	No SNP	Conserved hypothetical protein
212	35120	0	C	17	0	0	0	100	0	0	No SNP	Conserved hypothetical protein
213	35141	0	T	23	0	0	100	0	0	0	No SNP	Conserved hypothetical protein
214	35219	0	A	15	0	0	100	0	0	0	No SNP	Conserved hypothetical protein
215	35311	0	C	36	0	0	0	100	0	0	No SNP	Conserved hypothetical protein
216	35336	0	T	62	0	1.61	98.39	0	0	0	SNP found	Conserved hypothetical protein
217	35345	0	A	50	0	0	100	0	0	0	No SNP	Conserved hypothetical protein
218	35414	0	G	47	0	100	0	0	0	0	No SNP	Conserved hypothetical protein
219	35429	0	C	33	0	0	0	100	0	0	No SNP	Conserved hypothetical protein
220	35432	0	C	33	100	0	0	0	0	0	No SNP	Conserved hypothetical protein
221	35461	0	C	43	0	0	0	100	0	0	No SNP	Conserved hypothetical protein
222	35471	0	T	34	0	97.06	0	2.94	0	0	SNP found	Conserved hypothetical protein
223	35480	0	C	38	0	0	0	100	0	0	No SNP	Conserved hypothetical protein
224	35501	0	A	21	0	0	0	100	0	0	No SNP	Conserved hypothetical protein
225	35505	0	G	21	90.48	0	9.52	0	0	0	SNP found	Conserved hypothetical protein
226	35522	0	G	44	100	0	0	0	0	0	No SNP	Conserved hypothetical protein
227	35614	0	G	18	0	100	0	0	0	0	No SNP	Conserved hypothetical protein
228	35618	0	G	18	100	0	0	0	0	0	No SNP	Conserved hypothetical protein
229	35634	0	G	38	100	0	0	0	0	0	No SNP	Conserved hypothetical protein
230	35642	0	A	57	0	0	100	0	0	0	No SNP	Conserved hypothetical protein
231	35687	0	A	14	0	0	100	0	0	0	No SNP	Intergenic region
232	35693	0	A	14	0	0	100	0	0	0	No SNP	Intergenic region
233	35710	0	A	32	0	0	100	0	0	0	No SNP	Intergenic region
234	36044	0	A	41	0	0	100	0	0	0	No SNP	Aspartate aminotransferase
235	36053	0	C	43	0	0	0	100	0	0	No SNP	Aspartate aminotransferase
236	36173	0	A	36	0	0	100	0	0	0	No SNP	Aspartate aminotransferase
237	36176	0	T	36	0	100	0	0	0	0	No SNP	Aspartate aminotransferase
238	36197	0	A	24	0	0	100	0	0	0	No SNP	Aspartate aminotransferase
239	36200	0	C	24	0	0	0	100	0	0	No SNP	Aspartate aminotransferase
240	36215	0	T	31	0	100	0	0	0	0	No SNP	Aspartate aminotransferase
241	36218	0	C	31	0	0	0	100	0	0	No SNP	Aspartate aminotransferase
242	36219	0	T	31	0	100	0	0	0	0	No SNP	Aspartate aminotransferase
243	36579	0	A	48	0	0	97.92	2.08	0	0	SNP found	Aspartate aminotransferase
244	36611	0	G	39	97.44	0	2.56	0	0	0	SNP found	Aspartate aminotransferase
245	36680	0	C	55	0	0	0	100	0	0	No SNP	Aspartate aminotransferase
246	36713	0	A	51	0	0	100	0	0	0	No SNP	Aspartate aminotransferase
247	36903	0	G	70	0	0	1.43	98.57	0	0	SNP found	Aspartate aminotransferase
248	38514	0	C	63	0	0	0	100	0	0	No SNP	Involved in fatty acid/phospholipid synthesis
249	39127	0	A	146	50.68	0	49.32	0	0	0	SNP found	Degenerate transposase (orf2)
250	39184	0	G	93	0	0	30.11	69.89	0	0	SNP found	Degenerate transposase (orf2)
251	39641	0	T	33	0	100	0	0	0	0	No SNP	Amphipathic pore-forming peptide precursor
252	40142	0	T	67	100	0	0	0	0	0	No SNP	Intergenic region
253	40198	0	C	9	0	11.11	0	55.56	0	33.33	SNP found	Intergenic region
254	40200	0	G	28	28.57	0	71.43	0	0	0	SNP found	Intergenic region
255	40227	0	A	58	72.41	0	27.59	0	0	0	SNP found	Transposase (orf2)
256	40228	0	A	73	79.45	0	0	20.55	0	0	SNP found	Transposase (orf2)
257	40229	0	A	75	80	20	0	0	0	0	SNP found	Transposase (orf2)
258	40240	0	C	78	0	35.9	0	64.1	0	0	SNP found	Transposase (orf2)
259	40275	0	A	44	70.45	0	29.55	0	0	0	SNP found	Transposase (orf2)
260	40281	0	A	52	71.15	0	28.85	0	0	0	SNP found	Transposase (orf2)
261	40287	0	A	64	71.88	0	28.12	0	0	0	SNP found	Transposase (orf2)
262	40317	0	C	97	0	77.32	1.03	21.65	0	0	SNP found	Transposase (orf2)
263	40373	0	A	71	56.34	1.41	42.25	0	0	0	SNP found	Transposase (orf2)
264	40390	0	G	60	0	0	68.33	31.67	0	0	SNP found	Transposase (orf2)
265	40457	0	G	90	0	0	51.11	48.89	0	0	SNP found	Transposase (orf2)
266	40473	0	A	113	77.88	0	0	22.12	0	0	SNP found	Transposase (orf2)
267	40485	0	A	120	68.33	1.67	30	0	0	0	SNP found	Transposase (orf2)
268	40492	0	C	126	0	61.11	0.79	38.1	0	0	SNP found	Transposase (orf2)
269	40506	0	T	95	0	41.05	0	58.95	0	0	SNP found	Transposase (orf2)
270	40557	0	A	134	56.72	0.75	42.54	0	0	0	SNP found	Transposase (orf2)
271	40592	0	C	77	0	48.05	0	51.95	0	0	SNP found	Transposase (orf2)
272	40614	0	A	62	48.39	0	51.61	0	0	0	SNP found	Transposase (orf2)
273	40662	0	A	60	80	0	20	0	0	0	SNP found	Transposase (orf2)
274	40690	0	C	87	0	72.41	0	27.59	0	0	SNP found	Transposase (orf2)
275	40713	0	A	41	58.54	0	41.46	0	0	0	SNP found	Transposase (orf2)
276	40716	0	C	38	0	52.63	0	47.37	0	0	SNP found	Transposase (orf2)
277	40724	0	C	19	0	0	100	0	0	0	No SNP	Transposase (orf2)
278	40725	0	C	19	100	0	0	0	0	0	No SNP	Transposase (orf2)
279	40728	0	T	19	5.26	94.74	0	0	0	0	SNP found	Transposase (orf2)
280	40815	0	C	30	0	0	0	100	0	0	No SNP	Transposase (orf2)
281	40848	0	A	60	58.33	0	41.67	0	0	0	SNP found	Transposase (orf2)
282	40869	0	A	16	0	0	100	0	0	0	No SNP	Transposase (orf2)
283	40890	0	A	20	55	0	45	0	0	0	SNP found	Transposase (orf2)
284	40891	0	A	19	47.37	0	52.63	0	0	0	SNP found	Transposase (orf2)
285	40920	0	A	35	68.57	0	31.43	0	0	0	SNP found	Transposase (orf2)
286	40925	0	T	44	0	25	0	75	0	0	SNP found	Transposase (orf2)
287	40941	0	C	68	0	47.06	0	52.94	0	0	SNP found	Transposase (orf2)
288	40986	0	G	40	32.5	0	67.5	0	0	0	SNP found	Transposase (orf2)
289	41039	0	C	11	0	45.45	54.55	0	0	0	SNP found	Transposase (orf1)
290	41065	0	G	75	24	0	76	0	0	0	SNP found	Transposase (orf1)
291	41066	0	C	71	25.35	74.65	0	0	0	0	SNP found	Transposase (orf1)
292	41147	0	A	155	78.71	0	21.29	0	0	0	SNP found	Transposase (orf1)
293	41242	0	C	83	0	77.11	0	22.89	0	0	SNP found	Transposase (orf1)
294	41432	0	C	103	0	78.64	0	21.36	0	0	SNP found	Transposase (orf1)
295	41514	0	A	24	66.67	0	0	33.33	0	0	SNP found	Intergenic region
296	41552	0	A	4	75	0	25	0	0	0	SNP found	Intergenic region
297	41555	0	T	4	25	0	0	75	0	0	SNP found	Intergenic region
298	41606	0	A	117	47.86	0	52.14	0	0	0	SNP found	Intergenic region
299	41607	0	T	118	0	0	51.69	48.31	0	0	SNP found	Intergenic region
300	41631	0	A	14	78.57	0	21.43	0	0	0	SNP found	Intergenic region
301	41674	0	T	52	0	0	100	0	0	0	No SNP	Intergenic region
302	42075	0	T	48	0	100	0	0	0	0	No SNP	Transport ATP-binding protein ComA
303	43743	0	T	43	0	100	0	0	0	0	No SNP	Transport ATP-binding protein ComA
304	43905	0	T	48	0	0	100	0	0	0	No SNP	Transport ATP-binding protein ComA
305	43971	0	G	66	100	0	0	0	0	0	No SNP	Transport ATP-binding protein ComA
306	44034	0	A	69	0	0	0	100	0	0	No SNP	Transport ATP-binding protein ComA
307	44169	0	C	76	0	0	0	100	0	0	No SNP	Transport protein ComB
308	44241	0	C	72	0	0	0	100	0	0	No SNP	Transport protein ComB
309	44680	0	A	61	0	0	100	0	0	0	No SNP	Transport protein ComB
310	44933	0	G	50	0	100	0	0	0	0	No SNP	Transport protein ComB
311	44952	0	C	64	0	0	0	100	0	0	No SNP	Transport protein ComB
312	45007	0	A	68	0	0	100	0	0	0	No SNP	Transport protein ComB
313	45079	0	A	59	0	0	100	0	0	0	No SNP	Transport protein ComB
314	45154	0	G	74	0	0	0	100	0	0	No SNP	Transport protein ComB
315	45402	0	A	47	0	0	100	0	0	0	No SNP	Transport protein ComB
316	45780	0	C	61	0	0	1.64	98.36	0	0	SNP found	Phosphoribosylaminoimidazole-succinocarboxamide synthetase
317	46023	0	A	75	0	0	100	0	0	0	No SNP	Phosphoribosylaminoimidazole-succinocarboxamide synthetase
318	46055	0	G	86	100	0	0	0	0	0	No SNP	Phosphoribosylaminoimidazole-succinocarboxamide synthetase
319	46210	0	G	66	0	100	0	0	0	0	No SNP	Phosphoribosylaminoimidazole-succinocarboxamide synthetase
320	46647	0	C	41	0	0	0	100	0	0	No SNP	Phosphoribosylformylglycinamide synthetase
321	46695	0	G	80	0	0	0	100	0	0	No SNP	Phosphoribosylformylglycinamide synthetase
322	46771	0	G	64	98.44	1.56	0	0	0	0	SNP found	Phosphoribosylformylglycinamide synthetase
323	46849	0	T	53	0	100	0	0	0	0	No SNP	Phosphoribosylformylglycinamide synthetase
324	46901	0	G	67	100	0	0	0	0	0	No SNP	Phosphoribosylformylglycinamide synthetase
325	47041	0	C	53	0	0	0	100	0	0	No SNP	Phosphoribosylformylglycinamide synthetase
326	47062	0	G	79	97.47	0	2.53	0	0	0	SNP found	Phosphoribosylformylglycinamide synthetase
327	47149	0	C	87	0	1.15	0	98.85	0	0	SNP found	Phosphoribosylformylglycinamide synthetase
328	47290	0	G	56	100	0	0	0	0	0	No SNP	Phosphoribosylformylglycinamide synthetase
329	47362	0	C	86	0	1.16	0	98.84	0	0	SNP found	Phosphoribosylformylglycinamide synthetase
330	47428	0	T	63	0	100	0	0	0	0	No SNP	Phosphoribosylformylglycinamide synthetase
331	47470	0	T	47	0	100	0	0	0	0	No SNP	Phosphoribosylformylglycinamide synthetase
332	47527	0	C	53	0	0	0	100	0	0	No SNP	Phosphoribosylformylglycinamide synthetase
333	47629	0	T	63	0	100	0	0	0	0	No SNP	Phosphoribosylformylglycinamide synthetase
334	48166	0	T	62	0	100	0	0	0	0	No SNP	Phosphoribosylformylglycinamide synthetase
335	48321	0	T	55	0	100	0	0	0	0	No SNP	Phosphoribosylformylglycinamide synthetase
336	48712	0	C	53	0	0	1.89	98.11	0	0	SNP found	Phosphoribosylformylglycinamide synthetase
337	48748	0	T	55	0	0	100	0	0	0	No SNP	Phosphoribosylformylglycinamide synthetase
338	48790	0	T	49	0	100	0	0	0	0	No SNP	Phosphoribosylformylglycinamide synthetase
339	49392	0	C	110	0	0	0	100	0	0	No SNP	Phosphoribosylformylglycinamide synthetase
340	49615	0	T	77	0	100	0	0	0	0	No SNP	Phosphoribosylformylglycinamide synthetase
341	49726	0	T	79	0	100	0	0	0	0	No SNP	Phosphoribosylformylglycinamide synthetase
342	49783	0	C	71	100	0	0	0	0	0	No SNP	Phosphoribosylformylglycinamide synthetase
343	49809	0	A	52	0	0	100	0	0	0	No SNP	Phosphoribosylformylglycinamide synthetase
344	49816	0	C	66	0	0	0	100	0	0	No SNP	Phosphoribosylformylglycinamide synthetase
345	49873	0	C	83	0	0	0	100	0	0	No SNP	Phosphoribosylformylglycinamide synthetase
346	50134	0	T	59	0	100	0	0	0	0	No SNP	Phosphoribosylformylglycinamide synthetase
347	50152	0	C	69	0	0	0	100	0	0	No SNP	Phosphoribosylformylglycinamide synthetase
348	50188	0	G	61	100	0	0	0	0	0	No SNP	Phosphoribosylformylglycinamide synthetase
349	50200	0	G	60	100	0	0	0	0	0	No SNP	Phosphoribosylformylglycinamide synthetase
350	50547	0	G	6	100	0	0	0	0	0	No SNP	Amidophosphoribosyl transferase
351	50551	0	A	6	0	0	100	0	0	0	No SNP	Amidophosphoribosyl transferase
352	50577	0	C	43	0	0	0	100	0	0	No SNP	Amidophosphoribosyl transferase
353	50601	0	A	18	0	0	0	100	0	0	No SNP	Amidophosphoribosyl transferase
354	50607	0	T	18	0	100	0	0	0	0	No SNP	Amidophosphoribosyl transferase
355	50790	0	C	30	0	0	0	100	0	0	No SNP	Amidophosphoribosyl transferase
356	50929	0	G	15	0	0	0	0	0	100	No SNP	Amidophosphoribosyl transferase
357	50930	0	T	15	0	0	0	0	0	100	No SNP	Amidophosphoribosyl transferase
358	50931	0	A	15	0	0	0	0	0	100	No SNP	Amidophosphoribosyl transferase
359	50934	0	T	15	0	100	0	0	0	0	No SNP	Amidophosphoribosyl transferase
360	51051	0	C	37	0	0	0	100	0	0	No SNP	Amidophosphoribosyl transferase
361	51061	0	G	22	100	0	0	0	0	0	No SNP	Amidophosphoribosyl transferase
362	51241	0	G	47	0	0	2.13	97.87	0	0	SNP found	Amidophosphoribosyl transferase
363	51595	0	A	57	1.75	98.25	0	0	0	0	SNP found	Amidophosphoribosyl transferase
364	52143	0	A	45	0	0	100	0	0	0	No SNP	Phosphoribosylaminoimidazole synthetase
365	52335	0	T	41	0	100	0	0	0	0	No SNP	Phosphoribosylaminoimidazole synthetase
366	52352	0	T	29	0	100	0	0	0	0	No SNP	Phosphoribosylaminoimidazole synthetase
367	52363	0	A	44	0	100	0	0	0	0	No SNP	Phosphoribosylaminoimidazole synthetase
368	52995	0	A	54	0	0	100	0	0	0	No SNP	5'-phosphoribosylglycinamide transformylase 1
369	53638	0	G	26	100	0	0	0	0	0	No SNP	Teicoplanin resistance protein
370	54049	0	A	24	0	100	0	0	0	0	No SNP	Phosphoribosylaminoimidazolecarboxamide formyltransferase
371	54076	0	G	37	100	0	0	0	0	0	No SNP	Phosphoribosylaminoimidazolecarboxamide formyltransferase
372	54118	0	G	28	0	0	0	100	0	0	No SNP	Phosphoribosylaminoimidazolecarboxamide formyltransferase
373	54127	0	G	13	0	0	0	100	0	0	No SNP	Phosphoribosylaminoimidazolecarboxamide formyltransferase
374	54199	0	G	11	100	0	0	0	0	0	No SNP	Phosphoribosylaminoimidazolecarboxamide formyltransferase
375	54202	0	T	11	0	0	100	0	0	0	No SNP	Phosphoribosylaminoimidazolecarboxamide formyltransferase
376	54220	0	T	21	0	100	0	0	0	0	No SNP	Phosphoribosylaminoimidazolecarboxamide formyltransferase
377	54367	0	A	5	0	0	100	0	0	0	No SNP	Phosphoribosylaminoimidazolecarboxamide formyltransferase
378	54391	0	G	4	100	0	0	0	0	0	No SNP	Phosphoribosylaminoimidazolecarboxamide formyltransferase
379	54535	0	T	6	0	100	0	0	0	0	No SNP	Phosphoribosylaminoimidazolecarboxamide formyltransferase
380	54727	0	C	7	0	0	0	100	0	0	No SNP	Phosphoribosylaminoimidazolecarboxamide formyltransferase
381	54730	0	C	7	0	0	0	100	0	0	No SNP	Phosphoribosylaminoimidazolecarboxamide formyltransferase
382	54739	0	C	7	0	0	0	100	0	0	No SNP	Phosphoribosylaminoimidazolecarboxamide formyltransferase
383	54781	0	C	21	0	0	0	100	0	0	No SNP	Phosphoribosylaminoimidazolecarboxamide formyltransferase
384	54782	0	C	21	100	0	0	0	0	0	No SNP	Phosphoribosylaminoimidazolecarboxamide formyltransferase
385	54805	0	G	13	92.31	0	7.69	0	0	0	SNP found	Phosphoribosylaminoimidazolecarboxamide formyltransferase
386	54808	0	T	13	0	100	0	0	0	0	No SNP	Phosphoribosylaminoimidazolecarboxamide formyltransferase
387	54859	0	T	11	0	100	0	0	0	0	No SNP	Phosphoribosylaminoimidazolecarboxamide formyltransferase
388	54862	0	T	11	0	100	0	0	0	0	No SNP	Phosphoribosylaminoimidazolecarboxamide formyltransferase
389	54883	0	G	17	100	0	0	0	0	0	No SNP	Phosphoribosylaminoimidazolecarboxamide formyltransferase
390	55165	0	C	64	0	0	0	100	0	0	No SNP	Phosphoribosylaminoimidazolecarboxamide formyltransferase
391	55180	0	C	48	0	0	2.08	97.92	0	0	SNP found	Phosphoribosylaminoimidazolecarboxamide formyltransferase
392	55886	0	T	85	0	100	0	0	0	0	No SNP	Phosphoribosylglycinamide synthetase
393	55913	0	G	81	98.77	0	1.23	0	0	0	SNP found	Phosphoribosylglycinamide synthetase
394	55970	0	T	59	0	100	0	0	0	0	No SNP	Phosphoribosylglycinamide synthetase
395	56010	0	G	11	100	0	0	0	0	0	No SNP	Phosphoribosylglycinamide synthetase
396	56011	0	C	11	0	0	0	100	0	0	No SNP	Phosphoribosylglycinamide synthetase
397	56012	0	C	11	100	0	0	0	0	0	No SNP	Phosphoribosylglycinamide synthetase
398	56042	0	A	42	0	100	0	0	0	0	No SNP	Phosphoribosylglycinamide synthetase
399	56099	0	G	59	98.31	0	0	1.69	0	0	SNP found	Phosphoribosylglycinamide synthetase
400	56306	0	C	18	0	0	0	100	0	0	No SNP	Phosphoribosylglycinamide synthetase
401	56424	0	A	34	0	0	100	0	0	0	No SNP	Phosphoribosylglycinamide synthetase
402	56426	0	A	34	0	0	100	0	0	0	No SNP	Phosphoribosylglycinamide synthetase
403	56528	0	T	12	100	0	0	0	0	0	No SNP	Phosphoribosylglycinamide synthetase
404	56543	0	A	12	0	100	0	0	0	0	No SNP	Phosphoribosylglycinamide synthetase
405	56595	0	G	35	100	0	0	0	0	0	No SNP	Phosphoribosylglycinamide synthetase
406	56777	0	C	37	0	0	0	100	0	0	No SNP	Phosphoribosylglycinamide synthetase
407	57018	0	G	63	0	0	1.59	98.41	0	0	SNP found	Intergenic region
408	57064	0	T	28	0	100	0	0	0	0	No SNP	Intergenic region
409	57076	0	C	26	0	0	0	100	0	0	No SNP	Intergenic region
410	57854	0	T	63	0	100	0	0	0	0	No SNP	Phosphoribosyl glucinamide formyltransferase
411	58129	0	T	43	0	0	100	0	0	0	No SNP	Phosphoribosyl glucinamide formyltransferase
412	58466	0	T	38	0	100	0	0	0	0	No SNP	Phosphoribosyl glucinamide formyltransferase
413	58470	0	T	38	0	100	0	0	0	0	No SNP	Phosphoribosyl glucinamide formyltransferase
414	58650	0	C	42	0	4.76	95.24	0	0	0	SNP found	Phosphoribosyl glucinamide formyltransferase
415	59630	0	T	47	0	100	0	0	0	0	No SNP	Adenylosuccinate lyase
416	59657	0	T	57	0	100	0	0	0	0	No SNP	Adenylosuccinate lyase
417	59696	0	G	72	100	0	0	0	0	0	No SNP	Adenylosuccinate lyase
418	59801	0	T	20	0	100	0	0	0	0	No SNP	Adenylosuccinate lyase
419	59855	0	A	64	0	0	100	0	0	0	No SNP	Adenylosuccinate lyase
420	60095	0	C	72	0	1.39	0	98.61	0	0	SNP found	Adenylosuccinate lyase
421	60581	0	A	49	0	100	0	0	0	0	No SNP	Beta-N-acetyl-hexosaminidase precursor
422	60604	0	T	53	0	100	0	0	0	0	No SNP	Beta-N-acetyl-hexosaminidase precursor
423	60646	0	G	64	100	0	0	0	0	0	No SNP	Beta-N-acetyl-hexosaminidase precursor
424	60995	0	C	68	0	0	0	100	0	0	No SNP	Beta-N-acetyl-hexosaminidase precursor
425	61070	0	A	83	0	100	0	0	0	0	No SNP	Beta-N-acetyl-hexosaminidase precursor
426	61176	0	T	69	1.45	98.55	0	0	0	0	SNP found	Beta-N-acetyl-hexosaminidase precursor
427	61323	0	T	85	0	98.82	0	1.18	0	0	SNP found	Beta-N-acetyl-hexosaminidase precursor
428	61602	0	C	65	0	0	0	100	0	0	No SNP	Beta-N-acetyl-hexosaminidase precursor
429	62283	0	A	86	0	0	100	0	0	0	No SNP	Beta-N-acetyl-hexosaminidase precursor
430	62319	0	C	81	0	0	0	100	0	0	No SNP	Beta-N-acetyl-hexosaminidase precursor
431	62444	0	T	83	0	98.8	1.2	0	0	0	SNP found	Beta-N-acetyl-hexosaminidase precursor
432	62537	0	C	97	0	0	0	100	0	0	No SNP	Beta-N-acetyl-hexosaminidase precursor
433	63070	0	C	76	0	1.32	0	98.68	0	0	SNP found	Beta-N-acetyl-hexosaminidase precursor
434	65060	0	G	53	100	0	0	0	0	0	No SNP	Conserved hypothetical protein
435	65305	0	C	61	0	0	0	100	0	0	No SNP	Conserved hypothetical protein
436	65637	0	C	29	100	0	0	0	0	0	No SNP	Intergenic region
437	65667	0	C	28	100	0	0	0	0	0	No SNP	Intergenic region
438	65677	0	G	36	100	0	0	0	0	0	No SNP	Intergenic region
439	65938	0	A	67	0	0	100	0	0	0	No SNP	Beta-galactosidase 3
440	66280	0	A	62	0	0	100	0	0	0	No SNP	Beta-galactosidase 3
441	66663	0	C	81	98.77	1.23	0	0	0	0	SNP found	Beta-galactosidase 3
442	66694	0	G	110	100	0	0	0	0	0	No SNP	Beta-galactosidase 3
443	66723	0	A	71	0	0	100	0	0	0	No SNP	Beta-galactosidase 3
444	66756	0	A	72	0	0	100	0	0	0	No SNP	Beta-galactosidase 3
445	67446	0	A	74	0	0	100	0	0	0	No SNP	Beta-galactosidase 3
446	67548	0	T	81	0	100	0	0	0	0	No SNP	Beta-galactosidase 3
447	67853	0	T	97	0	100	0	0	0	0	No SNP	Phosphotransferase system sugar-specific EIIB component
448	68696	0	C	74	0	0	0	100	0	0	No SNP	Phosphotransferase system sugar-specific EIIC component
449	68883	0	C	63	0	0	100	0	0	0	No SNP	Phosphotransferase system sugar-specific EIIC component
450	69093	0	G	75	0	100	0	0	0	0	No SNP	Phosphotransferase system sugar-specific EIID component
451	69162	0	A	92	0	0	100	0	0	0	No SNP	Phosphotransferase system sugar-specific EIID component
452	69246	0	G	68	100	0	0	0	0	0	No SNP	Phosphotransferase system sugar-specific EIID component
453	69321	0	T	73	0	100	0	0	0	0	No SNP	Phosphotransferase system sugar-specific EIID component
454	69759	0	A	83	0	0	98.8	1.2	0	0	SNP found	Phosphotransferase system sugar-specific EIID component
455	70020	0	G	54	100	0	0	0	0	0	No SNP	Phosphotransferase system sugar-specific EII component
456	70302	0	A	38	2.63	0	97.37	0	0	0	SNP found	Intergenic region
457	70309	0	T	39	0	0	0	100	51.28	0	No SNP	Intergenic region
458	70330	0	G	60	100	0	0	0	0	0	No SNP	Intergenic region
459	70378	0	C	11	0	0	0	100	0	0	No SNP	Intergenic region
460	70379	0	T	11	0	100	0	0	0	0	No SNP	Intergenic region
461	70384	0	C	12	0	8.33	0	91.67	0	0	SNP found	Intergenic region
462	70386	0	G	40	0	0	72.5	0	0	27.5	SNP found	Intergenic region
463	70431	0	C	44	0	0	0	0	0	100	No SNP	Intergenic region
464	70432	0	A	44	0	0	0	0	0	100	No SNP	Intergenic region
465	70433	0	G	44	0	0	0	0	0	100	No SNP	Intergenic region
466	70434	0	A	57	22.81	0	0	0	0	77.19	SNP found	Intergenic region
467	70531	0	T	61	0	98.36	0	1.64	0	0	SNP found	Intergenic region
468	70629	0	G	58	100	0	0	0	0	0	No SNP	Tagatose-6-phosphate ketose/aldose isomerase
469	70996	0	A	84	0	0	100	0	0	0	No SNP	Tagatose-6-phosphate ketose/aldose isomerase
470	71229	0	C	92	0	0	1.09	98.91	0	0	SNP found	Tagatose-6-phosphate ketose/aldose isomerase
471	71634	0	T	56	0	100	0	0	0	0	No SNP	Tagatose-6-phosphate ketose/aldose isomerase
472	72318	0	T	18	0	100	0	0	0	0	No SNP	Aldose-1-epimerase (mutarotase)
473	72321	0	G	18	0	0	0	100	0	0	No SNP	Aldose-1-epimerase (mutarotase)
474	72331	0	G	39	100	0	0	0	0	0	No SNP	Aldose-1-epimerase (mutarotase)
475	72352	0	G	57	100	0	0	0	0	0	No SNP	Aldose-1-epimerase (mutarotase)
476	72512	0	G	70	98.57	1.43	0	0	0	0	SNP found	Aldose-1-epimerase (mutarotase)
477	72589	0	T	64	0	98.44	0	1.56	0	0	SNP found	Aldose-1-epimerase (mutarotase)
478	72590	0	T	64	0	100	0	0	0	0	No SNP	Aldose-1-epimerase (mutarotase)
479	72944	0	A	48	0	100	0	0	0	0	No SNP	Intergenic region
480	72977	0	A	52	0	100	0	0	0	0	No SNP	Intergenic region
481	73053	0	T	47	0	100	0	0	0	0	No SNP	Intergenic region
482	73098	0	T	53	0	100	0	0	0	0	No SNP	Conserved hypothetical protein
483	73127	0	C	55	0	1.82	0	98.18	0	0	SNP found	Conserved hypothetical protein
484	73335	0	G	53	98.11	0	1.89	0	0	0	SNP found	Conserved hypothetical protein
485	73365	0	G	62	100	0	0	0	0	0	No SNP	Conserved hypothetical protein
486	73512	0	G	49	97.96	0	2.04	0	0	0	SNP found	Conserved hypothetical protein
487	73584	0	A	63	0	0	100	0	0	0	No SNP	Conserved hypothetical protein
488	73738	0	A	65	0	0	100	0	0	0	No SNP	Conserved hypothetical protein
489	73809	0	T	70	0	100	0	0	0	0	No SNP	Conserved hypothetical protein
490	73882	0	A	57	0	100	0	0	0	0	No SNP	Conserved hypothetical protein
491	74024	0	T	58	0	100	0	0	0	0	No SNP	Intergenic region
492	74139	0	C	84	0	0	0	100	0	0	No SNP	Conserved hypothetical protein
493	74439	0	A	60	100	0	0	0	30	0	No SNP	Intergenic region
494	74444	0	C	46	0	100	0	0	28.26	0	No SNP	Intergenic region
495	74459	0	A	30	0	0	100	0	0	0	No SNP	Intergenic region
496	74465	0	A	34	11.76	0	0	0	0	88.24	SNP found	Intergenic region
497	74473	0	C	20	100	0	0	0	0	0	No SNP	Intergenic region
498	74491	0	C	51	0	0	0	100	0	0	No SNP	Intergenic region
499	74549	0	G	23	100	0	0	0	0	0	No SNP	Intergenic region
500	74552	0	G	23	0	0	0	100	0	0	No SNP	Intergenic region
501	74553	0	G	23	100	0	0	0	0	0	No SNP	Intergenic region
502	74594	0	T	64	0	96.88	0	3.12	0	0	SNP found	Intergenic region
503	74713	0	C	52	0	25	0	75	0	0	SNP found	Intergenic region
504	74826	0	T	71	0	100	0	0	0	0	No SNP	Intergenic region
505	74917	0	A	71	0	0	100	0	0	0	No SNP	Intergenic region
506	75057	0	A	55	0	0	100	0	0	0	No SNP	Intergenic region
507	75120	0	G	74	100	0	0	0	0	0	No SNP	Intergenic region
508	75159	0	A	62	0	0	100	0	0	0	No SNP	Intergenic region
509	75259	0	C	56	0	0	0	100	0	0	No SNP	Intergenic region
510	75314	0	T	58	0	98.28	1.72	0	0	0	SNP found	Conserved hypothetical protein
511	75315	0	G	58	100	0	0	0	0	0	No SNP	Conserved hypothetical protein
512	75529	0	C	51	0	0	0	100	0	0	No SNP	Conserved hypothetical protein
513	76091	0	A	47	0	0	0	100	0	0	No SNP	Intergenic region
514	76119	0	G	59	100	0	0	0	0	0	No SNP	Intergenic region
515	76344	0	G	83	0	0	2.41	0	0	97.59	SNP found	Intergenic region
516	76459	0	G	61	0	0	0	100	0	0	No SNP	Intergenic region
517	76473	0	C	37	0	0	0	100	0	0	No SNP	Intergenic region
518	76570	0	C	64	0	0	0	100	0	0	No SNP	Hypothetical protein
519	76988	0	T	55	1.82	98.18	0	0	0	0	SNP found	Trk transporter membrane-spanning protein - K+ transport
520	77415	0	C	64	0	0	0	100	0	0	No SNP	Trk transporter membrane-spanning protein - K+ transport
521	77450	0	A	77	0	0	98.7	1.3	0	0	SNP found	Trk transporter membrane-spanning protein - K+ transport
522	77868	0	G	58	100	0	0	0	0	0	No SNP	Trk transporter membrane-spanning protein - K+ transport
523	78782	0	T	59	0	100	0	0	0	0	No SNP	Intergenic region
524	78837	0	G	71	100	0	0	0	0	0	No SNP	Intergenic region
525	78952	0	C	240	0	67.92	0	32.08	0	0	SNP found	Intergenic region
526	78953	0	A	249	69.08	0	30.52	0.4	0	0	SNP found	Intergenic region
527	79057	0	T	89	0	100	0	0	0	0	No SNP	Conserved hypothetical protein
528	79083	0	A	81	0	100	0	0	0	0	No SNP	Conserved hypothetical protein
529	79255	0	G	72	98.61	1.39	0	0	0	0	SNP found	Conserved hypothetical protein
530	79398	0	A	49	0	0	100	0	0	0	No SNP	Conserved hypothetical protein
531	79577	0	A	67	0	100	0	0	0	0	No SNP	Conserved hypothetical protein
532	79603	0	C	55	0	0	0	100	0	0	No SNP	Hypothetical protein
533	79786	0	A	57	0	0	100	0	0	0	No SNP	Hypothetical protein
534	79794	0	A	68	1.47	0	98.53	0	0	0	SNP found	Hypothetical protein
535	79821	0	C	65	0	0	0	100	0	0	No SNP	Hypothetical protein
536	79855	0	C	65	100	0	0	0	0	0	No SNP	Hypothetical protein
537	79895	0	G	45	100	0	0	0	0	0	No SNP	Hypothetical protein
538	79948	0	A	44	0	0	100	0	0	0	No SNP	Hypothetical protein
539	79957	0	G	47	97.87	0	0	2.13	0	0	SNP found	Hypothetical protein
540	80302	0	A	40	0	0	100	0	0	0	No SNP	Conserved hypothetical protein
541	80452	0	A	76	0	0	100	0	0	0	No SNP	Conserved hypothetical protein
542	80549	0	A	66	0	0	100	0	0	0	No SNP	Conserved hypothetical protein
543	80571	0	T	75	0	100	0	0	0	0	No SNP	Conserved hypothetical protein
544	80728	0	A	55	0	0	0	100	0	0	No SNP	Conserved hypothetical protein
545	81289	0	T	299	0.33	34.45	0.33	64.88	0	0	SNP found	Conserved hypothetical protein
546	81292	0	C	255	0	60.78	39.22	0	0	0	SNP found	Conserved hypothetical protein
547	81322	0	C	117	0	59.83	0	40.17	0	0	SNP found	Conserved hypothetical protein
548	82036	0	G	57	100	0	0	0	0	0	No SNP	Conserved hypothetical protein
549	82099	0	A	5	80	20	0	0	0	0	SNP found	Conserved hypothetical protein
550	82660	0	C	102	0	0.98	99.02	0	0	0	SNP found	Conserved hypothetical protein
551	82727	0	T	45	0	0	95.56	4.44	0	0	SNP found	Conserved hypothetical protein
552	82852	0	T	13	0	100	0	0	0	0	No SNP	Conserved hypothetical protein
553	83296	0	T	11	0	100	0	0	0	0	No SNP	Conserved hypothetical protein
554	83908	0	G	85	100	0	0	0	0	0	No SNP	Response regulator
555	84133	0	T	72	0	0	100	0	0	0	No SNP	Response regulator
556	84176	0	A	64	0	0	100	0	0	0	No SNP	Response regulator
557	86410	0	G	52	100	0	0	0	0	0	No SNP	Intergenic region
558	86460	0	C	53	1.89	0	0	98.11	0	0	SNP found	Intergenic region
559	86505	0	G	64	1.56	0	1.56	96.88	0	0	SNP found	Intergenic region
560	86581	0	C	62	0	27.42	0	0	0	72.58	SNP found	Degenerative transposase
561	86818	0	A	46	2.17	0	0	97.83	0	0	SNP found	Intergenic region
562	86999	0	A	30	0	0	100	0	0	0	No SNP	Intergenic region
563	87121	0	T	55	0	0	100	0	0	0	No SNP	Hypothetical protein
564	88160	0	T	75	0	100	0	0	0	0	No SNP	ABC transporter membrane-spanning permease - sugar transport
565	88205	0	T	67	0	100	0	0	0	0	No SNP	ABC transporter membrane-spanning permease - sugar transport
566	88349	0	C	73	0	0	0	100	0	0	No SNP	ABC transporter membrane-spanning permease - sugar transport
567	88607	0	C	59	0	0	0	100	0	0	No SNP	ABC transporter membrane-spanning permease - sugar transport
568	89040	0	T	75	0	98.67	0	1.33	0	0	SNP found	ABC transporter membrane spanning permease - sugar transport
569	89124	0	C	54	0	0	0	100	0	0	No SNP	ABC transporter membrane spanning permease - sugar transport
570	89139	0	T	47	2.13	97.87	0	0	0	0	SNP found	ABC transporter membrane spanning permease - sugar transport
571	89142	0	G	48	0	0	2.08	97.92	0	0	SNP found	ABC transporter membrane spanning permease - sugar transport
572	89463	0	C	39	0	0	0	100	0	0	No SNP	ABC transporter membrane spanning permease - sugar transport
573	89622	0	G	82	100	0	0	0	0	0	No SNP	ABC transporter membrane spanning permease - sugar transport
574	89693	0	G	33	100	0	0	0	0	0	No SNP	Intergenic region
575	89697	0	T	33	0	0	100	0	0	0	No SNP	Intergenic region
576	89988	0	C	96	0	0	0	100	0	0	No SNP	ABC transporter solute binding protein - sugar transport
577	90137	0	C	44	0	0	0	100	0	0	No SNP	ABC transporter solute binding protein - sugar transport
578	90515	0	C	60	0	0	0	100	0	0	No SNP	ABC transporter solute binding protein - sugar transport
579	91313	0	G	58	0	0	0	100	0	0	No SNP	ABC transporter solute binding protein - sugar transport
580	91576	0	C	53	0	0	0	100	0	0	No SNP	Intergenic region
581	91634	0	G	37	100	0	0	0	0	0	No SNP	Intergenic region
582	91636	0	A	37	0	0	100	0	0	0	No SNP	Intergenic region
583	91902	0	A	104	0	0	0	100	0	0	No SNP	Conserved hypothetical protein
584	91928	0	A	70	0	0	100	0	0	0	No SNP	Conserved hypothetical protein
585	92196	0	T	18	0	100	0	0	0	0	No SNP	Conserved hypothetical protein
586	92202	0	G	18	100	0	0	0	0	0	No SNP	Conserved hypothetical protein
587	92247	0	C	58	0	1.72	0	98.28	0	0	SNP found	Conserved hypothetical protein
588	92280	0	C	41	0	0	0	100	0	0	No SNP	Conserved hypothetical protein
589	92289	0	C	29	0	3.45	0	96.55	0	0	SNP found	Conserved hypothetical protein
590	92301	0	C	29	0	0	0	100	0	0	No SNP	Conserved hypothetical protein
591	92688	0	C	49	0	0	0	100	0	0	No SNP	Hypothetical protein
592	92749	0	G	53	100	0	0	0	0	0	No SNP	Hypothetical protein
593	92800	0	A	51	0	0	100	0	0	0	No SNP	Hypothetical protein
594	92920	0	T	59	0	100	0	0	0	0	No SNP	Hypothetical protein
595	93325	0	A	44	0	0	100	0	0	0	No SNP	Hypothetical protein
596	93377	0	T	74	0	97.3	1.35	1.35	0	0	SNP found	Hypothetical protein
597	93496	0	T	55	0	100	0	0	0	0	No SNP	Hypothetical protein
598	93521	0	G	7	0	0	0	100	0	0	No SNP	Hypothetical protein
599	93526	0	C	7	100	0	0	0	0	0	No SNP	Hypothetical protein
600	93529	0	C	7	0	0	0	100	0	0	No SNP	Hypothetical protein
601	93605	0	A	16	0	0	100	0	0	0	No SNP	Hypothetical protein
602	93607	0	A	16	0	0	100	0	0	0	No SNP	Hypothetical protein
603	93689	0	C	68	29.41	70.59	0	0	0	0	SNP found	Intergenic region
604	93725	0	T	12	0	0	100	0	0	0	No SNP	Hypothetical protein
605	93756	0	C	33	0	0	0	100	0	0	No SNP	Hypothetical protein
606	93829	0	T	26	0	100	0	0	0	0	No SNP	Hypothetical protein
607	93846	0	T	36	0	100	0	0	0	0	No SNP	Hypothetical protein
608	93868	0	T	46	2.17	0	93.48	2.17	0	2.17	SNP found	Hypothetical protein
609	93886	0	G	59	100	0	0	0	0	0	No SNP	Hypothetical protein
610	93919	0	C	30	0	0	0	100	0	0	No SNP	Hypothetical protein
611	93922	0	G	30	100	0	0	0	0	0	No SNP	Hypothetical protein
612	93930	0	T	8	100	0	0	0	0	0	No SNP	Hypothetical protein
613	93943	0	A	33	0	0	100	0	0	0	No SNP	Hypothetical protein
614	93970	0	A	40	0	0	100	0	0	0	No SNP	Hypothetical protein
615	94045	0	C	20	0	0	0	100	0	0	No SNP	Hypothetical protein
616	94050	0	G	20	100	0	0	0	0	0	No SNP	Hypothetical protein
617	94066	0	A	48	2.08	0	97.92	0	0	0	SNP found	Hypothetical protein
618	94125	0	C	11	0	0	0	100	0	0	No SNP	Hypothetical protein
619	94135	0	A	4	0	0	100	0	0	0	No SNP	Hypothetical protein
620	94213	0	A	52	0	0	100	0	0	0	No SNP	Hypothetical protein
621	94273	0	A	49	0	0	100	0	0	0	No SNP	Hypothetical protein
622	94283	0	A	20	0	100	0	0	0	0	No SNP	Hypothetical protein
623	94317	0	T	20	0	0	100	0	0	0	No SNP	Hypothetical protein
624	94318	0	C	20	100	0	0	0	0	0	No SNP	Hypothetical protein
625	94321	0	T	20	0	100	0	0	0	0	No SNP	Hypothetical protein
626	94429	0	T	65	0	0	100	0	0	0	No SNP	Hypothetical protein
627	94560	0	T	62	0	100	0	0	0	0	No SNP	Hypothetical protein
628	94591	0	A	44	0	100	0	0	0	0	No SNP	Hypothetical protein
629	94617	0	A	52	0	0	100	0	0	0	No SNP	Hypothetical protein
630	94630	0	T	64	0	100	0	0	0	0	No SNP	Hypothetical protein
631	94650	0	A	65	0	100	0	0	0	0	No SNP	Hypothetical protein
632	94651	0	C	65	0	0	0	100	0	0	No SNP	Hypothetical protein
633	94691	0	G	57	0	98.25	1.75	0	0	0	SNP found	Hypothetical protein
634	94824	0	C	39	0	2.56	2.56	94.87	0	0	SNP found	Intergenic region
635	94881	0	A	54	0	100	0	0	0	0	No SNP	Hypothetical protein
636	94889	0	T	61	0	100	0	0	0	0	No SNP	Hypothetical protein
637	94979	0	T	79	0	100	0	0	0	0	No SNP	Hypothetical protein
638	95004	0	A	40	0	100	0	0	0	0	No SNP	Hypothetical protein
639	95013	0	G	22	100	0	0	0	0	0	No SNP	Hypothetical protein
640	95043	0	T	68	0	100	0	0	0	0	No SNP	Hypothetical protein
641	95066	0	T	61	0	0	100	0	0	0	No SNP	Hypothetical protein
642	95132	0	T	51	0	0	100	0	0	0	No SNP	Hypothetical protein
643	95133	0	C	51	0	0	0	100	0	0	No SNP	Hypothetical protein
644	95164	0	A	38	0	0	0	100	0	0	No SNP	Hypothetical protein
645	95246	0	T	46	0	100	0	0	0	0	No SNP	Hypothetical protein
646	95343	0	T	21	0	100	0	0	0	0	No SNP	Hypothetical protein
647	95423	0	G	6	0	0	16.67	83.33	0	0	SNP found	Hypothetical protein
648	95427	0	C	6	0	0	0	100	0	0	No SNP	Hypothetical protein
649	95431	0	G	6	0	100	0	0	0	0	No SNP	Hypothetical protein
650	95508	0	A	75	0	0	0	100	0	0	No SNP	Hypothetical protein
651	95643	0	T	6	0	100	0	0	0	0	No SNP	Hypothetical protein
652	95646	0	T	6	0	100	0	0	0	0	No SNP	Hypothetical protein
653	95657	0	A	24	0	100	0	0	0	0	No SNP	Hypothetical protein
654	95697	0	A	64	0	0	100	0	0	0	No SNP	Hypothetical protein
655	95727	0	C	58	0	0	100	0	0	0	No SNP	Hypothetical protein
656	95736	0	G	34	100	0	0	0	0	0	No SNP	Hypothetical protein
657	95755	0	C	31	100	0	0	0	0	0	No SNP	Hypothetical protein
658	95770	0	A	36	0	0	100	0	0	0	No SNP	Hypothetical protein
659	95772	0	T	36	0	100	0	0	0	0	No SNP	Hypothetical protein
660	95803	0	T	14	0	100	0	0	0	0	No SNP	Hypothetical protein
661	95808	0	G	14	100	0	0	0	0	0	No SNP	Hypothetical protein
662	95809	0	A	14	0	0	100	0	0	0	No SNP	Hypothetical protein
663	95836	0	A	13	0	0	100	0	0	0	No SNP	Hypothetical protein
664	95899	0	A	52	0	0	100	0	0	0	No SNP	Hypothetical protein
665	95932	0	G	51	0	0	0	100	0	0	No SNP	Hypothetical protein
666	95968	0	G	49	100	0	0	0	0	0	No SNP	Hypothetical protein
667	95992	0	T	28	0	100	0	0	0	0	No SNP	Hypothetical protein
668	96006	0	G	9	100	0	0	0	0	0	No SNP	Hypothetical protein
669	96007	0	A	10	10	0	90	0	0	0	SNP found	Hypothetical protein
670	96045	0	T	9	100	0	0	0	0	0	No SNP	Hypothetical protein
671	96073	0	G	7	100	0	0	0	0	0	No SNP	Hypothetical protein
672	96079	0	A	7	0	0	100	0	0	0	No SNP	Hypothetical protein
673	96100	0	C	25	0	0	0	100	0	0	No SNP	Hypothetical protein
674	96108	0	T	29	0	100	0	0	0	0	No SNP	Hypothetical protein
675	96139	0	G	43	100	0	0	0	0	0	No SNP	Hypothetical protein
676	96163	0	G	14	100	0	0	0	0	0	No SNP	Hypothetical protein
677	96172	0	G	6	100	0	0	0	0	0	No SNP	Hypothetical protein
678	96175	0	T	6	0	0	100	0	0	0	No SNP	Hypothetical protein
679	96190	0	C	35	0	0	0	100	0	0	No SNP	Hypothetical protein
680	96211	0	A	31	0	0	100	0	0	0	No SNP	Hypothetical protein
681	96229	0	T	11	0	100	0	0	0	0	No SNP	Hypothetical protein
682	96240	0	T	8	0	100	0	0	0	0	No SNP	Hypothetical protein
683	96250	0	G	10	100	0	0	0	0	0	No SNP	Hypothetical protein
684	96259	0	C	16	0	0	0	100	0	0	No SNP	Hypothetical protein
685	96262	0	T	16	0	100	0	0	0	0	No SNP	Hypothetical protein
686	96283	0	G	19	100	0	0	0	0	0	No SNP	Hypothetical protein
687	96286	0	A	19	0	0	0	100	0	0	No SNP	Hypothetical protein
688	96287	0	C	19	0	0	0	100	0	0	No SNP	Hypothetical protein
689	96301	0	T	14	0	100	0	0	0	0	No SNP	Hypothetical protein
690	96307	0	C	14	0	0	0	100	0	0	No SNP	Hypothetical protein
691	96400	0	T	51	0	100	0	0	0	0	No SNP	Conserved hypothetical protein
692	96428	0	C	26	0	0	0	100	0	0	No SNP	Conserved hypothetical protein
693	96440	0	G	39	100	0	0	0	0	0	No SNP	Conserved hypothetical protein
694	96563	0	G	64	0	100	0	0	0	0	No SNP	Conserved hypothetical protein
695	96602	0	A	18	0	100	0	0	0	0	No SNP	Conserved hypothetical protein
696	96605	0	C	18	0	0	0	100	0	0	No SNP	Conserved hypothetical protein
697	96607	0	G	18	0	0	0	100	0	0	No SNP	Conserved hypothetical protein
698	96608	0	C	18	0	0	0	100	0	0	No SNP	Conserved hypothetical protein
699	96690	0	A	36	0	0	100	0	0	0	No SNP	Intergenic region
700	97129	0	T	49	0	100	0	0	0	0	No SNP	Conserved hypothetical protein
701	97484	0	A	67	0	0	100	0	0	0	No SNP	Conserved hypothetical protein
702	98234	0	G	40	100	0	0	0	0	0	No SNP	Conserved hypothetical protein
703	98442	0	G	44	0	100	0	0	0	0	No SNP	Conserved hypothetical protein
704	98602	0	C	53	0	0	0	100	0	0	No SNP	Conserved hypothetical protein
705	98635	0	G	59	100	0	0	0	0	0	No SNP	Conserved hypothetical protein
706	98729	0	C	53	0	0	0	100	0	0	No SNP	Conserved hypothetical protein
707	98817	0	C	53	0	0	0	100	0	0	No SNP	Conserved hypothetical protein
708	98987	0	T	49	0	100	0	0	0	0	No SNP	Conserved hypothetical protein
709	99077	0	C	50	0	0	0	100	0	0	No SNP	Conserved hypothetical protein
710	99131	0	G	33	100	0	0	0	0	0	No SNP	Conserved hypothetical protein
711	99456	0	T	49	0	0	100	0	0	0	No SNP	CapD protein, required for the biosynthesis of type 1 capsular polysaccharide
712	99459	0	T	49	0	100	0	0	0	0	No SNP	CapD protein, required for the biosynthesis of type 1 capsular polysaccharide
713	99516	0	C	46	0	0	0	100	0	0	No SNP	CapD protein, required for the biosynthesis of type 1 capsular polysaccharide
714	99576	0	C	46	0	0	2.17	97.83	0	0	SNP found	CapD protein, required for the biosynthesis of type 1 capsular polysaccharide
715	99723	0	T	41	0	100	0	0	0	0	No SNP	CapD protein, required for the biosynthesis of type 1 capsular polysaccharide
716	100491	0	T	81	0	98.77	0	1.23	0	0	SNP found	CapD protein, required for the biosynthesis of type 1 capsular polysaccharide
717	100996	0	A	49	0	0	100	0	0	0	No SNP	CapD protein, required for the biosynthesis of type 1 capsular polysaccharide
718	101093	0	T	14	0	0	100	0	0	0	No SNP	Intergenic region
719	101096	0	C	14	0	0	0	100	0	0	No SNP	Intergenic region
720	101117	0	A	54	0	100	0	0	0	0	No SNP	Intergenic region
721	101191	0	T	25	0	0	92	8	0	0	SNP found	Intergenic region
722	101192	0	G	25	92	0	0	0	0	8	SNP found	Intergenic region
723	101196	0	A	25	8	0	92	0	0	0	SNP found	Intergenic region
724	101197	0	T	25	0	0	0	8	0	92	SNP found	Intergenic region
725	101206	0	T	5	0	100	0	0	0	0	No SNP	Intergenic region
726	101225	0	A	33	9.09	90.91	0	0	0	0	SNP found	Intergenic region
727	101230	0	T	32	0	100	0	0	0	0	No SNP	Intergenic region
728	101389	0	C	24	0	33.33	0	66.67	0	0	SNP found	Intergenic region
729	101390	0	A	22	4.55	0	95.45	0	0	0	SNP found	Intergenic region
730	101485	0	G	20	0	0	0	100	0	0	No SNP	Phosphoglycolate phosphatase
731	101493	0	C	43	0	0	0	100	0	0	No SNP	Phosphoglycolate phosphatase
732	101567	0	C	36	0	0	0	100	0	0	No SNP	Phosphoglycolate phosphatase
733	101642	0	G	7	0	100	0	0	0	0	No SNP	Phosphoglycolate phosphatase
734	101643	0	A	7	0	0	0	100	0	0	No SNP	Phosphoglycolate phosphatase
735	101646	0	G	7	0	0	0	100	0	0	No SNP	Phosphoglycolate phosphatase
736	101647	0	A	7	0	0	100	0	0	0	No SNP	Phosphoglycolate phosphatase
737	101659	0	G	26	100	0	0	0	0	0	No SNP	Phosphoglycolate phosphatase
738	101709	0	A	77	0	0	100	0	0	0	No SNP	Phosphoglycolate phosphatase
739	101710	0	G	77	0	0	0	100	0	0	No SNP	Phosphoglycolate phosphatase
740	101743	0	T	51	0	100	0	0	0	0	No SNP	Phosphoglycolate phosphatase
741	101787	0	C	24	100	0	0	0	0	0	No SNP	Phosphoglycolate phosphatase
742	102660	0	G	53	100	0	0	0	0	0	No SNP	L-serine dehydratase alpha subunit
743	102957	0	C	61	0	0	0	100	0	0	No SNP	L-serine dehydratase alpha subunit
744	103550	0	T	55	0	100	0	0	0	0	No SNP	L-serine dehydratase beta subunit
745	104134	0	A	65	0	0	100	0	0	0	No SNP	Hypothetical protein
746	104547	0	T	83	0	20.48	0	79.52	0	0	SNP found	Hypothetical protein
747	104572	0	G	52	0	0	98.08	1.92	23.08	0	SNP found	Hypothetical protein
748	104622	0	G	89	60.67	0	39.33	0	0	0	SNP found	Hypothetical protein
749	104624	0	C	103	33.01	66.99	0	0	0	0	SNP found	Hypothetical protein
750	104660	0	C	73	0	71.23	0	28.77	0	0	SNP found	Hypothetical protein
751	104669	0	A	33	0	0	100	0	0	0	No SNP	Hypothetical protein
752	104760	0	C	21	0	0	0	100	0	0	No SNP	Hypothetical protein
753	104857	0	G	59	0	0	49.15	50.85	0	0	SNP found	Intergenic region
754	104868	0	A	63	39.68	0	60.32	0	0	0	SNP found	Intergenic region
755	104906	0	A	37	37.84	0	59.46	0	0	2.7	SNP found	Intergenic region
756	104907	0	G	36	61.11	0	38.89	0	0	0	SNP found	Intergenic region
757	104908	0	A	31	3.23	0	0	96.77	0	0	SNP found	Intergenic region
758	104932	0	G	29	100	0	0	0	0	0	No SNP	Intergenic region
759	104938	0	G	29	0	0	0	0	0	100	No SNP	Intergenic region
760	104939	0	C	37	0	21.62	0	0	0	78.38	SNP found	Intergenic region
761	104940	0	T	38	0	0	0	23.68	0	76.32	SNP found	Intergenic region
762	104941	0	T	41	0	0	0	29.27	0	70.73	SNP found	Intergenic region
763	104942	0	A	41	29.27	0	0	0	0	70.73	SNP found	Intergenic region
764	104943	0	T	41	0	0	0	29.27	0	70.73	SNP found	Intergenic region
765	104960	0	C	27	0	0	0	100	0	0	No SNP	Intergenic region
766	105128	0	A	46	0	0	100	0	0	0	No SNP	Intergenic region
767	106223	0	A	50	0	100	0	0	0	0	No SNP	ABC transporter membrane-spanning permease - amino acid transport
768	106504	0	T	8	100	0	0	0	0	0	No SNP	ABC transporter membrane-spanning permease - amino acid transport
769	106505	0	A	8	0	100	0	0	0	0	No SNP	ABC transporter membrane-spanning permease - amino acid transport
770	106510	0	C	8	0	0	0	100	0	0	No SNP	ABC transporter membrane-spanning permease - amino acid transport
771	106517	0	G	4	0	0	0	100	0	0	No SNP	ABC transporter membrane-spanning permease - amino acid transport
772	106651	0	C	30	0	0	0	100	0	0	No SNP	ABC transporter membrane-spanning permease - amino acid transport
773	106655	0	A	30	0	100	0	0	0	0	No SNP	ABC transporter membrane-spanning permease - amino acid transport
774	106669	0	T	9	0	100	0	0	0	0	No SNP	ABC transporter membrane-spanning permease - amino acid transport
775	106670	0	C	9	0	0	0	100	0	0	No SNP	ABC transporter membrane-spanning permease - amino acid transport
776	108389	0	C	53	0	0	0	100	0	0	No SNP	Intergenic region
777	108400	0	T	79	0	0	0	100	21.52	0	No SNP	Intergenic region
778	108406	0	G	59	0	0	98.31	0	23.73	1.69	SNP found	Intergenic region
779	108495	0	A	48	0	0	100	0	0	0	No SNP	Intergenic region
780	108503	0	G	46	100	0	0	0	0	0	No SNP	Intergenic region
781	109547	0	G	32	100	0	0	0	0	0	No SNP	Argininosuccinate synthase
782	109552	0	A	32	0	0	0	100	0	0	No SNP	Argininosuccinate synthase
783	109553	0	T	32	0	100	0	0	0	0	No SNP	Argininosuccinate synthase
784	109568	0	T	61	0	100	0	0	0	0	No SNP	Argininosuccinate synthase
785	109583	0	T	79	0	100	0	0	0	0	No SNP	Argininosuccinate synthase
786	109613	0	G	59	0	0	0	100	0	0	No SNP	Argininosuccinate synthase
787	109648	0	T	63	0	100	0	0	0	0	No SNP	Argininosuccinate synthase
788	109679	0	C	84	100	0	0	0	0	0	No SNP	Argininosuccinate synthase
789	111978	0	G	74	100	0	0	0	0	0	No SNP	Intergenic region
790	112162	0	C	46	0	0	0	100	0	0	No SNP	Intergenic region
791	112228	0	G	54	22.22	0	77.78	0	0	0	SNP found	Hypothetical protein
792	112306	0	T	30	0	50	0	50	0	0	SNP found	Hypothetical protein
793	112366	0	A	41	4.88	0	95.12	0	0	0	SNP found	Hypothetical protein
794	112420	0	T	80	0	37.5	0	62.5	0	0	SNP found	Hypothetical protein
795	112661	0	T	60	0	100	0	0	0	0	No SNP	Hypothetical protein
796	112693	0	T	56	100	0	0	0	0	0	No SNP	Hypothetical protein
797	112695	0	T	56	0	100	0	0	0	0	No SNP	Hypothetical protein
798	112725	0	G	54	0	0	0	100	0	0	No SNP	Hypothetical protein
799	112732	0	A	61	0	0	100	0	0	0	No SNP	Hypothetical protein
800	112840	0	G	44	100	0	0	0	0	0	No SNP	Hypothetical protein
801	113111	0	T	29	0	100	0	0	0	0	No SNP	Hypothetical protein
802	113112	0	C	29	0	0	0	100	0	0	No SNP	Hypothetical protein
803	113131	0	C	10	0	0	0	100	0	0	No SNP	Intergenic region
804	113140	0	T	20	0	100	0	0	0	0	No SNP	Intergenic region
805	113246	0	C	49	0	26.53	0	73.47	0	0	SNP found	Intergenic region
806	113247	0	T	50	0	0	72	28	0	0	SNP found	Intergenic region
807	113321	0	T	26	0	100	0	0	0	0	No SNP	Intergenic region
808	113337	0	T	47	0	100	0	0	0	0	No SNP	Intergenic region
809	113359	0	C	20	0	0	0	100	0	0	No SNP	Intergenic region
810	113378	0	T	34	0	97.06	0	2.94	0	0	SNP found	Intergenic region
811	113399	0	C	39	0	0	0	100	0	0	No SNP	Intergenic region
812	113409	0	G	27	100	0	0	0	0	0	No SNP	Intergenic region
813	113466	0	G	20	95	5	0	0	0	0	SNP found	Intergenic region
814	113598	0	C	61	0	0	0	100	0	0	No SNP	Transporter, truncation
815	113674	0	A	17	0	100	0	0	0	0	No SNP	Transporter, truncation
816	113783	0	A	58	0	0	0	100	0	0	No SNP	Intergenic region
817	117678	0	T	32	0	37.5	0	62.5	0	0	SNP found	Intergenic region
818	117680	0	A	33	63.64	0	0	36.36	0	0	SNP found	Intergenic region
819	117681	0	A	33	63.64	0	36.36	0	0	0	SNP found	Intergenic region
820	117701	0	T	44	0	68.18	0	31.82	0	0	SNP found	Intergenic region
821	117726	0	G	27	0	0	100	0	48.15	0	No SNP	Intergenic region
822	117732	0	T	14	100	0	0	0	0	0	No SNP	Hypothetical protein
823	117733	0	T	14	100	0	0	0	0	0	No SNP	Hypothetical protein
824	117735	0	T	14	100	0	0	0	0	0	No SNP	Hypothetical protein
825	117768	0	A	60	1.67	46.67	0	51.67	0	0	SNP found	Hypothetical protein
826	117790	0	G	117	50.43	0	49.57	0	0	0	SNP found	Hypothetical protein
827	117793	0	T	134	0	28.36	0	71.64	0	0	SNP found	Hypothetical protein
828	117815	0	C	136	0	0	0	100	0	0	No SNP	Hypothetical protein
829	117864	0	G	68	97.06	2.94	0	0	0	0	SNP found	Hypothetical protein
830	118020	0	A	55	0	0	0	0	0	100	No SNP	Hypothetical protein
831	118021	0	C	55	0	0	0	0	0	100	No SNP	Hypothetical protein
832	118022	0	G	55	0	0	0	0	0	100	No SNP	Hypothetical protein
833	118023	0	T	55	0	0	0	0	0	100	No SNP	Hypothetical protein
834	118024	0	T	64	0	0	0	14.06	0	85.94	SNP found	Hypothetical protein
835	118025	0	G	66	0	0	16.67	0	0	83.33	SNP found	Hypothetical protein
836	118026	0	C	69	0	20.29	0	0	0	79.71	SNP found	Hypothetical protein
837	118027	0	A	74	25.68	0	0	0	0	74.32	SNP found	Hypothetical protein
838	118028	0	C	76	0	27.63	0	0	0	72.37	SNP found	Hypothetical protein
839	118029	0	T	79	0	0	0	30.38	0	69.62	SNP found	Hypothetical protein
840	118030	0	A	85	35.29	0	0	0	0	64.71	SNP found	Hypothetical protein
841	118031	0	A	88	38.64	0	0	0	0	61.36	SNP found	Hypothetical protein
842	118074	0	C	65	0	0	0	100	0	0	No SNP	Hypothetical protein
843	118133	0	T	66	0	0	0	46.97	0	53.03	SNP found	Intergenic region
844	118565	0	T	4	0	0	25	75	0	0	SNP found	Intergenic region
845	118605	0	A	13	46.15	0	53.85	0	0	0	SNP found	Intergenic region
846	118606	0	A	13	46.15	53.85	0	0	0	0	SNP found	Intergenic region
847	118710	0	C	36	80.56	19.44	0	0	0	0	SNP found	Hypothetical protein
848	118728	0	C	23	95.65	4.35	0	0	0	0	SNP found	Hypothetical protein
849	118752	0	G	47	34.04	0	65.96	0	0	0	SNP found	Hypothetical protein
850	118755	0	G	47	34.04	0	65.96	0	0	0	SNP found	Hypothetical protein
851	119051	0	T	19	0	100	0	0	0	0	No SNP	Intergenic region
852	119052	0	A	29	79.31	0	20.69	0	0	0	SNP found	Intergenic region
853	119053	0	G	29	20.69	0	79.31	0	0	0	SNP found	Intergenic region
854	119078	0	G	8	100	0	0	0	0	0	No SNP	Intergenic region
855	119081	0	C	8	0	0	0	100	0	0	No SNP	Intergenic region
856	119084	0	A	8	0	0	0	100	0	0	No SNP	Intergenic region
857	119108	0	A	36	100	0	0	0	47.22	0	No SNP	Intergenic region
858	119669	0	G	14	0	100	0	0	0	0	No SNP	Intergenic region
859	119681	0	A	29	100	0	0	0	37.93	0	No SNP	Intergenic region
860	119705	0	T	26	0	96.15	3.85	0	0	0	SNP found	Hypothetical protein
861	120237	0	C	6	0	0	0	100	0	0	No SNP	Hypothetical protein
862	120253	0	C	10	0	0	0	100	0	0	No SNP	Hypothetical protein
863	120350	0	T	27	0	100	0	0	0	0	No SNP	Intergenic region
864	120378	0	G	34	100	0	0	0	0	0	No SNP	Intergenic region
865	120449	0	C	18	0	0	0	100	0	0	No SNP	Intergenic region
866	120498	0	T	28	0	96.43	0	3.57	0	0	SNP found	Intergenic region
867	120579	0	T	43	0	100	0	0	0	0	No SNP	Intergenic region
868	120712	0	T	13	0	100	0	0	0	0	No SNP	Intergenic region
869	120847	0	A	36	66.67	0	0	0	0	33.33	SNP found	Intergenic region
870	120848	0	T	38	0	0	0	68.42	0	31.58	SNP found	Intergenic region
871	120992	0	G	20	100	0	0	0	0	0	No SNP	Intergenic region
872	121044	0	A	28	0	0	100	0	0	0	No SNP	Intergenic region
873	121058	0	C	24	0	0	0	100	0	0	No SNP	Intergenic region
874	121126	0	C	30	0	0	0	100	0	0	No SNP	Hypothetical protein
875	121235	0	C	30	0	0	100	0	0	0	No SNP	Hypothetical protein
876	121471	0	G	36	0	0	0	100	0	0	No SNP	Hypothetical protein
877	121488	0	C	36	0	0	0	100	0	0	No SNP	Hypothetical protein
878	121545	0	G	51	100	0	0	0	0	0	No SNP	Hypothetical protein
879	121548	0	C	51	0	0	0	100	0	0	No SNP	Hypothetical protein
880	121568	0	T	37	0	100	0	0	0	0	No SNP	Hypothetical protein
881	121585	0	A	12	0	0	100	0	0	0	No SNP	Hypothetical protein
882	121587	0	C	12	0	0	0	100	0	0	No SNP	Hypothetical protein
883	121595	0	C	24	0	0	0	100	0	0	No SNP	Hypothetical protein
884	121663	0	G	34	97.06	2.94	0	0	0	0	SNP found	Hypothetical protein
885	121692	0	A	44	2.27	0	97.73	0	0	0	SNP found	Hypothetical protein
886	121738	0	A	38	0	5.26	0	94.74	0	0	SNP found	Hypothetical protein
887	121774	0	C	31	100	0	0	0	0	0	No SNP	Hypothetical protein
888	121789	0	G	24	100	0	0	0	0	0	No SNP	Hypothetical protein
889	121997	0	G	38	100	0	0	0	0	0	No SNP	Hypothetical protein
890	122249	0	C	36	0	0	0	100	0	0	No SNP	Intergenic region
891	122304	0	G	71	0	0	100	0	25.35	0	No SNP	Intergenic region
892	122305	0	C	55	0	100	0	0	30.91	0	No SNP	Intergenic region
893	122341	0	A	49	0	0	100	0	0	0	No SNP	Intergenic region
894	122466	0	T	30	0	0	0	100	83.33	0	No SNP	Hypothetical protein
895	122476	0	G	10	100	0	0	0	0	0	No SNP	Hypothetical protein
896	122572	0	T	57	0	100	0	0	0	0	No SNP	Hypothetical protein
897	122777	0	A	43	0	0	100	0	0	0	No SNP	Hypothetical protein
898	122915	0	T	46	0	100	0	0	0	0	No SNP	Hypothetical protein
899	123020	0	A	35	0	0	100	0	0	0	No SNP	Hypothetical protein
900	123079	0	A	46	0	0	100	0	0	0	No SNP	Hypothetical protein
901	123112	0	A	49	0	0	100	0	0	0	No SNP	Hypothetical protein
902	123136	0	T	47	0	100	0	0	0	0	No SNP	Hypothetical protein
903	123283	0	G	36	0	0	0	100	0	0	No SNP	Hypothetical protein
904	123528	0	T	31	0	0	38.71	61.29	0	0	SNP found	Intergenic region
905	123552	0	T	24	100	0	0	0	0	0	No SNP	Intergenic region
906	123577	0	C	37	100	0	0	0	0	0	No SNP	Intergenic region
907	123638	0	G	41	100	0	0	0	0	0	No SNP	Intergenic region
908	123850	0	C	125	0	55.2	0	44.8	0	0	SNP found	Hypothetical protein
909	123898	0	T	45	0	100	0	0	0	0	No SNP	Hypothetical protein
910	123999	0	G	49	0	100	0	0	0	0	No SNP	Hypothetical protein
911	124248	0	C	31	0	0	0	100	0	0	No SNP	Hypothetical protein
912	124538	0	T	11	0	100	0	0	0	0	No SNP	Hypothetical protein
913	124540	0	T	11	0	0	100	0	0	0	No SNP	Hypothetical protein
914	124542	0	G	11	100	0	0	0	0	0	No SNP	Hypothetical protein
915	124543	0	T	11	0	0	100	0	0	0	No SNP	Hypothetical protein
916	124550	0	A	17	0	0	0	100	0	0	No SNP	Hypothetical protein
917	124628	0	C	12	0	0	0	100	0	0	No SNP	Hypothetical protein
918	124664	0	A	18	0	0	100	0	0	0	No SNP	Hypothetical protein
919	124789	0	C	10	0	0	0	0	0	100	No SNP	Hypothetical protein
920	124790	0	A	10	0	0	0	0	0	100	No SNP	Hypothetical protein
921	124791	0	A	10	0	0	0	0	0	100	No SNP	Hypothetical protein
922	124817	0	C	7	0	0	0	100	0	0	No SNP	Hypothetical protein
923	124822	0	C	7	100	0	0	0	0	0	No SNP	Hypothetical protein
924	124879	0	G	19	100	0	0	0	0	0	No SNP	Hypothetical protein
925	124937	0	G	37	100	0	0	0	0	0	No SNP	Hypothetical protein
926	125000	0	C	17	0	0	0	100	0	0	No SNP	Hypothetical protein
927	125006	0	C	17	0	0	0	100	0	0	No SNP	Hypothetical protein
928	125030	0	T	19	0	100	0	0	0	0	No SNP	Hypothetical protein
929	125111	0	A	17	0	0	100	0	0	0	No SNP	Hypothetical protein
930	125114	0	G	17	0	0	0	100	0	0	No SNP	Hypothetical protein
931	125139	0	T	31	0	100	0	0	0	0	No SNP	Hypothetical protein
932	125140	0	C	31	100	0	0	0	0	0	No SNP	Hypothetical protein
933	125141	0	C	31	100	0	0	0	0	0	No SNP	Hypothetical protein
934	125142	0	A	31	0	0	100	0	0	0	No SNP	Hypothetical protein
935	125144	0	C	31	100	0	0	0	0	0	No SNP	Hypothetical protein
936	125308	0	A	37	0	0	100	0	0	0	No SNP	Intergenic region
937	125443	0	C	130	28.46	70.77	0	0.77	0	0	SNP found	Hypothetical protein
938	125465	0	T	75	0	100	0	0	0	0	No SNP	Hypothetical protein
939	125482	0	C	74	0	37.84	0	62.16	0	0	SNP found	Hypothetical protein
940	125489	0	T	75	0	100	0	0	0	0	No SNP	Hypothetical protein
941	125610	0	A	41	0	0	100	0	0	0	No SNP	Hypothetical protein
942	125639	0	C	39	0	0	0	100	0	0	No SNP	Hypothetical protein
943	125663	0	G	46	97.83	2.17	0	0	0	0	SNP found	Hypothetical protein
944	125700	0	G	51	100	0	0	0	0	0	No SNP	Hypothetical protein
945	125744	0	T	10	0	100	0	0	0	0	No SNP	Hypothetical protein
946	125750	0	A	10	0	0	100	0	0	0	No SNP	Hypothetical protein
947	125757	0	A	24	0	0	100	0	0	0	No SNP	Hypothetical protein
948	125893	0	C	38	0	0	0	100	0	0	No SNP	Hypothetical protein
949	125894	0	C	38	0	0	0	100	0	0	No SNP	Hypothetical protein
950	125915	0	G	24	0	100	0	0	0	0	No SNP	Hypothetical protein
951	125939	0	G	15	100	0	0	0	0	0	No SNP	Hypothetical protein
952	125990	0	T	11	0	100	0	0	0	0	No SNP	Hypothetical protein
953	125991	0	A	11	0	100	0	0	0	0	No SNP	Hypothetical protein
954	125992	0	C	11	0	0	0	100	0	0	No SNP	Hypothetical protein
955	126021	0	G	9	100	0	0	0	0	0	No SNP	Hypothetical protein
956	126031	0	C	19	100	0	0	0	0	0	No SNP	Hypothetical protein
957	126146	0	T	28	0	100	0	0	0	0	No SNP	Hypothetical protein
958	126403	0	A	26	3.85	96.15	0	0	0	0	SNP found	Hypothetical protein
959	126412	0	T	37	100	0	0	0	0	0	No SNP	Hypothetical protein
960	126610	0	G	46	0	100	0	0	0	0	No SNP	Intergenic region
961	126642	0	T	56	0	100	0	0	0	0	No SNP	Intergenic region
962	126723	0	G	15	100	0	0	0	0	0	No SNP	Intergenic region
963	126734	0	G	24	100	0	0	0	0	0	No SNP	Intergenic region
964	126862	0	G	42	0	0	0	100	0	0	No SNP	Intergenic region
965	126884	0	T	34	0	100	0	0	0	0	No SNP	Intergenic region
966	127149	0	A	38	0	0	100	0	0	0	No SNP	Intergenic region
967	127288	0	C	45	0	0	0	100	0	0	No SNP	Intergenic region
968	127598	0	C	42	0	0	0	100	0	0	No SNP	Hypothetical protein
969	127660	0	C	22	0	0	0	100	0	0	No SNP	Hypothetical protein
970	127705	0	A	21	0	0	100	0	0	0	No SNP	Hypothetical protein
971	127710	0	T	21	0	100	0	0	0	0	No SNP	Hypothetical protein
972	127849	0	T	15	0	100	0	0	0	0	No SNP	Intergenic region
973	127938	0	G	33	100	0	0	0	0	0	No SNP	Intergenic region
974	127948	0	A	30	0	0	0	100	0	0	No SNP	Intergenic region
975	128000	0	C	39	100	0	0	0	0	0	No SNP	Intergenic region
976	128002	0	C	39	0	0	0	100	0	0	No SNP	Intergenic region
977	128129	0	C	22	0	0	0	100	0	0	No SNP	Intergenic region
978	128196	0	T	22	0	100	0	0	0	0	No SNP	Intergenic region
979	128215	0	A	11	0	0	100	0	0	0	No SNP	Intergenic region
980	128221	0	T	17	0	0	0	35.29	0	64.71	SNP found	Intergenic region
981	128226	0	A	15	0	0	0	0	0	100	No SNP	Intergenic region
982	128227	0	T	15	0	0	0	40	0	60	SNP found	Intergenic region
983	128231	0	T	15	0	0	0	60	0	40	SNP found	Intergenic region
984	128232	0	G	15	0	0	60	0	0	40	SNP found	Intergenic region
985	128265	0	C	28	0	0	0	100	0	0	No SNP	Intergenic region
986	128285	0	C	21	0	0	0	100	0	0	No SNP	Intergenic region
987	128303	0	A	4	0	0	75	0	0	25	SNP found	Intergenic region
988	128306	0	A	4	0	0	75	25	0	0	SNP found	Intergenic region
989	128309	0	C	4	0	0	100	0	0	0	No SNP	Intergenic region
990	128431	0	G	7	100	0	0	0	0	0	No SNP	Surface protein pspA precursor
991	128598	0	C	18	0	0	0	100	0	0	No SNP	Surface protein pspA precursor
992	128851	0	T	4	0	0	100	0	0	0	No SNP	Surface protein pspA precursor
993	128867	0	A	4	0	0	100	0	0	0	No SNP	Surface protein pspA precursor
994	129600	0	C	9	0	66.67	0	33.33	0	0	SNP found	Surface protein pspA precursor
995	129648	0	C	60	0	23.33	0	76.67	0	0	SNP found	Surface protein pspA precursor
996	129651	0	T	60	0	71.67	0	28.33	0	0	SNP found	Surface protein pspA precursor
997	129678	0	T	5	0	20	0	80	0	0	SNP found	Surface protein pspA precursor
998	129680	0	C	5	80	20	0	0	0	0	SNP found	Surface protein pspA precursor
999	129687	0	T	4	0	0	100	0	0	0	No SNP	Surface protein pspA precursor
1000	129693	0	T	4	0	100	0	0	0	0	No SNP	Surface protein pspA precursor
1001	129711	0	T	22	0	31.82	0	68.18	0	0	SNP found	Surface protein pspA precursor
1002	129735	0	C	45	0	80	0	20	0	0	SNP found	Surface protein pspA precursor
1003	129739	0	G	33	0	0	27.27	72.73	0	0	SNP found	Surface protein pspA precursor
1004	129740	0	C	33	27.27	72.73	0	0	0	0	SNP found	Surface protein pspA precursor
1005	129741	0	T	43	55.81	0	0	44.19	0	0	SNP found	Surface protein pspA precursor
1006	129747	0	A	34	70.59	0	29.41	0	0	0	SNP found	Surface protein pspA precursor
1007	129753	0	T	27	0	37.04	0	62.96	0	0	SNP found	Surface protein pspA precursor
1008	129786	0	C	72	43.06	56.94	0	0	0	0	SNP found	Surface protein pspA precursor
1009	129800	0	C	39	97.44	2.56	0	0	0	0	SNP found	Surface protein pspA precursor
1010	129807	0	T	12	0	0	100	0	0	0	No SNP	Surface protein pspA precursor
1011	129813	0	T	12	0	100	0	0	0	0	No SNP	Surface protein pspA precursor
1012	129948	0	C	5	0	20	0	80	0	0	SNP found	Surface protein pspA precursor
1013	129951	0	T	5	0	80	0	20	0	0	SNP found	Surface protein pspA precursor
1014	129966	0	C	7	42.86	57.14	0	0	0	0	SNP found	Surface protein pspA precursor
1015	130035	0	T	5	0	100	0	0	0	0	No SNP	Surface protein pspA precursor
1016	130039	0	G	5	0	0	0	100	0	0	No SNP	Surface protein pspA precursor
1017	130041	0	T	5	100	0	0	0	0	0	No SNP	Surface protein pspA precursor
1018	130155	0	T	54	0	100	0	0	0	0	No SNP	Surface protein pspA precursor
1019	130189	0	G	146	21.23	0	78.08	0.68	0	0	SNP found	Surface protein pspA precursor
1020	130196	0	A	150	78	0	22	0	0	0	SNP found	Surface protein pspA precursor
1021	130240	0	G	45	0	0	0	100	0	0	No SNP	Intergenic region
1022	130816	0	T	50	0	100	0	0	0	0	No SNP	tRNA (5-methylaminomethyl-2-thiouridylate)-methyltransferase
1023	130891	0	T	37	0	0	100	0	0	0	No SNP	tRNA (5-methylaminomethyl-2-thiouridylate)-methyltransferase
1024	130975	0	G	27	100	0	0	0	0	0	No SNP	tRNA (5-methylaminomethyl-2-thiouridylate)-methyltransferase
1025	131008	0	C	39	0	0	0	100	0	0	No SNP	tRNA (5-methylaminomethyl-2-thiouridylate)-methyltransferase
1026	131038	0	C	45	0	0	0	100	0	0	No SNP	tRNA (5-methylaminomethyl-2-thiouridylate)-methyltransferase
1027	131041	0	T	45	0	100	0	0	0	0	No SNP	tRNA (5-methylaminomethyl-2-thiouridylate)-methyltransferase
1028	131147	0	A	41	0	0	100	0	0	0	No SNP	tRNA (5-methylaminomethyl-2-thiouridylate)-methyltransferase
1029	131161	0	T	14	100	0	0	0	0	0	No SNP	tRNA (5-methylaminomethyl-2-thiouridylate)-methyltransferase
1030	131164	0	A	14	0	100	0	0	0	0	No SNP	tRNA (5-methylaminomethyl-2-thiouridylate)-methyltransferase
1031	131166	0	A	14	0	0	100	0	0	0	No SNP	tRNA (5-methylaminomethyl-2-thiouridylate)-methyltransferase
1032	131185	0	T	32	0	100	0	0	0	0	No SNP	tRNA (5-methylaminomethyl-2-thiouridylate)-methyltransferase
1033	131287	0	T	41	0	100	0	0	0	0	No SNP	tRNA (5-methylaminomethyl-2-thiouridylate)-methyltransferase
1034	131308	0	T	24	0	100	0	0	0	0	No SNP	tRNA (5-methylaminomethyl-2-thiouridylate)-methyltransferase
1035	131326	0	T	44	100	0	0	0	0	0	No SNP	tRNA (5-methylaminomethyl-2-thiouridylate)-methyltransferase
1036	131386	0	T	24	4.17	95.83	0	0	0	0	SNP found	tRNA (5-methylaminomethyl-2-thiouridylate)-methyltransferase
1037	131449	0	C	17	94.12	5.88	0	0	0	0	SNP found	tRNA (5-methylaminomethyl-2-thiouridylate)-methyltransferase
1038	131455	0	T	16	100	0	0	0	0	0	No SNP	tRNA (5-methylaminomethyl-2-thiouridylate)-methyltransferase
1039	131482	0	C	27	0	0	0	100	0	0	No SNP	tRNA (5-methylaminomethyl-2-thiouridylate)-methyltransferase
1040	131590	0	C	36	0	0	0	100	0	0	No SNP	tRNA (5-methylaminomethyl-2-thiouridylate)-methyltransferase
1041	131943	0	G	57	0	0	0	100	0	0	No SNP	Conserved hypothetical protein
1042	132065	0	G	53	98.11	0	1.89	0	0	0	SNP found	Conserved hypothetical protein
1043	132081	0	T	42	0	100	0	0	0	0	No SNP	Conserved hypothetical protein
1044	132222	0	T	44	0	0	100	0	0	0	No SNP	Conserved hypothetical protein
1045	132255	0	T	28	0	100	0	0	0	0	No SNP	Conserved hypothetical protein
1046	132256	0	G	28	0	100	0	0	0	0	No SNP	Conserved hypothetical protein
1047	132259	0	G	28	100	0	0	0	0	0	No SNP	Conserved hypothetical protein
1048	132356	0	T	59	0	100	0	0	0	0	No SNP	Glucose inhibited division protein A
1049	132537	0	A	33	0	0	100	0	0	0	No SNP	Glucose inhibited division protein A
1050	132573	0	G	33	100	0	0	0	0	0	No SNP	Glucose inhibited division protein A
1051	132576	0	T	34	0	97.06	0	2.94	0	0	SNP found	Glucose inhibited division protein A
1052	132609	0	C	57	100	0	0	0	0	0	No SNP	Glucose inhibited division protein A
1053	132639	0	T	46	0	100	0	0	0	0	No SNP	Glucose inhibited division protein A
1054	132690	0	A	40	0	0	100	0	0	0	No SNP	Glucose inhibited division protein A
1055	132699	0	T	36	0	100	0	0	0	0	No SNP	Glucose inhibited division protein A
1056	132761	0	C	43	0	0	0	100	0	0	No SNP	Glucose inhibited division protein A
1057	133179	0	A	33	0	0	100	0	0	0	No SNP	Glucose inhibited division protein A
1058	133194	0	A	36	0	0	100	0	0	0	No SNP	Glucose inhibited division protein A
1059	133203	0	G	64	100	0	0	0	0	0	No SNP	Glucose inhibited division protein A
1060	133263	0	A	49	0	0	100	0	0	0	No SNP	Glucose inhibited division protein A
1061	133272	0	A	35	0	0	0	100	0	0	No SNP	Glucose inhibited division protein A
1062	133287	0	T	53	0	0	100	0	0	0	No SNP	Glucose inhibited division protein A
1063	133323	0	A	43	2.33	0	97.67	0	0	0	SNP found	Glucose inhibited division protein A
1064	133335	0	T	40	0	0	100	0	0	0	No SNP	Glucose inhibited division protein A
1065	133351	0	C	62	1.61	0	0	98.39	0	0	SNP found	Glucose inhibited division protein A
1066	133374	0	A	28	0	0	100	0	0	0	No SNP	Glucose inhibited division protein A
1067	133482	0	G	56	98.21	0	1.79	0	0	0	SNP found	Glucose inhibited division protein A
1068	133635	0	T	32	0	100	0	0	0	0	No SNP	Glucose inhibited division protein A
1069	133665	0	T	26	0	100	0	0	0	0	No SNP	Glucose inhibited division protein A
1070	133680	0	C	35	0	0	0	100	0	0	No SNP	Glucose inhibited division protein A
1071	133716	0	C	37	100	0	0	0	0	0	No SNP	Glucose inhibited division protein A
1072	133719	0	T	37	0	100	0	0	0	0	No SNP	Glucose inhibited division protein A
1073	133797	0	T	44	0	100	0	0	0	0	No SNP	Glucose inhibited division protein A
1074	133815	0	T	33	3.03	96.97	0	0	0	0	SNP found	Glucose inhibited division protein A
1075	133839	0	T	25	0	100	0	0	0	0	No SNP	Glucose inhibited division protein A
1076	133851	0	A	7	0	0	100	0	0	0	No SNP	Glucose inhibited division protein A
1077	133956	0	G	20	100	0	0	0	0	0	No SNP	Glucose inhibited division protein A
1078	133959	0	A	20	0	100	0	0	0	0	No SNP	Glucose inhibited division protein A
1079	133962	0	A	20	0	0	100	0	0	0	No SNP	Glucose inhibited division protein A
1080	134004	0	C	32	3.12	0	0	96.88	0	0	SNP found	Glucose inhibited division protein A
1081	134031	0	T	24	0	100	0	0	0	0	No SNP	Glucose inhibited division protein A
1082	134052	0	T	17	0	100	0	0	0	0	No SNP	Glucose inhibited division protein A
1083	134073	0	A	31	0	0	100	0	0	0	No SNP	Glucose inhibited division protein A
1084	134097	0	C	17	0	0	0	100	0	0	No SNP	Glucose inhibited division protein A
1085	134166	0	T	26	0	96.15	0	3.85	0	0	SNP found	Glucose inhibited division protein A
1086	134320	0	A	41	2.44	0	97.56	0	0	0	SNP found	Intergenic region
1087	134333	0	C	55	0	0	0	100	0	0	No SNP	Intergenic region
1088	134365	0	A	4	0	0	0	100	0	0	No SNP	Intergenic region
1089	134368	0	T	4	0	100	0	0	0	0	No SNP	Intergenic region
1090	134369	0	T	4	0	0	100	0	0	0	No SNP	Intergenic region
1091	134371	0	C	4	0	0	0	100	0	0	No SNP	Intergenic region
1092	134400	0	T	37	0	0	0	100	37.84	0	No SNP	Intergenic region
1093	134439	0	A	24	0	0	100	0	0	0	No SNP	Intergenic region
1094	134565	0	A	35	2.86	11.43	54.29	31.43	0	0	SNP found	Intergenic region
1095	134573	0	G	94	27.66	0	72.34	0	0	0	SNP found	Intergenic region
1096	134574	0	G	97	26.8	0	73.2	0	0	0	SNP found	Intergenic region
1097	136037	0	A	38	0	2.63	97.37	0	0	0	SNP found	Conserved hypothetical protein
1098	136040	0	A	38	0	0	100	0	0	0	No SNP	Conserved hypothetical protein
1099	136139	0	T	61	1.64	98.36	0	0	0	0	SNP found	Conserved hypothetical protein
1100	136889	0	C	20	0	0	0	100	0	0	No SNP	Intergenic region
1101	136912	0	G	37	0	100	0	0	0	0	No SNP	Intergenic region
1102	136913	0	A	37	0	0	100	0	0	0	No SNP	Intergenic region
1103	136916	0	A	37	0	0	100	0	0	0	No SNP	Intergenic region
1104	136944	0	T	69	0	100	0	0	0	0	No SNP	Intergenic region
1105	137041	0	G	59	98.31	1.69	0	0	0	0	SNP found	Intergenic region
1106	137063	0	T	38	0	100	0	0	0	0	No SNP	Intergenic region
1107	137088	0	A	36	0	0	100	0	0	0	No SNP	Intergenic region
1108	137222	0	C	66	100	0	0	0	0	0	No SNP	Intergenic region
1109	137288	0	A	66	0	0	100	0	0	0	No SNP	Intergenic region
1110	137455	0	T	53	0	0	100	0	0	0	No SNP	orf51
1111	137509	0	G	18	100	0	0	0	0	0	No SNP	orf51
1112	137520	0	T	23	0	100	0	0	0	0	No SNP	orf51
1113	137660	0	C	39	0	0	0	100	0	0	No SNP	Hypothetical protein
1114	137938	0	C	41	0	0	100	0	0	0	No SNP	Conserved hypothetical protein
1115	138007	0	C	45	0	0	0	100	0	0	No SNP	Conserved hypothetical protein
1116	138022	0	A	45	0	100	0	0	0	0	No SNP	Conserved hypothetical protein
1117	138061	0	C	48	0	0	0	100	0	0	No SNP	Conserved hypothetical protein
1118	138143	0	C	39	0	0	0	100	0	0	No SNP	Conserved hypothetical protein
1119	138157	0	C	16	0	0	0	100	0	0	No SNP	Conserved hypothetical protein
1120	138163	0	G	35	0	0	100	0	45.71	0	No SNP	Conserved hypothetical protein
1121	138164	0	G	35	0	0	100	0	45.71	0	No SNP	Conserved hypothetical protein
1122	138165	0	T	26	0	0	100	0	0	0	No SNP	Conserved hypothetical protein
1123	138166	0	T	26	0	0	0	0	0	100	No SNP	Conserved hypothetical protein
1124	138167	0	G	26	0	0	0	0	0	100	No SNP	Conserved hypothetical protein
1125	138168	0	G	26	0	0	0	0	0	100	No SNP	Conserved hypothetical protein
1126	138169	0	T	26	0	0	0	0	0	100	No SNP	Conserved hypothetical protein
1127	138197	0	T	47	2.13	97.87	0	0	0	0	SNP found	Conserved hypothetical protein
1128	138218	0	A	65	0	0	100	0	0	0	No SNP	Conserved hypothetical protein
1129	138334	0	C	24	0	0	0	100	0	0	No SNP	Conserved hypothetical protein
1130	138335	0	G	24	100	0	0	0	0	0	No SNP	Conserved hypothetical protein
1131	138493	0	A	19	0	0	100	0	0	0	No SNP	Conserved hypothetical protein
1132	138553	0	T	12	0	100	0	0	0	0	No SNP	Conserved hypothetical protein
1133	138559	0	C	12	0	0	0	100	0	0	No SNP	Conserved hypothetical protein
1134	138650	0	C	20	0	0	0	100	0	0	No SNP	Ribosomal protein alanine acetyltransferase
1135	138714	0	T	13	100	0	0	0	0	0	No SNP	Ribosomal protein alanine acetyltransferase
1136	138715	0	C	13	0	0	7.69	92.31	0	0	SNP found	Ribosomal protein alanine acetyltransferase
1137	138720	0	C	13	0	0	0	100	0	0	No SNP	Ribosomal protein alanine acetyltransferase
1138	138744	0	C	21	100	0	0	0	0	0	No SNP	Ribosomal protein alanine acetyltransferase
1139	138764	0	C	6	100	0	0	0	0	0	No SNP	Ribosomal protein alanine acetyltransferase
1140	138768	0	C	6	0	0	0	100	0	0	No SNP	Ribosomal protein alanine acetyltransferase
1141	139282	0	T	37	0	100	0	0	0	0	No SNP	Secreted metalloendopeptidase Gcp
1142	139298	0	G	36	100	0	0	0	0	0	No SNP	Secreted metalloendopeptidase Gcp
1143	139324	0	A	20	0	0	100	0	0	0	No SNP	Secreted metalloendopeptidase Gcp
1144	139330	0	T	20	0	100	0	0	0	0	No SNP	Secreted metalloendopeptidase Gcp
1145	139363	0	A	55	0	98.18	0	1.82	0	0	SNP found	Secreted metalloendopeptidase Gcp
1146	139516	0	T	29	0	96.55	3.45	0	0	0	SNP found	Secreted metalloendopeptidase Gcp
1147	139667	0	C	23	0	4.35	0	95.65	0	0	SNP found	Secreted metalloendopeptidase Gcp
1148	139798	0	A	45	0	0	100	0	0	0	No SNP	Secreted metalloendopeptidase Gcp
1149	139850	0	A	23	0	0	100	0	0	0	No SNP	Secreted metalloendopeptidase Gcp
1150	139852	0	T	23	0	100	0	0	0	0	No SNP	Secreted metalloendopeptidase Gcp
1151	139891	0	T	21	100	0	0	0	0	0	No SNP	Secreted metalloendopeptidase Gcp
1152	139921	0	T	26	0	100	0	0	0	0	No SNP	Secreted metalloendopeptidase Gcp
1153	139930	0	T	27	3.7	96.3	0	0	0	0	SNP found	Secreted metalloendopeptidase Gcp
1154	139957	0	T	8	0	100	0	0	0	0	No SNP	Secreted metalloendopeptidase Gcp
1155	139961	0	A	8	0	0	100	0	0	0	No SNP	Secreted metalloendopeptidase Gcp
1156	139962	0	A	8	0	0	100	0	0	0	No SNP	Secreted metalloendopeptidase Gcp
1157	139965	0	T	8	0	0	100	0	0	0	No SNP	Secreted metalloendopeptidase Gcp
1158	140164	0	C	35	0	0	0	100	0	0	No SNP	Degenerate transposase (orf2)
1159	140243	0	T	57	0	100	0	0	0	0	No SNP	Degenerate transposase (orf2)
1160	140374	0	A	48	0	0	100	0	0	0	No SNP	Degenerate transposase (orf2)
1161	140485	0	C	23	100	0	0	0	0	0	No SNP	Degenerate transposase (orf2)
1162	140490	0	C	23	0	0	0	100	0	0	No SNP	Degenerate transposase (orf2)
1163	140773	0	C	34	0	0	0	100	0	0	No SNP	Degenerate transposase (orf2)
1164	141406	0	C	64	0	100	0	0	31.25	0	No SNP	Intergenic region
1165	142396	0	G	25	100	0	0	0	0	0	No SNP	Intergenic region
1166	142407	0	A	28	0	0	100	0	0	0	No SNP	Intergenic region
1167	142503	0	T	30	0	0	100	0	0	0	No SNP	Intergenic region
1168	142932	0	A	25	0	0	100	0	0	0	No SNP	Glycosyltransferase involved exopolysaccharide (EPS) synthesis
1169	143164	0	T	19	0	0	0	100	52.63	0	No SNP	Glycosyltransferase involved exopolysaccharide (EPS) synthesis
1170	143289	0	G	35	100	0	0	0	0	0	No SNP	Glycosyltransferase involved exopolysaccharide (EPS) synthesis
1171	143567	0	T	43	0	100	0	0	0	0	No SNP	Glycosyltransferase involved exopolysaccharide (EPS) synthesis
1172	144200	0	C	35	100	0	0	0	0	0	No SNP	Glycosyl transferase, family 2
1173	144685	0	T	32	0	0	0	34.38	0	65.62	SNP found	Glycosyl transferase, family 2
1174	144705	0	A	12	0	100	0	0	0	0	No SNP	Glycosyl transferase, family 2
1175	144711	0	A	12	0	0	100	0	0	0	No SNP	Glycosyl transferase, family 2
1176	145118	0	C	40	0	0	0	100	0	0	No SNP	ABC transporter ATP-binding/membrane spanning permease - possible multidrug resistance
1177	145318	0	A	41	0	0	100	0	0	0	No SNP	ABC transporter ATP-binding/membrane spanning permease - possible multidrug resistance
1178	145730	0	A	40	0	0	0	100	0	0	No SNP	ABC transporter ATP-binding/membrane spanning permease - possible multidrug resistance
1179	145934	0	C	28	0	0	0	100	0	0	No SNP	ABC transporter ATP-binding/membrane spanning permease - possible multidrug resistance
1180	146084	0	G	32	100	0	0	0	0	0	No SNP	ABC transporter ATP-binding/membrane spanning permease - possible multidrug resistance
1181	146629	0	A	42	42.86	0	0	0	0	57.14	SNP found	Intergenic region
1182	146778	0	T	28	0	100	0	0	0	0	No SNP	Intergenic region
1183	146860	0	C	16	0	0	0	100	0	0	No SNP	Intergenic region
1184	146971	0	A	24	0	4.17	95.83	0	0	0	SNP found	Intergenic region
1185	146978	0	T	28	3.57	96.43	0	0	0	0	SNP found	Intergenic region
1186	147185	0	G	42	100	0	0	0	0	0	No SNP	Hypothetical protein
1187	147319	0	C	44	0	0	0	100	0	0	No SNP	Hypothetical protein
1188	147364	0	C	28	0	0	0	0	0	100	No SNP	Hypothetical protein
1189	147365	0	C	28	0	0	0	0	0	100	No SNP	Hypothetical protein
1190	147366	0	T	28	0	0	0	0	0	100	No SNP	Hypothetical protein
1191	147367	0	T	28	0	0	0	0	0	100	No SNP	Hypothetical protein
1192	147368	0	G	28	0	0	0	0	0	100	No SNP	Hypothetical protein
1193	147369	0	G	28	0	0	0	0	0	100	No SNP	Hypothetical protein
1194	147370	0	G	28	0	0	0	0	0	100	No SNP	Hypothetical protein
1195	147371	0	A	28	0	0	0	0	0	100	No SNP	Hypothetical protein
1196	147372	0	A	70	60	0	0	0	0	40	SNP found	Hypothetical protein
1197	147373	0	A	73	61.64	0	0	0	0	38.36	SNP found	Hypothetical protein
1198	147403	0	C	50	0	0	0	100	0	0	No SNP	Hypothetical protein
1199	147691	0	C	42	0	0	0	100	0	0	No SNP	Hypothetical protein
1200	147769	0	T	48	0	100	0	0	0	0	No SNP	Hypothetical protein
1201	147897	0	C	16	0	0	0	100	0	0	No SNP	Hypothetical protein
1202	147909	0	G	9	0	0	0	100	0	0	No SNP	Hypothetical protein
1203	148582	0	T	54	0	0	0	29.63	0	70.37	SNP found	UDP-glucose dehydrogenase
1204	148615	0	T	67	0	100	0	0	0	0	No SNP	UDP-glucose dehydrogenase
1205	148991	0	T	27	100	0	0	0	0	0	No SNP	UDP-glucose dehydrogenase
1206	149132	0	A	23	0	100	0	0	0	0	No SNP	Intergenic region
1207	149451	0	G	7	100	0	0	0	0	0	No SNP	Intergenic region
1208	149465	0	A	28	0	0	0	100	0	0	No SNP	Intergenic region
1209	149466	0	C	28	0	0	0	100	0	0	No SNP	Intergenic region
1210	149467	0	A	28	3.57	0	96.43	0	0	0	SNP found	Intergenic region
1211	149468	0	C	28	0	0	0	100	0	0	No SNP	Intergenic region
1212	149505	0	A	22	0	100	0	0	0	0	No SNP	Positive transcriptional regulator of mutA
1213	149506	0	G	23	95.65	0	4.35	0	0	0	SNP found	Positive transcriptional regulator of mutA
1214	149516	0	A	24	0	0	95.83	4.17	0	0	SNP found	Positive transcriptional regulator of mutA
1215	149518	0	A	24	0	0	100	0	0	0	No SNP	Positive transcriptional regulator of mutA
1216	149813	0	T	90	0	97.78	0	2.22	0	0	SNP found	Positive transcriptional regulator of mutA
1217	150419	0	A	38	0	0	100	0	0	0	No SNP	Intergenic region
1218	151681	0	T	20	0	100	0	0	0	0	No SNP	Hypothetical protein
1219	151705	0	G	21	100	0	0	0	0	0	No SNP	Hypothetical protein
1220	151877	0	C	24	0	0	0	100	0	0	No SNP	Hypothetical protein
1221	151887	0	T	13	0	100	0	0	0	0	No SNP	Hypothetical protein
1222	151890	0	C	13	0	0	0	100	0	0	No SNP	Hypothetical protein
1223	151947	0	T	21	0	0	100	0	0	0	No SNP	Hypothetical protein
1224	151986	0	T	23	0	100	0	0	0	0	No SNP	Hypothetical protein
1225	152046	0	T	26	100	0	0	0	0	0	No SNP	Hypothetical protein
1226	152091	0	C	33	0	0	0	100	0	0	No SNP	Hypothetical protein
1227	152095	0	G	33	100	0	0	0	0	0	No SNP	Hypothetical protein
1228	152166	0	A	21	0	100	0	0	0	0	No SNP	Hypothetical protein
1229	152169	0	T	21	100	0	0	0	0	0	No SNP	Hypothetical protein
1230	152180	0	C	18	0	0	0	100	0	0	No SNP	Hypothetical protein
1231	152205	0	A	28	0	100	0	0	0	0	No SNP	Hypothetical protein
1232	152223	0	A	12	0	0	100	0	0	0	No SNP	Hypothetical protein
1233	152241	0	T	34	0	100	0	0	0	0	No SNP	Hypothetical protein
1234	152301	0	C	53	0	0	0	100	0	0	No SNP	Intergenic region
1235	152326	0	C	6	0	0	0	100	0	0	No SNP	Intergenic region
1236	152331	0	G	6	100	0	0	0	0	0	No SNP	Conserved hypothetical protein
1237	152342	0	G	18	100	0	0	0	0	0	No SNP	Conserved hypothetical protein
1238	152456	0	A	34	0	0	100	0	0	0	No SNP	Conserved hypothetical protein
1239	152483	0	C	41	0	0	0	100	0	0	No SNP	Conserved hypothetical protein
1240	152504	0	G	22	0	0	0	100	0	0	No SNP	Conserved hypothetical protein
1241	152586	0	G	56	100	0	0	0	0	0	No SNP	Conserved hypothetical protein
1242	152615	0	T	25	0	100	0	0	0	0	No SNP	Conserved hypothetical protein
1243	152616	0	T	25	0	100	0	0	0	0	No SNP	Conserved hypothetical protein
1244	152621	0	A	25	0	0	100	0	0	0	No SNP	Conserved hypothetical protein
1245	152690	0	G	25	100	0	0	0	0	0	No SNP	Conserved hypothetical protein
1246	152699	0	T	21	0	100	0	0	0	0	No SNP	Conserved hypothetical protein
1247	152708	0	C	36	100	0	0	0	0	0	No SNP	Conserved hypothetical protein
1248	152855	0	T	23	0	100	0	0	0	0	No SNP	Conserved hypothetical protein
1249	153413	0	T	84	0	98.81	0	1.19	0	0	SNP found	Conserved hypothetical protein
1250	153420	0	A	77	0	0	100	0	0	0	No SNP	Conserved hypothetical protein
1251	153459	0	T	77	0	0	100	0	0	0	No SNP	Conserved hypothetical protein
1252	153667	0	G	41	100	0	0	0	0	0	No SNP	Intergenic region
1253	153747	0	A	15	0	0	0	100	0	0	No SNP	Intergenic region
1254	153748	0	T	15	0	100	0	0	0	0	No SNP	Intergenic region
1255	153784	0	A	44	0	0	100	0	0	0	No SNP	Hypothetical protein
1256	153803	0	T	36	0	100	0	0	0	0	No SNP	Hypothetical protein
1257	153835	0	C	55	0	70.91	0	29.09	0	0	SNP found	Hypothetical protein
1258	153836	0	A	53	69.81	0	30.19	0	0	0	SNP found	Hypothetical protein
1259	153849	0	C	29	0	65.52	0	34.48	0	0	SNP found	Hypothetical protein
1260	155063	0	T	80	1.25	98.75	0	0	0	0	SNP found	ABC transporter substrate-binding protein - amino acid transport
1261	155276	0	C	20	0	0	0	100	0	0	No SNP	ABC transporter substrate-binding protein - amino acid transport
1262	155338	0	G	62	100	0	0	0	0	0	No SNP	Intergenic region
1263	155345	0	G	53	100	0	0	0	0	0	No SNP	Intergenic region
1264	155388	0	C	39	0	0	0	100	0	0	No SNP	Intergenic region
1265	155486	0	T	24	0	100	0	0	0	0	No SNP	ABC transporter solute-binding protein - unknown substrate
1266	155491	0	C	24	0	0	0	100	0	0	No SNP	ABC transporter solute-binding protein - unknown substrate
1267	155681	0	T	63	0	100	0	0	0	0	No SNP	ABC transporter solute-binding protein - unknown substrate
1268	155753	0	T	89	0	100	0	0	0	0	No SNP	ABC transporter solute-binding protein - unknown substrate
1269	155794	0	G	84	0	100	0	0	0	0	No SNP	ABC transporter solute-binding protein - unknown substrate
1270	156293	0	T	76	0	98.68	0	1.32	0	0	SNP found	ABC transporter solute-binding protein - unknown substrate
1271	156342	0	A	84	0	0	100	0	0	0	No SNP	Intergenic region
1272	156370	0	T	23	0	100	0	0	0	0	No SNP	Intergenic region
1273	156372	0	T	23	0	100	0	0	0	0	No SNP	Intergenic region
1274	156373	0	A	23	0	0	100	0	0	0	No SNP	Intergenic region
1275	156376	0	T	23	0	0	100	0	0	0	No SNP	Intergenic region
1276	156420	0	T	78	0	0	98.72	1.28	0	0	SNP found	Succinyl-diaminopimelic descuccinlyase (ArgE/DapE/Acy1 family protein)
1277	156776	0	G	48	100	0	0	0	0	0	No SNP	Succinyl-diaminopimelic descuccinlyase (ArgE/DapE/Acy1 family protein)
1278	157322	0	G	54	0	0	0	100	0	0	No SNP	Succinyl-diaminopimelic descuccinlyase (ArgE/DapE/Acy1 family protein)
1279	157385	0	G	57	100	0	0	0	0	0	No SNP	Succinyl-diaminopimelic descuccinlyase (ArgE/DapE/Acy1 family protein)
1280	157923	0	G	56	100	0	0	0	0	0	No SNP	ABC transporter ATP-binding protein - unknown substrate
1281	157950	0	C	52	0	0	1.92	98.08	0	0	SNP found	ABC transporter ATP-binding protein - unknown substrate
1282	157953	0	C	52	0	0	0	100	0	0	No SNP	ABC transporter ATP-binding protein - unknown substrate
1283	159466	0	C	47	0	0	0	100	0	0	No SNP	ABC transporter membrane-spanning permease - unknown substrate
1284	159467	0	G	47	100	0	0	0	0	0	No SNP	ABC transporter membrane-spanning permease - unknown substrate
1285	159502	0	A	44	0	0	100	0	0	0	No SNP	ABC transporter membrane-spanning permease - unknown substrate
1286	159580	0	G	42	0	0	0	100	0	0	No SNP	Hypothetical protein
1287	159851	0	C	67	0	0	0	100	0	0	No SNP	Hypothetical protein
1288	160174	0	T	26	0	0	96.15	3.85	0	0	SNP found	Intergenic region
1289	160180	0	T	26	0	100	0	0	0	0	No SNP	Intergenic region
1290	160733	0	T	47	0	100	0	0	0	0	No SNP	Conserved hypothetical protein
1291	160737	0	G	47	100	0	0	0	0	0	No SNP	Conserved hypothetical protein
1292	160775	0	T	89	0	100	0	0	0	0	No SNP	Conserved hypothetical protein
1293	161103	0	T	30	0	100	0	0	0	0	No SNP	Intergenic region
1294	161115	0	C	30	0	0	0	100	0	0	No SNP	Intergenic region
1295	161139	0	C	71	0	0	0	100	0	0	No SNP	Intergenic region
1296	161256	0	G	61	100	0	0	0	0	0	No SNP	Intergenic region
1297	161425	0	G	84	100	0	0	0	0	0	No SNP	Intergenic region
1298	161739	0	A	69	0	1.45	98.55	0	0	0	SNP found	Intergenic region
1299	161796	0	G	68	100	0	0	0	0	0	No SNP	Intergenic region
1300	162371	0	A	59	0	0	100	0	0	0	No SNP	Histidine kinase
1301	162646	0	C	58	0	0	1.72	98.28	0	0	SNP found	Response regulator
1302	162860	0	G	66	100	0	0	0	0	0	No SNP	Response regulator
1303	162967	0	G	71	98.59	1.41	0	0	0	0	SNP found	Response regulator
1304	163061	0	T	35	0	100	0	0	0	0	No SNP	Response regulator
1305	163064	0	A	35	0	0	100	0	0	0	No SNP	Response regulator
1306	163066	0	C	35	100	0	0	0	0	0	No SNP	Response regulator
1307	163197	0	C	50	0	0	0	100	0	0	No SNP	Response regulator
1308	163325	0	A	81	0	0	0	100	0	0	No SNP	Response regulator
1309	163326	0	A	81	0	0	100	0	0	0	No SNP	Response regulator
1310	163352	0	C	62	0	0	0	100	0	0	No SNP	Response regulator
1311	163458	0	T	66	0	100	0	0	0	0	No SNP	Response regulator
1312	163480	0	T	62	0	100	0	0	0	0	No SNP	Response regulator
1313	163564	0	C	63	0	0	1.59	98.41	0	0	SNP found	Response regulator
1314	163585	0	C	40	100	0	0	0	0	0	No SNP	Response regulator
1315	163586	0	C	40	0	0	0	100	0	0	No SNP	Response regulator
1316	163643	0	C	68	0	0	0	100	0	0	No SNP	Response regulator
1317	163703	0	C	24	0	0	0	100	0	0	No SNP	Response regulator
1318	163854	0	G	16	0	0	0	100	0	0	No SNP	Hypothetical protein
1319	163995	0	G	45	100	0	0	0	0	0	No SNP	Hypothetical protein
1320	164588	0	A	51	0	0	100	0	0	0	No SNP	Conserved hypothetical protein
1321	165093	0	G	56	0	0	0	100	0	0	No SNP	Intergenic region
1322	165375	0	C	75	0	0	0	100	0	0	No SNP	Conserved hypothetical protein
1323	165426	0	T	82	0	0	100	0	0	0	No SNP	Conserved hypothetical protein
1324	166005	0	T	12	0	100	0	0	0	0	No SNP	Conserved hypothetical protein
1325	166008	0	T	12	100	0	0	0	0	0	No SNP	Conserved hypothetical protein
1326	166020	0	C	24	100	0	0	0	0	0	No SNP	Conserved hypothetical protein
1327	166236	0	G	61	100	0	0	0	0	0	No SNP	Conserved hypothetical protein
1328	166258	0	G	52	100	0	0	0	0	0	No SNP	Conserved hypothetical protein
1329	166563	0	T	37	0	100	0	0	0	0	No SNP	Intergenic region
1330	166686	0	C	68	14.71	25	0	60.29	0	0	SNP found	Intergenic region
1331	166731	0	C	127	0	61.42	0	38.58	0	0	SNP found	Intergenic region
1332	166785	0	A	51	1.96	98.04	0	0	0	0	SNP found	Intergenic region
1333	166810	0	A	55	0	1.82	0	98.18	0	0	SNP found	Intergenic region
1334	166962	0	A	47	0	0	100	0	0	0	No SNP	Hypothetical protein
1335	167591	0	C	51	0	0	0	100	0	0	No SNP	Conserved hypothetical protein
1336	167885	0	A	28	0	3.57	96.43	0	0	0	SNP found	Intergenic region
1337	167895	0	C	33	0	3.03	0	96.97	0	0	SNP found	Intergenic region
1338	168003	0	C	55	0	0	0	100	0	0	No SNP	Intergenic region
1339	168134	0	A	66	1.52	0	98.48	0	0	0	SNP found	DNA mismatch repair protein
1340	168164	0	C	52	0	0	0	100	0	0	No SNP	DNA mismatch repair protein
1341	168212	0	T	37	0	100	0	0	0	0	No SNP	DNA mismatch repair protein
1342	168794	0	C	46	0	0	0	100	0	0	No SNP	DNA mismatch repair protein
1343	168797	0	G	46	97.83	0	2.17	0	0	0	SNP found	DNA mismatch repair protein
1344	168833	0	T	60	0	100	0	0	0	0	No SNP	DNA mismatch repair protein
1345	168896	0	T	72	0	100	0	0	0	0	No SNP	DNA mismatch repair protein
1346	169028	0	T	68	0	100	0	0	0	0	No SNP	DNA mismatch repair protein
1347	169424	0	A	46	0	0	100	0	0	0	No SNP	DNA mismatch repair protein
1348	169565	0	C	60	0	0	0	100	0	0	No SNP	DNA mismatch repair protein
1349	170121	0	A	52	0	0	100	0	0	0	No SNP	Intergenic region
1350	170128	0	T	60	0	0	100	0	0	0	No SNP	Intergenic region
1351	170253	0	G	74	0	0	0	100	0	0	No SNP	Intergenic region
1352	170433	0	A	67	0	0	100	0	0	0	No SNP	Riboflavin synthase beta chain
1353	170679	0	G	52	0	0	0	100	0	0	No SNP	Riboflavin synthase beta chain
1354	171038	0	T	63	0	100	0	0	0	0	No SNP	Riboflavin biosynthesis; GTP-cyclohydrolase II.
1355	171192	0	C	64	0	0	0	100	0	0	No SNP	Riboflavin biosynthesis; GTP-cyclohydrolase II.
1356	171306	0	A	61	0	0	100	0	0	0	No SNP	Riboflavin biosynthesis; GTP-cyclohydrolase II.
1357	171430	0	A	58	0	0	100	0	0	0	No SNP	Riboflavin biosynthesis; GTP-cyclohydrolase II.
1358	171467	0	A	58	0	0	100	0	0	0	No SNP	Riboflavin biosynthesis; GTP-cyclohydrolase II.
1359	171508	0	G	59	96.61	3.39	0	0	0	0	SNP found	Riboflavin biosynthesis; GTP-cyclohydrolase II.
1360	171621	0	G	54	100	0	0	0	0	0	No SNP	Riboflavin biosynthesis; GTP-cyclohydrolase II.
1361	171723	0	T	55	0	98.18	0	1.82	0	0	SNP found	Riboflavin biosynthesis; GTP-cyclohydrolase II.
1362	172034	0	A	62	0	0	100	0	0	0	No SNP	Intergenic region
1363	172078	0	A	22	0	100	0	0	0	0	No SNP	Riboflavin synthase alpha-chain
1364	172191	0	C	56	0	0	0	100	0	0	No SNP	Riboflavin synthase alpha-chain
1365	172326	0	G	54	100	0	0	0	0	0	No SNP	Riboflavin synthase alpha-chain
1366	173213	0	A	66	0	0	100	0	0	0	No SNP	Riboflavin biosynthese; a deaminase
1367	173244	0	T	75	0	100	0	0	0	0	No SNP	Riboflavin biosynthese; a deaminase
1368	173298	0	C	31	93.55	6.45	0	0	0	0	SNP found	Riboflavin biosynthese; a deaminase
1369	173303	0	A	30	0	0	0	100	0	0	No SNP	Riboflavin biosynthese; a deaminase
1370	173520	0	G	60	100	0	0	0	0	0	No SNP	Riboflavin biosynthese; a deaminase
1371	173624	0	G	69	100	0	0	0	0	0	No SNP	Riboflavin biosynthese; a deaminase
1372	173703	0	G	77	100	0	0	0	0	0	No SNP	Riboflavin biosynthese; a deaminase
1373	173782	0	A	87	100	0	0	0	32.18	0	No SNP	Intergenic region
1374	173787	0	T	78	0	0	0	100	26.92	0	No SNP	Intergenic region
1375	173802	0	G	67	100	0	0	0	0	0	No SNP	Intergenic region
1376	174071	0	A	47	0	100	0	0	0	0	No SNP	Intergenic region
1377	174302	0	C	73	100	0	0	0	0	0	No SNP	Holliday junction DNA helicase
1378	174393	0	A	43	0	0	100	0	0	0	No SNP	Holliday junction DNA helicase
1379	174489	0	T	58	0	100	0	0	0	0	No SNP	Holliday junction DNA helicase
1380	174581	0	G	46	100	0	0	0	0	0	No SNP	Holliday junction DNA helicase
1381	174595	0	G	32	100	0	0	0	0	0	No SNP	Holliday junction DNA helicase
1382	175238	0	G	73	100	0	0	0	0	0	No SNP	3-Methyladenine DNA glycosylase I, constitutive
1383	176016	0	A	43	25.58	0	74.42	0	0	0	SNP found	Intergenic region
1384	176099	0	T	42	100	0	0	0	0	0	No SNP	Intergenic region
1385	176101	0	G	42	100	0	0	0	0	0	No SNP	Intergenic region
1386	176131	0	A	52	0	0	100	0	0	0	No SNP	Intergenic region
1387	176186	0	C	70	100	0	0	0	0	0	No SNP	Conserved hypothetical protein
1388	176221	0	A	77	0	0	100	0	0	0	No SNP	Conserved hypothetical protein
1389	176436	0	A	68	0	0	100	0	0	0	No SNP	Conserved hypothetical protein
1390	176896	0	C	63	0	0	0	100	0	0	No SNP	Conserved hypothetical protein
1391	177330	0	C	62	0	1.61	0	98.39	0	0	SNP found	Intergenic region
1392	177393	0	A	40	0	0	100	0	0	0	No SNP	Intergenic region
1393	177396	0	T	40	0	100	0	0	0	0	No SNP	Intergenic region
1394	177484	0	A	79	0	0	100	0	0	0	No SNP	Hypothetical protein
1395	177795	0	G	64	100	0	0	0	0	0	No SNP	Hypothetical protein
1396	177882	0	G	81	98.77	0	1.23	0	0	0	SNP found	Hypothetical protein
1397	178250	0	G	57	100	0	0	0	0	0	No SNP	Magnesium and cobalt transporter
1398	179400	0	C	50	0	0	0	100	0	0	No SNP	Excinuclease ABC - subunit A
1399	179526	0	A	61	0	0	98.36	0	0	1.64	SNP found	Excinuclease ABC - subunit A
1400	179757	0	C	50	0	0	0	100	0	0	No SNP	Excinuclease ABC - subunit A
1401	179871	0	T	60	1.67	98.33	0	0	0	0	SNP found	Excinuclease ABC - subunit A
1402	179892	0	G	26	100	0	0	0	0	0	No SNP	Excinuclease ABC - subunit A
1403	179907	0	T	29	0	100	0	0	0	0	No SNP	Excinuclease ABC - subunit A
1404	179922	0	C	55	0	0	100	0	0	0	No SNP	Excinuclease ABC - subunit A
1405	179988	0	T	43	100	0	0	0	0	0	No SNP	Excinuclease ABC - subunit A
1406	180021	0	T	53	0	100	0	0	0	0	No SNP	Excinuclease ABC - subunit A
1407	180036	0	T	46	0	100	0	0	0	0	No SNP	Excinuclease ABC - subunit A
1408	180069	0	C	46	0	0	100	0	0	0	No SNP	Excinuclease ABC - subunit A
1409	180072	0	C	46	0	0	0	100	0	0	No SNP	Excinuclease ABC - subunit A
1410	180111	0	T	43	0	100	0	0	0	0	No SNP	Excinuclease ABC - subunit A
1411	180125	0	G	52	100	0	0	0	0	0	No SNP	Excinuclease ABC - subunit A
1412	180138	0	A	60	0	0	100	0	0	0	No SNP	Excinuclease ABC - subunit A
1413	180267	0	T	37	0	97.3	0	2.7	0	0	SNP found	Excinuclease ABC - subunit A
1414	180270	0	G	37	0	100	0	0	0	0	No SNP	Excinuclease ABC - subunit A
1415	180297	0	C	16	0	0	0	100	0	0	No SNP	Excinuclease ABC - subunit A
1416	180303	0	G	16	100	0	0	0	0	0	No SNP	Excinuclease ABC - subunit A
1417	180318	0	C	46	0	0	0	100	0	0	No SNP	Excinuclease ABC - subunit A
1418	180750	0	C	59	0	0	0	100	0	0	No SNP	Excinuclease ABC - subunit A
1419	181073	0	T	66	0	100	0	0	0	0	No SNP	Excinuclease ABC - subunit A
1420	181494	0	A	61	0	0	100	0	0	0	No SNP	Excinuclease ABC - subunit A
1421	181674	0	G	71	0	0	1.41	98.59	0	0	SNP found	Excinuclease ABC - subunit A
1422	181866	0	T	71	0	100	0	0	0	0	No SNP	Excinuclease ABC - subunit A
1423	182306	0	G	68	100	0	0	0	0	0	No SNP	Aminopeptidase P
1424	182307	0	G	68	100	0	0	0	0	0	No SNP	Aminopeptidase P
1425	182384	0	G	78	100	0	0	0	0	0	No SNP	Aminopeptidase P
1426	182947	0	C	74	0	0	0	100	0	0	No SNP	Aminopeptidase P
1427	182982	0	T	71	0	100	0	0	0	0	No SNP	Aminopeptidase P
1428	183276	0	C	46	0	0	0	100	0	0	No SNP	Arsenate reductase, putative
1429	183879	0	G	52	100	0	0	0	0	0	No SNP	Hypothetical protein
1430	183945	0	A	72	0	0	100	0	0	0	No SNP	Hypothetical protein
1431	184259	0	T	20	0	100	0	0	0	0	No SNP	Hypothetical protein
1432	184271	0	G	25	100	0	0	0	0	0	No SNP	Intergenic region
1433	184600	0	T	69	0	100	0	0	0	0	No SNP	Hypothetical protein
1434	185404	0	C	79	0	36.71	0	0	0	63.29	SNP found	Intergenic region
1435	185427	0	G	89	23.6	0	75.28	1.12	0	0	SNP found	Intergenic region
1436	185430	0	C	83	0	73.49	0	26.51	0	0	SNP found	Intergenic region
1437	185435	0	G	37	40.54	0	59.46	0	0	0	SNP found	Intergenic region
1438	185437	0	T	37	0	40.54	0	59.46	0	0	SNP found	Intergenic region
1439	185438	0	G	37	40.54	0	59.46	0	0	0	SNP found	Intergenic region
1440	185715	0	T	21	100	0	0	0	0	0	No SNP	Intergenic region
1441	185722	0	G	36	0	0	0	100	0	0	No SNP	Intergenic region
1442	185840	0	A	42	0	0	100	0	0	0	No SNP	Dihydrofolate:folylpolyglutamate synthetase
1443	186116	0	G	78	98.72	0	0	1.28	0	0	SNP found	Dihydrofolate:folylpolyglutamate synthetase
1444	186162	0	A	73	0	100	0	0	0	0	No SNP	Dihydrofolate:folylpolyglutamate synthetase
1445	186193	0	A	63	0	0	100	0	0	0	No SNP	Dihydrofolate:folylpolyglutamate synthetase
1446	186216	0	G	57	100	0	0	0	0	0	No SNP	Dihydrofolate:folylpolyglutamate synthetase
1447	186394	0	G	60	100	0	0	0	0	0	No SNP	Dihydrofolate:folylpolyglutamate synthetase
1448	186430	0	G	52	100	0	0	0	0	0	No SNP	Dihydrofolate:folylpolyglutamate synthetase
1449	186467	0	A	70	0	0	100	0	0	0	No SNP	Dihydrofolate:folylpolyglutamate synthetase
1450	186564	0	T	46	0	100	0	0	0	0	No SNP	Dihydrofolate:folylpolyglutamate synthetase
1451	186583	0	A	50	0	0	100	0	0	0	No SNP	Dihydrofolate:folylpolyglutamate synthetase
1452	186623	0	G	23	95.65	0	4.35	0	0	0	SNP found	Dihydrofolate:folylpolyglutamate synthetase
1453	186635	0	G	22	100	0	0	0	0	0	No SNP	Dihydrofolate:folylpolyglutamate synthetase
1454	187654	0	T	50	0	100	0	0	0	0	No SNP	Intergenic region
1455	189250	0	G	59	100	0	0	0	0	0	No SNP	Cardiolipin synthase
1456	189594	0	C	71	0	0	0	100	0	0	No SNP	Hypothetical protein
1457	189876	0	A	69	0	100	0	0	0	0	No SNP	Hypothetical protein
1458	189913	0	G	72	100	0	0	0	0	0	No SNP	Hypothetical protein
1459	189915	0	G	72	0	0	0	100	0	0	No SNP	Hypothetical protein
1460	189936	0	T	68	100	0	0	0	0	0	No SNP	Hypothetical protein
1461	190191	0	T	40	0	100	0	0	0	0	No SNP	Hypothetical protein
1462	190196	0	T	40	0	100	0	0	0	0	No SNP	Hypothetical protein
1463	190976	0	T	53	98.11	0	1.89	0	0	0	SNP found	Hypothetical protein
1464	191103	0	G	21	100	0	0	0	0	0	No SNP	Intergenic region
1465	191185	0	G	34	100	0	0	0	0	0	No SNP	Ribonucleotide reductase, class III, anaerobic
1466	191296	0	C	33	93.94	6.06	0	0	0	0	SNP found	Ribonucleotide reductase, class III, anaerobic
1467	191300	0	G	32	100	0	0	0	0	0	No SNP	Ribonucleotide reductase, class III, anaerobic
1468	191351	0	T	22	0	100	0	0	0	0	No SNP	Ribonucleotide reductase, class III, anaerobic
1469	191361	0	C	27	100	0	0	0	0	0	No SNP	Ribonucleotide reductase, class III, anaerobic
1470	191582	0	C	72	0	0	0	100	0	0	No SNP	Ribonucleotide reductase, class III, anaerobic
1471	191945	0	T	59	0	100	0	0	0	0	No SNP	Ribonucleotide reductase, class III, anaerobic
1472	191995	0	A	57	0	0	98.25	1.75	0	0	SNP found	Ribonucleotide reductase, class III, anaerobic
1473	192018	0	G	33	100	0	0	0	0	0	No SNP	Ribonucleotide reductase, class III, anaerobic
1474	192108	0	T	51	0	100	0	0	0	0	No SNP	Ribonucleotide reductase, class III, anaerobic
1475	192272	0	T	45	0	97.78	0	2.22	0	0	SNP found	Ribonucleotide reductase, class III, anaerobic
1476	192293	0	A	86	0	0	0	100	0	0	No SNP	Ribonucleotide reductase, class III, anaerobic
1477	192308	0	G	53	98.11	0	0	1.89	0	0	SNP found	Ribonucleotide reductase, class III, anaerobic
1478	192350	0	T	11	0	100	0	0	0	0	No SNP	Ribonucleotide reductase, class III, anaerobic
1479	192359	0	T	11	100	0	0	0	0	0	No SNP	Ribonucleotide reductase, class III, anaerobic
1480	192362	0	T	11	0	100	0	0	0	0	No SNP	Ribonucleotide reductase, class III, anaerobic
1481	192380	0	C	41	0	0	0	100	0	0	No SNP	Ribonucleotide reductase, class III, anaerobic
1482	192395	0	T	8	0	100	0	0	0	0	No SNP	Ribonucleotide reductase, class III, anaerobic
1483	192401	0	G	8	100	0	0	0	0	0	No SNP	Ribonucleotide reductase, class III, anaerobic
1484	192683	0	G	54	0	0	0	100	0	0	No SNP	Ribonucleotide reductase, class III, anaerobic
1485	193238	0	T	22	0	100	0	0	0	0	No SNP	Ribonucleotide reductase, class III, anaerobic
1486	193489	0	G	12	100	0	0	0	0	0	No SNP	Intergenic region
1487	193700	0	C	24	0	0	0	100	0	0	No SNP	Hypothetical protein
1488	193871	0	C	21	0	4.76	95.24	0	0	0	SNP found	Hypothetical protein
1489	193889	0	T	41	0	100	0	0	0	0	No SNP	Hypothetical protein
1490	194053	0	G	68	98.53	0	1.47	0	0	0	SNP found	Hypothetical protein
1491	194172	0	G	54	0	0	0	100	0	0	No SNP	NrdD activating enzyme, generating glycyl radical
1492	194175	0	C	54	0	0	0	100	0	0	No SNP	NrdD activating enzyme, generating glycyl radical
1493	194190	0	C	65	0	0	0	100	0	0	No SNP	NrdD activating enzyme, generating glycyl radical
1494	194273	0	C	83	0	0	0	100	0	0	No SNP	NrdD activating enzyme, generating glycyl radical
1495	194364	0	C	70	0	0	0	100	0	0	No SNP	NrdD activating enzyme, generating glycyl radical
1496	194439	0	G	57	0	96.49	1.75	1.75	0	0	SNP found	NrdD activating enzyme, generating glycyl radical
1497	194521	0	A	35	0	100	0	0	0	0	No SNP	NrdD activating enzyme, generating glycyl radical
1498	194526	0	T	35	0	100	0	0	0	0	No SNP	NrdD activating enzyme, generating glycyl radical
1499	195382	0	A	31	0	96.77	0	0	0	3.23	SNP found	Intergenic region
1500	195383	0	G	31	0	3.23	0	96.77	0	0	SNP found	Intergenic region
1501	195384	0	C	31	0	0	0	3.23	0	96.77	SNP found	Intergenic region
1502	195410	0	C	48	100	0	0	0	0	0	No SNP	Intergenic region
1503	195451	0	T	72	0	0	100	0	0	0	No SNP	Intergenic region
1504	195919	0	G	38	100	0	0	0	0	0	No SNP	Intergenic region
1505	195989	0	G	59	0	0	0	100	0	0	No SNP	Intergenic region
1506	196411	0	G	57	0	0	0	100	0	0	No SNP	50S Ribosomal protein L3
1507	196519	0	G	50	100	0	0	0	0	0	No SNP	50S Ribosomal protein L3
1508	196564	0	A	55	0	0	100	0	0	0	No SNP	50S Ribosomal protein L3
1509	197427	0	A	75	0	0	100	0	0	0	No SNP	50S Ribosomal protein L23
1510	197855	0	T	99	0	100	0	0	0	0	No SNP	50S Ribosomal protein L2
1511	199118	0	T	80	0	100	0	0	0	0	No SNP	Hypothetical protein
1512	201545	0	T	65	100	0	0	0	0	0	No SNP	50S Ribosomal protein L24
1513	201961	0	A	65	0	0	100	0	0	0	No SNP	50S Ribosomal protein L5
1514	202057	0	C	54	0	0	0	100	0	0	No SNP	50S Ribosomal protein L5
1515	202650	0	C	50	98	0	0	2	0	0	SNP found	Intergenic region
1516	203244	0	T	87	0	0	100	0	0	0	No SNP	Intergenic region
1517	203304	0	C	69	0	0	0	100	0	0	No SNP	Intergenic region
1518	203845	0	T	58	0	100	0	0	0	0	No SNP	50S Ribosomal protein L6
1519	204978	0	T	58	0	100	0	0	0	0	No SNP	50S Ribosomal protein L30
1520	207078	0	C	59	0	0	0	100	0	0	No SNP	Adenylate kinase (ATP-AMP transphosphorylase)
1521	207426	0	G	70	0	0	0	100	0	0	No SNP	Adenylate kinase (ATP-AMP transphosphorylase)
1522	209262	0	A	102	0	0	100	0	0	0	No SNP	RNA polymerase alpha subunit
1523	210044	0	T	68	0	100	0	0	0	0	No SNP	50S Ribosomal protein L17
1524	211305	0	G	25	100	0	0	0	0	0	No SNP	Conserved hypothetical protein
1525	211406	0	A	54	0	0	100	0	0	0	No SNP	Conserved hypothetical protein
1526	211429	0	T	45	0	100	0	0	0	0	No SNP	Conserved hypothetical protein
1527	211736	0	A	36	0	0	100	0	0	0	No SNP	Conserved hypothetical protein
1528	211868	0	T	53	0	100	0	0	0	0	No SNP	Conserved hypothetical protein
1529	213086	0	C	71	0	1.41	1.41	97.18	0	0	SNP found	Phosphoglycerate mutase 2 paralog
1530	213369	0	G	64	100	0	0	0	0	0	No SNP	ABC transporter membrane-spanning permease - iron transport
1531	213455	0	C	23	0	0	0	100	0	0	No SNP	ABC transporter membrane-spanning permease - iron transport
1532	213464	0	G	19	0	0	0	100	0	0	No SNP	ABC transporter membrane-spanning permease - iron transport
1533	213479	0	G	53	100	0	0	0	0	0	No SNP	ABC transporter membrane-spanning permease - iron transport
1534	213495	0	A	10	0	0	100	0	0	0	No SNP	ABC transporter membrane-spanning permease - iron transport
1535	213499	0	T	10	0	100	0	0	0	0	No SNP	ABC transporter membrane-spanning permease - iron transport
1536	213501	0	C	10	100	0	0	0	0	0	No SNP	ABC transporter membrane-spanning permease - iron transport
1537	213535	0	A	85	0	0	100	0	0	0	No SNP	ABC transporter membrane-spanning permease - iron transport
1538	213634	0	T	15	0	100	0	0	0	0	No SNP	ABC transporter membrane-spanning permease - iron transport
1539	213640	0	G	15	100	0	0	0	0	0	No SNP	ABC transporter membrane-spanning permease - iron transport
1540	213710	0	T	38	13.16	0	0	0	0	86.84	SNP found	ABC transporter membrane-spanning permease - iron transport
1541	213711	0	A	38	15.79	0	0	0	0	84.21	SNP found	ABC transporter membrane-spanning permease - iron transport
1542	213712	0	T	38	13.16	0	0	2.63	0	84.21	SNP found	ABC transporter membrane-spanning permease - iron transport
1543	213713	0	T	38	0	0	0	13.16	0	86.84	SNP found	ABC transporter membrane-spanning permease - iron transport
1544	213714	0	G	38	0	0	13.16	0	0	86.84	SNP found	ABC transporter membrane-spanning permease - iron transport
1545	213715	0	A	38	13.16	0	0	0	0	86.84	SNP found	ABC transporter membrane-spanning permease - iron transport
1546	213716	0	A	38	13.16	0	0	0	0	86.84	SNP found	ABC transporter membrane-spanning permease - iron transport
1547	213717	0	G	38	0	0	13.16	0	0	86.84	SNP found	ABC transporter membrane-spanning permease - iron transport
1548	213718	0	G	38	0	0	13.16	0	0	86.84	SNP found	ABC transporter membrane-spanning permease - iron transport
1549	213719	0	A	33	0	0	0	0	0	100	No SNP	ABC transporter membrane-spanning permease - iron transport
1550	213950	0	A	42	0	97.62	0	2.38	0	0	SNP found	ABC transporter membrane-spanning permease - iron transport
1551	214331	0	A	85	0	0	100	0	0	0	No SNP	ABC transporter membrane-spanning permease - iron transport
1552	214548	0	C	24	0	0	0	100	0	0	No SNP	ABC transporter membrane-spanning permease - iron transport
1553	214558	0	C	4	0	0	0	100	0	0	No SNP	ABC transporter membrane-spanning permease - iron transport
1554	214570	0	C	20	0	0	5	95	0	0	SNP found	ABC transporter membrane-spanning permease - iron transport
1555	214597	0	C	91	0	0	0	100	0	0	No SNP	ABC transporter membrane-spanning permease - iron transport
1556	214645	0	G	63	0	0	0	100	0	0	No SNP	ABC transporter membrane-spanning permease - iron transport
1557	214756	0	C	34	0	0	0	100	0	0	No SNP	ABC transporter membrane-spanning permease - iron transport
1558	214795	0	G	45	100	0	0	0	0	0	No SNP	ABC transporter membrane-spanning permease - iron transport
1559	214816	0	G	64	100	0	0	0	0	0	No SNP	ABC transporter membrane-spanning permease - iron transport
1560	214831	0	T	70	0	100	0	0	0	0	No SNP	ABC transporter membrane-spanning permease - iron transport
1561	214870	0	G	60	0	0	0	100	0	0	No SNP	ABC transporter membrane-spanning permease - iron transport
1562	215002	0	C	37	0	0	0	100	0	0	No SNP	ABC transporter ATP-binding protein - iron transport
1563	215013	0	T	47	100	0	0	0	0	0	No SNP	ABC transporter ATP-binding protein - iron transport
1564	215079	0	A	62	0	100	0	0	0	0	No SNP	ABC transporter ATP-binding protein - iron transport
1565	215109	0	T	68	0	0	100	0	0	0	No SNP	ABC transporter ATP-binding protein - iron transport
1566	215206	0	G	56	98.21	0	1.79	0	0	0	SNP found	ABC transporter ATP-binding protein - iron transport
1567	215597	0	G	52	0	100	0	0	0	0	No SNP	ABC transporter ATP-binding protein - iron transport
1568	215612	0	G	56	100	0	0	0	0	0	No SNP	ABC transporter ATP-binding protein - iron transport
1569	215762	0	G	62	0	0	0	100	0	0	No SNP	ABC transporter ATP-binding protein - iron transport
1570	216251	0	A	59	0	100	0	0	0	0	No SNP	ABC transporter solute-binding protein - iron transport, truncation
1571	216312	0	T	52	0	100	0	0	0	0	No SNP	ABC transporter solute-binding protein - iron transport, truncation
1572	216350	0	A	44	0	0	100	0	0	0	No SNP	ABC transporter solute-binding protein - iron transport, truncation
1573	216354	0	T	44	0	100	0	0	0	0	No SNP	ABC transporter solute-binding protein - iron transport, truncation
1574	216374	0	T	42	0	100	0	0	0	0	No SNP	Intergenic region
1575	216457	0	C	116	46.55	53.45	0	0	0	0	SNP found	Intergenic region
1576	216654	0	A	46	0	0	100	0	0	0	No SNP	ABC transporter substrate-binding protein - iron transport, truncation
1577	216693	0	G	33	96.97	3.03	0	0	0	0	SNP found	ABC transporter substrate-binding protein - iron transport, truncation
1578	216697	0	C	33	0	0	0	100	0	0	No SNP	ABC transporter substrate-binding protein - iron transport, truncation
1579	216737	0	G	48	0	0	0	100	0	0	No SNP	Intergenic region
1580	216778	0	A	56	1.79	0	0	98.21	0	0	SNP found	Intergenic region
1581	217213	0	G	31	100	0	0	0	0	0	No SNP	Intergenic region
1582	217239	0	G	32	100	0	0	0	0	0	No SNP	Intergenic region
1583	217697	0	T	50	0	100	0	0	0	0	No SNP	Pyruvate formate-lyase 3
1584	218721	0	C	34	0	0	0	100	0	0	No SNP	DEOR-type transcriptional regulator
1585	219273	0	A	46	0	0	100	0	0	0	No SNP	Conserved hypothetical protein
1586	220460	0	G	51	0	0	0	100	0	0	No SNP	Phosphotransferase system sugar-specific EIIA component
1587	220896	0	G	55	0	0	0	100	0	0	No SNP	Phosphotransferase system sugar-specific EIIB component
1588	221146	0	G	53	0	0	0	100	0	0	No SNP	Phosphotransferase system sugar-specific EIIC component
1589	221259	0	T	26	0	100	0	0	0	0	No SNP	Phosphotransferase system sugar-specific EIIC component
1590	221265	0	A	26	0	3.85	96.15	0	0	0	SNP found	Phosphotransferase system sugar-specific EIIC component
1591	221310	0	T	51	0	98.04	0	1.96	0	0	SNP found	Phosphotransferase system sugar-specific EIIC component
1592	221713	0	C	61	0	0	0	100	0	0	No SNP	Phosphotransferase system sugar-specific EIIC component
1593	221714	0	T	61	0	100	0	0	0	0	No SNP	Phosphotransferase system sugar-specific EIIC component
1594	221799	0	A	63	0	1.59	96.83	1.59	0	0	SNP found	Phosphotransferase system sugar-specific EIIC component
1595	221832	0	A	51	0	0	0	100	0	0	No SNP	Phosphotransferase system sugar-specific EIIC component
1596	221883	0	A	59	0	0	98.31	0	0	1.69	SNP found	Phosphotransferase system sugar-specific EIIC component
1597	222261	0	G	75	100	0	0	0	0	0	No SNP	Phosphotransferase system sugar-specific EIIC component
1598	222304	0	T	43	0	100	0	0	0	0	No SNP	Phosphotransferase system sugar-specific EIIC component
1599	222362	0	T	23	0	100	0	0	0	0	No SNP	Phosphotransferase system sugar-specific EIIC component
1600	222366	0	A	23	0	0	100	0	0	0	No SNP	Phosphotransferase system sugar-specific EIIC component
1601	222373	0	G	28	100	0	0	0	0	0	No SNP	Phosphotransferase system sugar-specific EIIC component
1602	222416	0	A	50	0	0	100	0	0	0	No SNP	Phosphotransferase system sugar-specific EIIC component
1603	222562	0	G	16	100	0	0	0	0	0	No SNP	Intergenic region
1604	222567	0	T	16	0	100	0	0	0	0	No SNP	Intergenic region
1605	223182	0	A	48	2.08	0	97.92	0	0	0	SNP found	Formate acetyltransferase 3
1606	223185	0	A	48	0	0	100	0	0	0	No SNP	Formate acetyltransferase 3
1607	223590	0	C	49	0	0	0	100	0	0	No SNP	Formate acetyltransferase 3
1608	223944	0	A	48	0	0	100	0	0	0	No SNP	Formate acetyltransferase 3
1609	224550	0	G	37	0	0	0	100	0	0	No SNP	Formate acetyltransferase 3
1610	224553	0	T	37	100	0	0	0	0	0	No SNP	Formate acetyltransferase 3
1611	224589	0	A	72	0	100	0	0	0	0	No SNP	Formate acetyltransferase 3
1612	224896	0	T	66	1.52	98.48	0	0	0	0	SNP found	Formate acetyltransferase 3
1613	225503	0	T	56	0	100	0	0	0	0	No SNP	Transaldolase C
1614	225543	0	G	51	98.04	0	1.96	0	0	0	SNP found	Transaldolase C
1615	225827	0	T	59	0	0	100	0	0	0	No SNP	Glycerol dehydrogenase, NAD+ dependent
1616	226868	0	T	41	0	100	0	0	0	0	No SNP	Intergenic region
1617	226870	0	C	41	0	0	0	100	0	0	No SNP	Intergenic region
1618	227020	0	T	58	100	0	0	0	0	0	No SNP	Intergenic region
1619	227107	0	G	42	0	0	0	100	0	0	No SNP	Intergenic region
1620	227414	0	T	51	0	100	0	0	0	0	No SNP	Leucyl-tRNA synthetase
1621	227610	0	A	58	0	0	100	0	0	0	No SNP	Leucyl-tRNA synthetase
1622	228198	0	A	7	0	0	0	100	0	0	No SNP	Leucyl-tRNA synthetase
1623	228204	0	C	7	0	0	0	100	0	0	No SNP	Leucyl-tRNA synthetase
1624	228473	0	G	56	100	0	0	0	0	0	No SNP	Leucyl-tRNA synthetase
1625	228516	0	C	55	0	0	0	100	0	0	No SNP	Leucyl-tRNA synthetase
1626	228558	0	G	26	100	0	0	0	0	0	No SNP	Leucyl-tRNA synthetase
1627	228570	0	C	41	0	0	0	100	0	0	No SNP	Leucyl-tRNA synthetase
1628	228636	0	A	46	0	100	0	0	0	0	No SNP	Leucyl-tRNA synthetase
1629	228645	0	T	31	0	100	0	0	0	0	No SNP	Leucyl-tRNA synthetase
1630	228663	0	T	44	0	100	0	0	0	0	No SNP	Leucyl-tRNA synthetase
1631	228693	0	T	56	0	100	0	0	0	0	No SNP	Leucyl-tRNA synthetase
1632	228783	0	C	61	0	0	0	100	0	0	No SNP	Leucyl-tRNA synthetase
1633	229027	0	G	47	100	0	0	0	0	0	No SNP	Leucyl-tRNA synthetase
1634	229065	0	T	35	0	100	0	0	0	0	No SNP	Leucyl-tRNA synthetase
1635	229069	0	A	35	0	0	100	0	0	0	No SNP	Leucyl-tRNA synthetase
1636	229143	0	T	59	0	100	0	0	0	0	No SNP	Leucyl-tRNA synthetase
1637	229353	0	C	34	0	2.94	0	97.06	0	0	SNP found	Leucyl-tRNA synthetase
1638	229356	0	A	33	0	0	0	100	0	0	No SNP	Leucyl-tRNA synthetase
1639	229359	0	A	33	6.06	0	93.94	0	0	0	SNP found	Leucyl-tRNA synthetase
1640	229444	0	G	59	100	0	0	0	0	0	No SNP	Leucyl-tRNA synthetase
1641	229575	0	T	12	0	100	0	0	0	0	No SNP	Leucyl-tRNA synthetase
1642	229579	0	C	12	0	0	0	100	0	0	No SNP	Leucyl-tRNA synthetase
1643	229644	0	C	18	0	0	0	100	0	0	No SNP	Leucyl-tRNA synthetase
1644	229653	0	C	22	0	0	0	100	0	0	No SNP	Leucyl-tRNA synthetase
1645	229671	0	G	4	100	0	0	0	0	0	No SNP	Leucyl-tRNA synthetase
1646	229960	0	A	5	0	100	0	0	0	0	No SNP	Intergenic region
1647	229996	0	A	17	0	0	100	0	0	0	No SNP	Conserved hypothetical protein
1648	230005	0	G	22	0	0	0	100	0	0	No SNP	Conserved hypothetical protein
1649	230029	0	A	14	7.14	92.86	0	0	0	0	SNP found	Conserved hypothetical protein
1650	230034	0	A	14	0	100	0	0	0	0	No SNP	Conserved hypothetical protein
1651	230158	0	C	35	0	0	0	100	0	0	No SNP	Conserved hypothetical protein
1652	230207	0	C	46	100	0	0	0	0	0	No SNP	Conserved hypothetical protein
1653	230279	0	T	19	100	0	0	0	0	0	No SNP	Conserved hypothetical protein
1654	230377	0	A	47	0	0	97.87	2.13	0	0	SNP found	Conserved hypothetical protein
1655	230402	0	G	52	100	0	0	0	0	0	No SNP	Conserved hypothetical protein
1656	230472	0	C	28	0	0	0	100	0	0	No SNP	Conserved hypothetical protein
1657	230512	0	T	12	0	100	0	0	0	0	No SNP	Conserved hypothetical protein
1658	230518	0	A	12	0	0	100	0	0	0	No SNP	Conserved hypothetical protein
1659	230533	0	A	40	0	0	100	0	0	0	No SNP	Conserved hypothetical protein
1660	230571	0	A	47	0	0	0	100	0	0	No SNP	Conserved hypothetical protein
1661	230609	0	T	57	0	100	0	0	0	0	No SNP	Conserved hypothetical protein
1662	230727	0	A	43	0	0	97.67	2.33	0	0	SNP found	Conserved hypothetical protein
1663	230787	0	G	55	0	0	0	100	0	0	No SNP	Conserved hypothetical protein
1664	230796	0	T	68	0	0	100	0	0	0	No SNP	Conserved hypothetical protein
1665	230880	0	A	10	0	0	0	100	0	0	No SNP	Conserved hypothetical protein
1666	230883	0	G	10	0	0	0	100	0	0	No SNP	Conserved hypothetical protein
1667	230886	0	T	10	100	0	0	0	0	0	No SNP	Conserved hypothetical protein
1668	230895	0	A	17	5.88	0	94.12	0	0	0	SNP found	Conserved hypothetical protein
1669	230898	0	C	17	0	0	0	100	0	0	No SNP	Conserved hypothetical protein
1670	230925	0	A	35	0	0	100	0	0	0	No SNP	Conserved hypothetical protein
1671	230973	0	C	34	0	0	0	100	0	0	No SNP	Conserved hypothetical protein
1672	231079	0	A	17	0	0	100	0	0	0	No SNP	Conserved hypothetical protein
1673	231080	0	T	17	0	100	0	0	0	0	No SNP	Conserved hypothetical protein
1674	231087	0	T	18	100	0	0	0	0	0	No SNP	Conserved hypothetical protein
1675	231088	0	A	18	0	0	100	0	0	0	No SNP	Intergenic region
1676	231896	0	A	52	0	0	100	0	0	0	No SNP	Intergenic region
1677	232047	0	T	30	0	0	100	0	0	0	No SNP	Intergenic region
1678	232223	0	C	10	0	0	0	100	0	0	No SNP	Branch migration of Holliday structures
1679	232226	0	A	10	0	0	100	0	0	0	No SNP	Branch migration of Holliday structures
1680	232250	0	A	5	0	0	0	100	0	0	No SNP	Branch migration of Holliday structures
1681	232262	0	T	11	100	0	0	0	0	0	No SNP	Branch migration of Holliday structures
1682	232280	0	G	29	100	0	0	0	0	0	No SNP	Branch migration of Holliday structures
1683	232301	0	G	35	0	100	0	0	0	0	No SNP	Branch migration of Holliday structures
1684	232323	0	C	17	0	0	0	100	0	0	No SNP	Branch migration of Holliday structures
1685	232325	0	C	17	0	0	100	0	0	0	No SNP	Branch migration of Holliday structures
1686	232334	0	G	4	100	0	0	0	0	0	No SNP	Branch migration of Holliday structures
1687	232424	0	T	7	0	0	100	0	0	0	No SNP	Branch migration of Holliday structures
1688	232448	0	G	11	100	0	0	0	0	0	No SNP	Branch migration of Holliday structures
1689	232457	0	T	5	0	100	0	0	0	0	No SNP	Branch migration of Holliday structures
1690	232499	0	G	31	100	0	0	0	0	0	No SNP	Branch migration of Holliday structures
1691	232514	0	T	29	0	100	0	0	0	0	No SNP	Branch migration of Holliday structures
1692	232532	0	A	7	0	100	0	0	0	0	No SNP	Branch migration of Holliday structures
1693	232583	0	A	13	0	0	100	0	0	0	No SNP	Branch migration of Holliday structures
1694	232586	0	A	13	0	0	0	100	0	0	No SNP	Branch migration of Holliday structures
1695	232631	0	C	14	92.86	7.14	0	0	0	0	SNP found	Branch migration of Holliday structures
1696	232637	0	G	13	100	0	0	0	0	0	No SNP	Branch migration of Holliday structures
1697	232664	0	C	26	0	0	0	100	0	0	No SNP	Branch migration of Holliday structures
1698	232781	0	G	41	100	0	0	0	0	0	No SNP	Branch migration of Holliday structures
1699	232853	0	T	76	0	100	0	0	0	0	No SNP	Branch migration of Holliday structures
1700	232991	0	G	51	0	100	0	0	0	0	No SNP	Branch migration of Holliday structures
1701	233209	0	C	44	0	0	0	100	0	0	No SNP	Hypothetical protein
1702	233222	0	G	44	100	0	0	0	0	0	No SNP	Hypothetical protein
1703	233253	0	T	45	0	100	0	0	0	0	No SNP	Hypothetical protein
1704	233353	0	A	35	0	0	100	0	0	0	No SNP	Hypothetical protein
1705	233537	0	T	57	0	100	0	0	0	0	No SNP	Hypothetical protein
1706	233829	0	T	36	100	0	0	0	0	0	No SNP	Intergenic region
1707	234053	0	C	35	0	0	0	100	0	0	No SNP	Undecaprenyl diphosphate synthase
1708	234794	0	G	74	100	0	0	0	0	0	No SNP	Phosphatidate cytidylyltransferase
1709	234829	0	A	34	0	0	100	0	0	0	No SNP	Phosphatidate cytidylyltransferase
1710	234840	0	C	38	100	0	0	0	0	0	No SNP	Phosphatidate cytidylyltransferase
1711	234868	0	T	80	0	100	0	0	0	0	No SNP	Phosphatidate cytidylyltransferase
1712	234889	0	A	86	0	0	100	0	0	0	No SNP	Phosphatidate cytidylyltransferase
1713	235543	0	C	46	2.17	0	0	97.83	0	0	SNP found	Determinant for enhanced expression of pheromone
1714	235642	0	T	55	0	98.18	1.82	0	0	0	SNP found	Determinant for enhanced expression of pheromone
1715	235824	0	A	56	0	0	100	0	0	0	No SNP	Determinant for enhanced expression of pheromone
1716	235852	0	T	57	0	98.25	0	1.75	0	0	SNP found	Determinant for enhanced expression of pheromone
1717	236062	0	C	43	0	0	0	97.67	0	2.33	SNP found	Determinant for enhanced expression of pheromone
1718	236998	0	A	73	0	0	0	100	0	0	No SNP	Prolyl-tRNA synthetase
1719	237217	0	G	79	98.73	1.27	0	0	0	0	SNP found	Prolyl-tRNA synthetase
1720	237474	0	T	61	0	100	0	0	0	0	No SNP	Prolyl-tRNA synthetase
1721	237495	0	T	49	0	100	0	0	0	0	No SNP	Prolyl-tRNA synthetase
1722	237700	0	C	75	0	0	0	100	0	0	No SNP	Prolyl-tRNA synthetase
1723	237817	0	T	64	0	100	0	0	0	0	No SNP	Prolyl-tRNA synthetase
1724	237946	0	A	72	0	0	98.61	1.39	0	0	SNP found	Prolyl-tRNA synthetase
1725	238147	0	T	57	0	100	0	0	0	0	No SNP	Prolyl-tRNA synthetase
1726	238171	0	C	40	0	0	0	100	0	0	No SNP	Prolyl-tRNA synthetase
1727	239737	0	T	73	1.37	98.63	0	0	0	0	SNP found	6-phospho-beta-glucosidase
1728	239812	0	G	77	100	0	0	0	0	0	No SNP	6-phospho-beta-glucosidase
1729	240040	0	C	54	0	0	0	100	0	0	No SNP	6-phospho-beta-glucosidase
1730	241275	0	C	70	100	0	0	0	0	0	No SNP	L-glutamine-D-fructose-6-phosphate amidotransferase
1731	241842	0	A	39	0	0	100	0	0	0	No SNP	L-glutamine-D-fructose-6-phosphate amidotransferase
1732	241852	0	G	44	0	0	0	100	0	0	No SNP	L-glutamine-D-fructose-6-phosphate amidotransferase
1733	241872	0	C	30	0	0	0	100	0	0	No SNP	L-glutamine-D-fructose-6-phosphate amidotransferase
1734	241884	0	C	32	0	0	0	100	0	0	No SNP	L-glutamine-D-fructose-6-phosphate amidotransferase
1735	241908	0	G	40	0	100	0	0	0	0	No SNP	L-glutamine-D-fructose-6-phosphate amidotransferase
1736	241923	0	T	31	0	100	0	0	0	0	No SNP	L-glutamine-D-fructose-6-phosphate amidotransferase
1737	241926	0	G	31	100	0	0	0	0	0	No SNP	L-glutamine-D-fructose-6-phosphate amidotransferase
1738	242025	0	G	15	100	0	0	0	0	0	No SNP	L-glutamine-D-fructose-6-phosphate amidotransferase
1739	242034	0	G	14	100	0	0	0	0	0	No SNP	L-glutamine-D-fructose-6-phosphate amidotransferase
1740	242037	0	T	14	0	100	0	0	0	0	No SNP	L-glutamine-D-fructose-6-phosphate amidotransferase
1741	242076	0	T	35	0	100	0	0	0	0	No SNP	L-glutamine-D-fructose-6-phosphate amidotransferase
1742	242094	0	T	28	0	100	0	0	0	0	No SNP	L-glutamine-D-fructose-6-phosphate amidotransferase
1743	242097	0	A	28	0	0	100	0	0	0	No SNP	L-glutamine-D-fructose-6-phosphate amidotransferase
1744	242141	0	T	24	0	0	0	100	83.33	0	No SNP	Intergenic region
1745	242148	0	A	12	0	0	0	100	0	0	No SNP	Intergenic region
1746	242149	0	A	12	0	8.33	91.67	0	0	0	SNP found	Intergenic region
1747	242208	0	G	14	0	0	7.14	92.86	0	0	SNP found	Intergenic region
1748	242220	0	C	18	0	0	0	100	0	0	No SNP	Intergenic region
1749	243327	0	G	34	100	0	0	0	0	0	No SNP	Intergenic region
1750	243501	0	C	41	0	2.44	0	97.56	0	0	SNP found	Alkaline amylopullulanase
1751	243526	0	T	24	0	100	0	0	0	0	No SNP	Alkaline amylopullulanase
1752	243555	0	T	53	0	100	0	0	0	0	No SNP	Alkaline amylopullulanase
1753	243698	0	A	28	0	0	0	100	0	0	No SNP	Alkaline amylopullulanase
1754	244082	0	G	63	100	0	0	0	0	0	No SNP	Alkaline amylopullulanase
1755	244214	0	G	80	100	0	0	0	0	0	No SNP	Alkaline amylopullulanase
1756	244526	0	T	65	0	0	98.46	1.54	0	0	SNP found	Alkaline amylopullulanase
1757	244877	0	T	48	0	0	100	0	0	0	No SNP	Alkaline amylopullulanase
1758	244952	0	T	43	2.33	97.67	0	0	0	0	SNP found	Alkaline amylopullulanase
1759	245535	0	G	79	100	0	0	0	0	0	No SNP	Alkaline amylopullulanase
1760	245883	0	T	79	0	100	0	0	0	0	No SNP	Alkaline amylopullulanase
1761	246255	0	T	66	100	0	0	0	0	0	No SNP	Alkaline amylopullulanase
1762	246395	0	C	51	0	0	0	100	0	0	No SNP	Alkaline amylopullulanase
1763	246521	0	T	66	0	100	0	0	0	0	No SNP	Alkaline amylopullulanase
1764	246836	0	G	72	100	0	0	0	0	0	No SNP	Alkaline amylopullulanase
1765	246939	0	T	71	0	100	0	0	0	0	No SNP	Alkaline amylopullulanase
1766	247438	0	G	32	100	0	0	0	0	0	No SNP	Intergenic region
1767	247692	0	G	56	100	0	0	0	0	0	No SNP	30S Ribosomal protein S12
1768	248128	0	T	63	0	100	0	0	0	0	No SNP	30S Ribosomal protein S7
1769	248404	0	T	69	100	0	0	0	0	0	No SNP	30S Ribosomal protein S7
1770	248604	0	C	77	100	0	0	0	0	0	No SNP	Intergenic region
1771	248651	0	T	28	0	100	0	0	0	0	No SNP	Intergenic region
1772	248657	0	C	28	0	3.57	0	96.43	0	0	SNP found	Intergenic region
1773	248677	0	G	75	98.67	1.33	0	0	0	0	SNP found	Intergenic region
1774	248700	0	T	57	0	100	0	0	0	0	No SNP	Intergenic region
1775	249737	0	T	61	0	98.36	0	1.64	0	0	SNP found	Elongation factor G
1776	250373	0	C	57	0	0	1.75	98.25	0	0	SNP found	Elongation factor G
1777	251635	0	G	51	100	0	0	0	0	0	No SNP	DNA polymerase III, alpha subunit
1778	252282	0	A	46	0	0	100	0	0	0	No SNP	DNA polymerase III, alpha subunit
1779	253021	0	T	51	0	100	0	0	0	0	No SNP	DNA polymerase III, alpha subunit
1780	253203	0	T	46	2.17	97.83	0	0	0	0	SNP found	DNA polymerase III, alpha subunit
1781	253269	0	C	40	0	0	0	100	0	0	No SNP	DNA polymerase III, alpha subunit
1782	253288	0	T	33	0	100	0	0	0	0	No SNP	DNA polymerase III, alpha subunit
1783	253416	0	A	56	0	0	100	0	0	0	No SNP	DNA polymerase III, alpha subunit
1784	254115	0	A	66	0	0	100	0	0	0	No SNP	DNA polymerase III, alpha subunit
1785	254517	0	G	55	98.18	1.82	0	0	0	0	SNP found	DNA polymerase III, alpha subunit
1786	254562	0	A	48	0	0	100	0	0	0	No SNP	DNA polymerase III, alpha subunit
1787	254637	0	G	37	100	0	0	0	0	0	No SNP	DNA polymerase III, alpha subunit
1788	255080	0	C	55	0	0	0	100	0	0	No SNP	DNA polymerase III, alpha subunit
1789	255207	0	C	53	0	1.89	0	98.11	0	0	SNP found	DNA polymerase III, alpha subunit
1790	255497	0	G	43	100	0	0	0	0	0	No SNP	Intergenic region
1791	255593	0	G	60	100	0	0	0	0	0	No SNP	Hypothetical protein
1792	255757	0	T	60	0	100	0	0	0	0	No SNP	Hypothetical protein
1793	256304	0	G	28	100	0	0	0	0	0	No SNP	Aminopeptidase
1794	256583	0	C	49	0	0	0	100	0	0	No SNP	Aminopeptidase
1795	256610	0	A	48	0	0	100	0	0	0	No SNP	Aminopeptidase
1796	256700	0	A	22	0	4.55	0	95.45	0	0	SNP found	Aminopeptidase
1797	256706	0	A	22	0	0	0	100	0	0	No SNP	Aminopeptidase
1798	256811	0	C	14	0	0	0	100	0	0	No SNP	Aminopeptidase
1799	256815	0	C	14	0	0	0	100	0	0	No SNP	Aminopeptidase
1800	256826	0	C	5	0	0	0	100	0	0	No SNP	Aminopeptidase
1801	256844	0	C	36	0	0	0	100	0	0	No SNP	Aminopeptidase
1802	257035	0	G	41	100	0	0	0	0	0	No SNP	Aminopeptidase
1803	257161	0	T	63	0	100	0	0	0	0	No SNP	Aminopeptidase
1804	257312	0	C	74	0	0	0	100	0	0	No SNP	Aminopeptidase
1805	257379	0	C	49	0	0	100	0	0	0	No SNP	Aminopeptidase
1806	257735	0	T	32	0	0	96.88	3.12	0	0	SNP found	Conserved hypothetical protein
1807	257736	0	G	31	96.77	3.23	0	0	0	0	SNP found	Conserved hypothetical protein
1808	257744	0	T	20	100	0	0	0	0	0	No SNP	Conserved hypothetical protein
1809	257756	0	C	32	0	0	0	100	0	0	No SNP	Conserved hypothetical protein
1810	258068	0	C	63	0	1.59	3.17	95.24	0	0	SNP found	Intergenic region
1811	258215	0	T	44	0	0	100	0	0	0	No SNP	Ribosomal small subunit pseudouridine synthase A
1812	258411	0	A	24	4.17	0	95.83	0	0	0	SNP found	Ribosomal small subunit pseudouridine synthase A
1813	258581	0	G	33	100	0	0	0	0	0	No SNP	Ribosomal small subunit pseudouridine synthase A
1814	258589	0	G	20	0	0	0	100	0	0	No SNP	Ribosomal small subunit pseudouridine synthase A
1815	258626	0	G	30	100	0	0	0	0	0	No SNP	Ribosomal small subunit pseudouridine synthase A
1816	258689	0	C	65	0	0	0	100	0	0	No SNP	Ribosomal small subunit pseudouridine synthase A
1817	258917	0	G	76	0	0	39.47	60.53	0	0	SNP found	Hypothetical protein
1818	258918	0	A	76	39.47	0	0	60.53	57.89	0	SNP found	Hypothetical protein
1819	259601	0	C	86	0	0	0	100	0	0	No SNP	Aminopeptidase C
1820	259627	0	C	77	0	0	0	100	0	0	No SNP	Aminopeptidase C
1821	259691	0	G	93	97.85	1.08	1.08	0	0	0	SNP found	Aminopeptidase C
1822	259778	0	T	69	0	100	0	0	0	0	No SNP	Aminopeptidase C
1823	259910	0	C	76	0	0	0	100	0	0	No SNP	Aminopeptidase C
1824	260009	0	C	60	0	1.67	0	98.33	0	0	SNP found	Aminopeptidase C
1825	260024	0	C	57	100	0	0	0	0	0	No SNP	Aminopeptidase C
1826	260108	0	T	48	0	100	0	0	0	0	No SNP	Aminopeptidase C
1827	260330	0	C	62	0	0	0	100	0	0	No SNP	Aminopeptidase C
1828	260367	0	G	62	100	0	0	0	0	0	No SNP	Intergenic region
1829	261726	0	A	55	0	0	100	0	0	0	No SNP	Phosphotransferase system, mannose-specific EIIC
1830	263139	0	C	50	98	0	2	0	0	0	SNP found	Phosphotransferase system, mannose-specific EIIAB
1831	263291	0	T	18	0	0	0	100	44.44	0	No SNP	Intergenic region
1832	263300	0	A	13	0	0	100	0	0	0	No SNP	Intergenic region
1833	263326	0	T	33	0	0	100	0	0	0	No SNP	Intergenic region
1834	263365	0	G	37	100	0	0	0	0	0	No SNP	Alcohol dehydrogenase, propanol-preferring.
1835	263670	0	G	56	100	0	0	0	0	0	No SNP	Alcohol dehydrogenase, propanol-preferring.
1836	263786	0	C	77	0	0	0	100	0	0	No SNP	Alcohol dehydrogenase, propanol-preferring.
1837	264720	0	A	31	0	0	100	0	0	0	No SNP	Conserved hypothetical protein
1838	264725	0	T	31	0	100	0	0	0	0	No SNP	Conserved hypothetical protein
1839	264839	0	C	78	0	0	0	100	0	0	No SNP	Conserved hypothetical protein
1840	264872	0	A	73	0	0	100	0	0	0	No SNP	Conserved hypothetical protein
1841	265096	0	T	70	0	100	0	0	0	0	No SNP	Conserved hypothetical protein
1842	265103	0	C	63	0	0	0	100	0	0	No SNP	Conserved hypothetical protein
1843	265172	0	T	59	0	98.31	1.69	0	0	0	SNP found	Conserved hypothetical protein
1844	265430	0	T	64	0	0	100	0	0	0	No SNP	Conserved hypothetical protein
1845	265870	0	T	51	0	100	0	0	0	0	No SNP	Conserved hypothetical protein
1846	266644	0	C	56	0	0	0	100	0	0	No SNP	Conserved hypothetical protein
1847	266939	0	C	63	0	0	0	100	0	0	No SNP	Conserved hypothetical protein
1848	267061	0	T	71	0	98.59	0	1.41	0	0	SNP found	Conserved hypothetical protein
1849	267087	0	T	67	0	100	0	0	0	0	No SNP	Conserved hypothetical protein
1850	267167	0	C	28	0	0	3.57	96.43	0	0	SNP found	Intergenic region
1851	267187	0	A	33	30.3	0	0	0	0	69.7	SNP found	Conserved hypothetical protein
1852	267439	0	G	19	100	0	0	0	0	0	No SNP	Conserved hypothetical protein
1853	267444	0	A	19	5.26	0	94.74	0	0	0	SNP found	Conserved hypothetical protein
1854	267558	0	T	24	0	100	0	0	0	0	No SNP	Conserved hypothetical protein
1855	267579	0	G	5	0	0	0	100	0	0	No SNP	Conserved hypothetical protein
1856	267580	0	T	5	0	100	0	0	0	0	No SNP	Conserved hypothetical protein
1857	267588	0	C	17	0	0	0	100	0	0	No SNP	Conserved hypothetical protein
1858	267591	0	T	17	0	100	0	0	0	0	No SNP	Conserved hypothetical protein
1859	267618	0	G	36	100	0	0	0	0	0	No SNP	Conserved hypothetical protein
1860	267639	0	T	41	0	100	0	0	0	0	No SNP	Conserved hypothetical protein
1861	267646	0	A	34	0	100	0	0	0	0	No SNP	Conserved hypothetical protein
1862	267649	0	A	34	0	0	100	0	0	0	No SNP	Conserved hypothetical protein
1863	267786	0	A	43	0	0	100	0	0	0	No SNP	Conserved hypothetical protein
1864	267903	0	G	48	0	0	0	100	0	0	No SNP	Intergenic region
1865	268004	0	A	30	0	0	100	0	0	0	No SNP	Intergenic region
1866	268011	0	T	35	0	0	100	0	0	0	No SNP	Intergenic region
1867	268035	0	C	37	0	0	0	100	0	0	No SNP	Dihydropteroate synthase
1868	268043	0	G	24	100	0	0	0	0	0	No SNP	Dihydropteroate synthase
1869	268062	0	T	40	0	100	0	0	0	0	No SNP	Dihydropteroate synthase
1870	268105	0	C	31	0	0	3.23	96.77	0	0	SNP found	Dihydropteroate synthase
1871	268121	0	G	5	100	0	0	0	0	0	No SNP	Dihydropteroate synthase
1872	268123	0	T	5	0	0	100	0	0	0	No SNP	Dihydropteroate synthase
1873	268132	0	G	11	100	0	0	0	0	0	No SNP	Dihydropteroate synthase
1874	268135	0	A	11	0	0	100	0	0	0	No SNP	Dihydropteroate synthase
1875	268174	0	T	12	0	100	0	0	0	0	No SNP	Dihydropteroate synthase
1876	268180	0	C	12	91.67	8.33	0	0	0	0	SNP found	Dihydropteroate synthase
1877	268198	0	G	4	100	0	0	0	0	0	No SNP	Dihydropteroate synthase
1878	268210	0	C	13	100	0	0	0	0	0	No SNP	Dihydropteroate synthase
1879	268232	0	G	12	0	0	100	0	41.67	0	No SNP	Dihydropteroate synthase
1880	268261	0	C	27	0	0	0	100	0	0	No SNP	Dihydropteroate synthase
1881	268294	0	C	17	0	0	0	100	0	0	No SNP	Dihydropteroate synthase
1882	268297	0	T	17	0	100	0	0	0	0	No SNP	Dihydropteroate synthase
1883	268349	0	G	43	100	0	0	0	0	0	No SNP	Dihydropteroate synthase
1884	268375	0	T	14	0	100	0	0	0	0	No SNP	Dihydropteroate synthase
1885	268387	0	G	4	100	0	0	0	0	0	No SNP	Dihydropteroate synthase
1886	268447	0	T	8	0	100	0	0	0	0	No SNP	Dihydropteroate synthase
1887	268453	0	G	8	0	0	0	100	0	0	No SNP	Dihydropteroate synthase
1888	268480	0	C	21	100	0	0	0	0	0	No SNP	Dihydropteroate synthase
1889	268483	0	C	21	0	0	0	100	0	0	No SNP	Dihydropteroate synthase
1890	268501	0	T	27	100	0	0	0	0	0	No SNP	Dihydropteroate synthase
1891	268539	0	C	49	100	0	0	0	0	0	No SNP	Dihydropteroate synthase
1892	268541	0	T	49	100	0	0	0	0	0	No SNP	Dihydropteroate synthase
1893	268594	0	G	11	100	0	0	0	0	0	No SNP	Dihydropteroate synthase
1894	268596	0	C	11	100	0	0	0	0	0	No SNP	Dihydropteroate synthase
1895	268597	0	A	11	0	0	100	0	0	0	No SNP	Dihydropteroate synthase
1896	268627	0	G	29	0	100	0	0	0	0	No SNP	Dihydropteroate synthase
1897	268652	0	C	43	0	0	0	100	0	0	No SNP	Dihydropteroate synthase
1898	268726	0	C	49	0	0	0	100	0	0	No SNP	Dihydropteroate synthase
1899	268795	0	A	21	0	0	100	0	0	0	No SNP	Dihydropteroate synthase
1900	268798	0	G	21	100	0	0	0	0	0	No SNP	Dihydropteroate synthase
1901	268809	0	G	19	100	0	0	0	0	0	No SNP	Dihydropteroate synthase
1902	268816	0	G	33	100	0	0	0	0	0	No SNP	Dihydropteroate synthase
1903	268819	0	C	33	0	0	0	100	0	0	No SNP	Dihydropteroate synthase
1904	268840	0	C	46	0	0	0	100	0	0	No SNP	Dihydropteroate synthase
1905	268858	0	G	65	100	0	0	0	0	0	No SNP	Dihydropteroate synthase
1906	268885	0	C	44	0	0	0	100	0	0	No SNP	Dihydropteroate synthase
1907	268921	0	T	27	0	100	0	0	0	0	No SNP	Dihydropteroate synthase
1908	269000	0	A	23	0	0	95.65	4.35	0	0	SNP found	Dihydrofolate synthetase
1909	269024	0	T	47	0	100	0	0	0	0	No SNP	Dihydrofolate synthetase
1910	269066	0	T	26	0	100	0	0	0	0	No SNP	Dihydrofolate synthetase
1911	269100	0	C	30	100	0	0	0	0	0	No SNP	Dihydrofolate synthetase
1912	269153	0	G	21	0	0	4.76	95.24	0	0	SNP found	Dihydrofolate synthetase
1913	269183	0	C	14	0	0	0	0	0	100	No SNP	Dihydrofolate synthetase
1914	269184	0	G	25	0	0	44	0	0	56	SNP found	Dihydrofolate synthetase
1915	269190	0	A	25	100	0	0	0	100	0	No SNP	Dihydrofolate synthetase
1916	269192	0	C	25	0	0	0	100	0	0	No SNP	Dihydrofolate synthetase
1917	269267	0	T	11	0	100	0	0	0	0	No SNP	Dihydrofolate synthetase
1918	269363	0	C	6	0	0	0	100	0	0	No SNP	Dihydrofolate synthetase
1919	269393	0	C	15	0	0	0	100	0	0	No SNP	Dihydrofolate synthetase
1920	269420	0	T	7	0	100	0	0	0	0	No SNP	Dihydrofolate synthetase
1921	269423	0	T	7	0	0	100	0	0	0	No SNP	Dihydrofolate synthetase
1922	269447	0	C	13	0	0	0	100	0	0	No SNP	Dihydrofolate synthetase
1923	269510	0	G	18	100	0	0	0	0	0	No SNP	Dihydrofolate synthetase
1924	269528	0	G	5	100	0	0	0	0	0	No SNP	Dihydrofolate synthetase
1925	269531	0	A	5	0	0	0	100	0	0	No SNP	Dihydrofolate synthetase
1926	269585	0	C	11	0	0	0	100	0	0	No SNP	Dihydrofolate synthetase
1927	269643	0	A	6	0	0	100	0	0	0	No SNP	Dihydrofolate synthetase
1928	269709	0	G	20	100	0	0	0	0	0	No SNP	Dihydrofolate synthetase
1929	269806	0	A	15	0	0	0	100	0	0	No SNP	Dihydrofolate synthetase
1930	269966	0	T	15	0	100	0	0	0	0	No SNP	Dihydrofolate synthetase
1931	269979	0	C	24	100	0	0	0	0	0	No SNP	Dihydrofolate synthetase
1932	269980	0	A	24	0	0	100	0	0	0	No SNP	Dihydrofolate synthetase
1933	269996	0	C	30	0	0	0	100	0	0	No SNP	Dihydrofolate synthetase
1934	270014	0	A	14	0	0	100	0	0	0	No SNP	Dihydrofolate synthetase
1935	270044	0	A	20	0	0	100	0	0	0	No SNP	Dihydrofolate synthetase
1936	270071	0	A	5	0	0	100	0	0	0	No SNP	Dihydrofolate synthetase
1937	270082	0	C	6	100	0	0	0	0	0	No SNP	Dihydrofolate synthetase
1938	270083	0	G	6	0	100	0	0	0	0	No SNP	Dihydrofolate synthetase
1939	270098	0	G	22	0	0	0	100	0	0	No SNP	Dihydrofolate synthetase
1940	270114	0	A	20	0	0	100	0	0	0	No SNP	Dihydrofolate synthetase
1941	270151	0	A	40	2.5	0	97.5	0	0	0	SNP found	Dihydrofolate synthetase
1942	270158	0	T	34	0	0	100	0	0	0	No SNP	Dihydrofolate synthetase
1943	270176	0	T	38	100	0	0	0	0	0	No SNP	Dihydrofolate synthetase
1944	270177	0	G	38	0	0	0	100	0	0	No SNP	Dihydrofolate synthetase
1945	270201	0	C	43	100	0	0	0	0	0	No SNP	Dihydrofolate synthetase
1946	270251	0	G	49	100	0	0	0	0	0	No SNP	Dihydrofolate synthetase
1947	270253	0	T	49	0	100	0	0	0	0	No SNP	Dihydrofolate synthetase
1948	270337	0	G	54	100	0	0	0	0	0	No SNP	GTP cyclohydrolase
1949	270354	0	T	49	0	100	0	0	0	0	No SNP	GTP cyclohydrolase
1950	270694	0	A	65	0	0	100	0	0	0	No SNP	GTP cyclohydrolase
1951	270961	0	A	66	0	0	100	0	0	0	No SNP	Aldolase-pyrophosphokinase
1952	271275	0	G	47	100	0	0	0	0	0	No SNP	Aldolase-pyrophosphokinase
1953	271324	0	C	43	0	0	2.33	97.67	0	0	SNP found	Aldolase-pyrophosphokinase
1954	271662	0	C	48	0	0	0	100	0	0	No SNP	Aldolase-pyrophosphokinase
1955	272072	0	T	49	0	97.96	0	0	0	2.04	SNP found	Hypothetical protein
1956	272141	0	A	33	3.03	0	96.97	0	0	0	SNP found	Intergenic region
1957	273429	0	G	24	100	0	0	0	0	0	No SNP	Intergenic region
1958	273440	0	T	11	0	100	0	0	0	0	No SNP	Intergenic region
1959	273457	0	A	15	0	0	100	0	0	0	No SNP	Intergenic region
1960	273467	0	T	18	0	100	0	0	0	0	No SNP	Intergenic region
1961	273482	0	C	8	0	0	0	100	0	0	No SNP	Intergenic region
1962	273483	0	G	8	100	0	0	0	0	0	No SNP	Intergenic region
1963	273486	0	C	8	0	0	0	0	0	100	No SNP	Intergenic region
1964	273520	0	T	11	100	0	0	0	0	0	No SNP	Intergenic region
1965	273521	0	G	11	100	0	0	0	0	0	No SNP	Intergenic region
1966	273623	0	T	40	0	67.5	0	32.5	0	0	SNP found	Degenerate transposase
1967	273659	0	C	28	0	67.86	0	32.14	0	0	SNP found	Degenerate transposase
1968	273662	0	G	28	32.14	0	67.86	0	0	0	SNP found	Degenerate transposase
1969	273665	0	T	28	0	32.14	0	67.86	0	0	SNP found	Degenerate transposase
1970	273791	0	T	25	0	100	0	0	0	0	No SNP	Degenerate transposase
1971	273806	0	C	21	0	42.86	0	57.14	0	0	SNP found	Degenerate transposase
1972	273809	0	C	20	0	30	0	70	0	0	SNP found	Degenerate transposase
1973	281327	0	T	21	0	100	0	0	0	0	No SNP	Intergenic region
1974	281348	0	G	25	100	0	0	0	0	0	No SNP	Intergenic region
1975	281893	0	T	61	0	0	0	45.9	0	54.1	SNP found	Intergenic region
1976	281987	0	C	32	0	0	0	100	0	0	No SNP	Intergenic region
1977	282143	0	A	50	0	0	100	0	0	0	No SNP	Alpha-xylosidase
1978	282630	0	A	64	0	100	0	0	0	0	No SNP	Alpha-xylosidase
1979	282865	0	A	55	0	0	100	0	0	0	No SNP	Alpha-xylosidase
1980	283156	0	T	45	0	100	0	0	0	0	No SNP	Alpha-xylosidase
1981	284131	0	C	59	1.69	0	98.31	0	0	0	SNP found	Alpha-xylosidase
1982	284451	0	G	55	100	0	0	0	0	0	No SNP	Gluthatione peroxidase
1983	285592	0	G	99	0	0	100	0	33.33	0	No SNP	Hyaluronate lyase precursor (hyaluronidase/hyase)
1984	285593	0	A	79	100	0	0	0	26.58	0	No SNP	Hyaluronate lyase precursor (hyaluronidase/hyase)
1985	285807	0	A	53	0	0	100	0	0	0	No SNP	Hyaluronate lyase precursor (hyaluronidase/hyase)
1986	286015	0	A	64	0	0	100	0	0	0	No SNP	Hyaluronate lyase precursor (hyaluronidase/hyase)
1987	286333	0	C	56	0	0	0	100	0	0	No SNP	Hyaluronate lyase precursor (hyaluronidase/hyase)
1988	286527	0	C	54	0	1.85	0	98.15	0	0	SNP found	Hyaluronate lyase precursor (hyaluronidase/hyase)
1989	286563	0	G	55	100	0	0	0	0	0	No SNP	Hyaluronate lyase precursor (hyaluronidase/hyase)
1990	286593	0	G	54	100	0	0	0	0	0	No SNP	Hyaluronate lyase precursor (hyaluronidase/hyase)
1991	286695	0	C	85	0	0	0	100	0	0	No SNP	Hyaluronate lyase precursor (hyaluronidase/hyase)
1992	287232	0	C	72	0	0	0	100	0	0	No SNP	Hyaluronate lyase precursor (hyaluronidase/hyase)
1993	287334	0	T	68	0	100	0	0	0	0	No SNP	Hyaluronate lyase precursor (hyaluronidase/hyase)
1994	287529	0	T	62	0	100	0	0	0	0	No SNP	Hyaluronate lyase precursor (hyaluronidase/hyase)
1995	287608	0	A	62	1.61	0	98.39	0	0	0	SNP found	Hyaluronate lyase precursor (hyaluronidase/hyase)
1996	287868	0	A	51	0	0	100	0	0	0	No SNP	Hyaluronate lyase precursor (hyaluronidase/hyase)
1997	287892	0	T	66	0	100	0	0	0	0	No SNP	Hyaluronate lyase precursor (hyaluronidase/hyase)
1998	287955	0	A	76	0	100	0	0	0	0	No SNP	Hyaluronate lyase precursor (hyaluronidase/hyase)
1999	288077	0	C	48	0	0	0	100	0	0	No SNP	Hyaluronate lyase precursor (hyaluronidase/hyase)
[truncated: 13,032 more rows]

## Sheet: Functional Cat
Functional Category
Sugar metabolism
Transposition/Recombination
Transposition/Recombination
Transposition/Recombination
Unknown function
Iron metabolism
Iron metabolism
Cellular transport
Unknown function
Small molecule transport
Antimicrobial resistance
Nucleic Acid Metabolism
Organelle biosythesis
Protein/amino acid metabolism
Protein/amino acid metabolism
Transposition/Recombination
Unknown function
Small molecule transport
Sugar metabolism
Organelle biosythesis
Protein/amino acid metabolism
Organelle biosythesis
Small molecule transport
Nucleic Acid Metabolism
Protein/amino acid metabolism
Nucleic Acid Metabolism
Sugar metabolism
Transposition/Recombination
Unknown function
Virulence
Virulence
Unknown function
Virulence
Virulence
Virulence
Virulence
Transposition/Recombination
Virulence
Small molecule transport
Small molecule transport
Small molecule transport
Unknown function
Unknown function
Transposition/Recombination
Small molecule transport
Protein/amino acid metabolism
Organelle biosythesis
Unknown function
Protein/amino acid metabolism
Cell wall
Nucleic Acid Metabolism
Transcriptional Regulation
Nucleic Acid Metabolism
Unknown function
Nucleic Acid Metabolism
Cell wall
Virulence
Unknown function
Transcriptional Regulation
Sugar metabolism
Unknown function
Nucleic Acid Metabolism
Nucleic Acid Metabolism
Small molecule transport
Small molecule transport
Unknown function
Virulence
Unknown function
Unknown function
Unknown function
Unknown function
Unknown function
Unknown function
Transcriptional Regulation
Unknown function
Lipid metabolism
Unknown function
Lipid metabolism
Antimicrobial resistance
Protein/amino acid metabolism
Unknown function
Protein/amino acid metabolism
Virulence
Antimicrobial resistance
Unknown function
Protein/amino acid metabolism
Nucleic Acid Metabolism
Cell Signalling
Nucleic Acid Metabolism
Antimicrobial resistance
Nucleic Acid Metabolism
Cell Signalling
Transposition/Recombination
Lipid metabolism
Nucleic Acid Metabolism
Unknown function
Unknown function
Nucleic Acid Metabolism
Protein/amino acid metabolism
Small molecule transport
Unknown function
Unknown function
Protein/amino acid metabolism
Unknown function
Sugar metabolism
Sugar metabolism
Sugar metabolism
Sugar metabolism
Sugar metabolism
Unknown function
Sugar metabolism
Nucleic Acid Metabolism
Nucleic Acid Metabolism
Nucleic Acid Metabolism
Small molecule transport
Small molecule transport
Virulence
Cell Signalling
Cell wall
Unknown function
Unknown function
Transposition/Recombination
Antimicrobial resistance
Unknown function
Antimicrobial resistance
Antimicrobial resistance
Small molecule transport
Cell Signalling
Cell Signalling
Antimicrobial resistance
Small molecule transport
Unknown function
Protein/amino acid metabolism
Protein/amino acid metabolism
Protein/amino acid metabolism
Small molecule transport
Transcriptional Regulation
Small molecule transport
Small molecule transport
Lipid metabolism
Virulence
Virulence
Cell Signalling
Antimicrobial resistance
Unknown function
Nucleic Acid Metabolism
Cell Signalling
Protein/amino acid metabolism
Small molecule transport
Unknown function
Nucleic Acid Metabolism
Nucleic Acid Metabolism
Nucleic Acid Metabolism
Nucleic Acid Metabolism
Protein/amino acid metabolism
Protein/amino acid metabolism
Small molecule transport
Nucleic Acid Metabolism
Organelle biosythesis
Cell Signalling
Unknown function
Unknown function
Unknown function
Nucleic Acid Metabolism
Nucleic Acid Metabolism
Transposition/Recombination
Organelle biosythesis
Virulence
Transcriptional Regulation
Cell wall
Small molecule transport
Unknown function
Virulence
Cell wall
Nucleic Acid Metabolism
Protein/amino acid metabolism
Protein/amino acid metabolism
Protein/amino acid metabolism
Protein/amino acid metabolism
Small molecule transport
Unknown function
Small molecule transport
Unknown function
Unknown function
Unknown function
Unknown function
Cell Signalling
Cell Signalling
Nucleic Acid Metabolism
Nucleic Acid Metabolism
Nucleic Acid Metabolism
Transcriptional Regulation
Small molecule transport
Small molecule transport
Small molecule transport
Unknown function
Unknown function
Sugar metabolism
Small molecule transport
Unknown function
Sugar metabolism
Sugar metabolism
Cell Signalling
Cell Signalling
Unknown function
Transposition/Recombination
Unknown function
Transposition/Recombination
Transposition/Recombination
Protein/amino acid metabolism
Protein/amino acid metabolism
Cell Signalling
Virulence
Virulence
Unknown function
Unknown function
Nucleic Acid Metabolism
Unknown function
Protein/amino acid metabolism
Antimicrobial resistance
Protein/amino acid metabolism
Cell Signalling
Organelle biosythesis
Protein/amino acid metabolism
Small molecule transport
Small molecule transport
Small molecule transport
Cell Signalling
Cell Signalling
Nucleic Acid Metabolism
Protein/amino acid metabolism
Protein/amino acid metabolism
Protein/amino acid metabolism
Cell Signalling
Cell Signalling
Unknown function
Organelle biosythesis
Organelle biosythesis
Unknown function
Unknown function
Sugar metabolism
Cell Signalling
Virulence
Virulence
Small molecule transport
Small molecule transport
Small molecule transport
Small molecule transport
Unknown function
Protein/amino acid metabolism
Cell Signalling
Transposition/Recombination
Transcriptional Regulation
Nucleic Acid Metabolism
Lipid metabolism
Nucleic Acid Metabolism
Nucleic Acid Metabolism
Nucleic Acid Metabolism
Unknown function
Unknown function
Nucleic Acid Metabolism
Unknown function
Protein/amino acid metabolism
Protein/amino acid metabolism
Small molecule transport
Unknown function
Nucleic Acid Metabolism
Sugar metabolism
Unknown function
Unknown function
Unknown function
Virulence
Nucleic Acid Metabolism
Cell Signalling
Transcriptional Regulation
Lipid metabolism
Lipid metabolism
Small molecule transport
Unknown function
Unknown function
Transposition/Recombination
Transposition/Recombination
Transposition/Recombination
Nucleic Acid Metabolism
Sugar metabolism
Small molecule transport
Sugar metabolism
Protein/amino acid metabolism
Cell Signalling
Protein/amino acid metabolism
Unknown function
Transposition/Recombination
Transcriptional Regulation
Protein/amino acid metabolism
Transposition/Recombination
Transposition/Recombination
Unknown function
Small molecule transport
Small molecule transport
Unknown function
Unknown function
Cell Signalling
Nucleic Acid Metabolism
Unknown function
Small molecule transport
Small molecule transport
Unknown function
Unknown function
Transposition/Recombination
Nucleic Acid Metabolism
Nucleic Acid Metabolism
Nucleic Acid Metabolism
Nucleic Acid Metabolism
Nucleic Acid Metabolism
Nucleic Acid Metabolism
Nucleic Acid Metabolism
Nucleic Acid Metabolism
Sugar metabolism
Unknown function
Cell Signalling
Small molecule transport
Small molecule transport
Small molecule transport
Virulence
Sugar metabolism
Transposition/Recombination
Transposition/Recombination
Unknown function
Unknown function
Unknown function
Unknown function
Unknown function
Cell Signalling
Small molecule transport
Transposition/Recombination
Cell Signalling
Transcriptional Regulation
Cell Signalling
Cell wall
Unknown function
Transcriptional Regulation
Unknown function
Unknown function
Unknown function
Cell Signalling
Transcriptional Regulation
Cell Signalling
Transposition/Recombination
Cell Signalling
Cell Signalling
Unknown function
Unknown function
Lipid metabolism
Unknown function
Antimicrobial resistance
Cell Signalling
Unknown function
Unknown function
Cell Signalling
Small molecule transport
Unknown function
Transcriptional Regulation
Unknown function
Transposition/Recombination
Transposition/Recombination
Small molecule transport
Unknown function
Transposition/Recombination
Unknown function
Protein/amino acid metabolism
Unknown function
Unknown function
Small molecule transport
Small molecule transport
Protein/amino acid metabolism
Unknown function
Unknown function
Sugar metabolism
Nucleic Acid Metabolism
Unknown function
Nucleic Acid Metabolism
Sugar metabolism
Sugar metabolism
Sugar metabolism
Cell Signalling
Nucleic Acid Metabolism
Nucleic Acid Metabolism
Organelle biosythesis
Cell Signalling
Unknown function
Unknown function
Organelle biosythesis
Nucleic Acid Metabolism
Nucleic Acid Metabolism
Nucleic Acid Metabolism
Nucleic Acid Metabolism
Small molecule transport
Small molecule transport
Small molecule transport
Cell Signalling
Protein/amino acid metabolism
Protein/amino acid metabolism
Unknown function
Protein/amino acid metabolism
Transcriptional Regulation
Small molecule transport
Cell Signalling
Protein/amino acid metabolism
Nucleic Acid Metabolism
Cell Signalling
Virulence
Virulence
Protein/amino acid metabolism
Organelle biosythesis
Cell Signalling
Unknown function
Small molecule transport
Small molecule transport
Antimicrobial resistance
Nucleic Acid Metabolism
Cell Signalling
Unknown function
Virulence
Protein/amino acid metabolism
Protein/amino acid metabolism
Cell Signalling
Nucleic Acid Metabolism
Protein/amino acid metabolism
Protein/amino acid metabolism
Unknown function
Nucleic Acid Metabolism
Nucleic Acid Metabolism
Unknown function
Cell Signalling
Cell wall
Unknown function
Cell Signalling
Nucleic Acid Metabolism
Transposition/Recombination
Virulence
Small molecule transport
Transposition/Recombination
Unknown function
Transcriptional Regulation
Sugar metabolism
Small molecule transport
Small molecule transport
Small molecule transport
Cell Signalling
Unknown function
Cell Signalling
Cell Signalling
Small molecule transport
Cell Signalling
Sugar metabolism
Cell Signalling
Cell wall
Cell wall
Cell Signalling
Small molecule transport
Small molecule transport
Small molecule transport
Transcriptional Regulation
Cell Signalling
Cell Signalling
Nucleic Acid Metabolism
Unknown function
Cell Signalling
Nucleic Acid Metabolism
Protein/amino acid metabolism
Cell Signalling
Small molecule transport
Small molecule transport
Small molecule transport
Small molecule transport
Protein/amino acid metabolism
Unknown function
Unknown function
Unknown function
Cell Signalling
Nucleic Acid Metabolism
Cell Signalling
Unknown function
Cell Signalling
Organelle biosythesis
Nucleic Acid Metabolism
Organelle biosythesis
Protein/amino acid metabolism
Sugar metabolism
Protein/amino acid metabolism
Unknown function
Unknown function
Virulence
Small molecule transport
Protein/amino acid metabolism
Unknown function
Sugar metabolism
Protein/amino acid metabolism
Nucleic Acid Metabolism
Transcriptional Regulation
Unknown function
Unknown function
Organelle biosythesis
Organelle biosythesis
Organelle biosythesis
Unknown function
Unknown function
Cell Signalling
Small molecule transport
Unknown function
Nucleic Acid Metabolism
Small molecule transport
Transcriptional Regulation
Small molecule transport
Nucleic Acid Metabolism
Sugar metabolism
Sugar metabolism
Sugar metabolism
Sugar metabolism
Sugar metabolism
Sugar metabolism
Protein/amino acid metabolism
Sugar metabolism
Unknown function
Sugar metabolism
Antimicrobial resistance
Small molecule transport
Unknown function
Unknown function
Transcriptional Regulation
Sugar metabolism
Sugar metabolism
Unknown function
Unknown function
Unknown function
Small molecule transport
Protein/amino acid metabolism
Cell wall
Cell wall
Small molecule transport
Unknown function
Unknown function
Cell Signalling
Nucleic Acid Metabolism
Unknown function
Unknown function
Protein/amino acid metabolism
Sugar metabolism
Unknown function
Protein/amino acid metabolism
Unknown function
Nucleic Acid Metabolism
Unknown function
Unknown function
Unknown function
Transposition/Recombination
Small molecule transport
Small molecule transport
Protein/amino acid metabolism
Sugar metabolism
Unknown function
Transcriptional Regulation
Protein/amino acid metabolism
Nucleic Acid Metabolism
Transposition/Recombination
Nucleic Acid Metabolism
Unknown function
Cell Signalling
Lipid metabolism
Cell Signalling
Protein/amino acid metabolism
Cell Signalling
Small molecule transport
Organelle biosythesis
Small molecule transport
Nucleic Acid Metabolism
Nucleic Acid Metabolism
Antimicrobial resistance
Cell Signalling
Protein/amino acid metabolism
Unknown function
Protein/amino acid metabolism
Nucleic Acid Metabolism
Organelle biosythesis
Unknown function
Protein/amino acid metabolism
Nucleic Acid Metabolism
Unknown function
Unknown function
Nucleic Acid Metabolism
Transposition/Recombination
Transposition/Recombination
Unknown function
Cell Signalling
Unknown function
Transcriptional Regulation
Protein/amino acid metabolism
Cell Signalling
Transposition/Recombination
Small molecule transport
Small molecule transport
Unknown function
Sugar metabolism
Nucleic Acid Metabolism
Nucleic Acid Metabolism
Nucleic Acid Metabolism
Small molecule transport
Small molecule transport
Small molecule transport
Nucleic Acid Metabolism
Small molecule transport
Nucleic Acid Metabolism
Nucleic Acid Metabolism
Antimicrobial resistance
Nucleic Acid Metabolism
Transcriptional Regulation
Small molecule transport
Small molecule transport
Sugar metabolism
Unknown function
Cell Signalling
Cell wall
Cell wall
Unknown function
Unknown function
Transcriptional Regulation
Protein/amino acid metabolism
Protein/amino acid metabolism
Transposition/Recombination
Small molecule transport
Organelle biosythesis
Cell Signalling
Cell Signalling
Protein/amino acid metabolism
Antimicrobial resistance
Antimicrobial resistance
Organelle biosythesis
Nucleic Acid Metabolism
Cell Signalling
Nucleic Acid Metabolism
Unknown function
Cell Signalling
Cell Signalling
Small molecule transport
Organelle biosythesis
Virulence
Cell Signalling
Small molecule transport
Virulence
Virulence
Unknown function
Nucleic Acid Metabolism
Nucleic Acid Metabolism
Protein/amino acid metabolism
Protein/amino acid metabolism
Protein/amino acid metabolism
Cell Signalling
Cell Signalling
Small molecule transport
Nucleic Acid Metabolism
Cell wall
Cell Signalling
Small molecule transport
Cell Signalling
Nucleic Acid Metabolism
Cell Signalling
Cell Signalling
Transcriptional Regulation
Small molecule transport
Small molecule transport
Small molecule transport
Small molecule transport
Sugar metabolism
Cell Signalling
Transposition/Recombination
Cell Signalling
Unknown function
Small molecule transport
Small molecule transport
Small molecule transport
Small molecule transport
Unknown function
Unknown function
Nucleic Acid Metabolism
Unknown function
Virulence
Nucleic Acid Metabolism
Protein/amino acid metabolism
Antimicrobial resistance
Protein/amino acid metabolism
Protein/amino acid metabolism
Protein/amino acid metabolism
Nucleic Acid Metabolism
Small molecule transport
Cell Signalling
Protein/amino acid metabolism
Protein/amino acid metabolism
Small molecule transport
Protein/amino acid metabolism
Small molecule transport
Iron metabolism
Virulence
Virulence
Virulence
Cell Signalling
Cell Signalling
Unknown function
Protein/amino acid metabolism
Unknown function
Unknown function
Virulence
Unknown function
Virulence
Small molecule transport
Transposition/Recombination
Unknown function
Cell Signalling
Unknown function
Nucleic Acid Metabolism
Organelle biosythesis
Unknown function
Unknown function
Protein/amino acid metabolism
Small molecule transport
Cell Signalling
Organelle biosythesis
Transcriptional Regulation
Antimicrobial resistance
Nucleic Acid Metabolism
Nucleic Acid Metabolism
Protein/amino acid metabolism
Nucleic Acid Metabolism
Nucleic Acid Metabolism
Small molecule transport
Cell Signalling
Small molecule transport
Protein/amino acid metabolism
Nucleic Acid Metabolism
Small molecule transport
Small molecule transport
Small molecule transport
Small molecule transport
Small molecule transport
Unknown function
Protein/amino acid metabolism
Nucleic Acid Metabolism
Nucleic Acid Metabolism
Transcriptional Regulation
Lipid metabolism
Cell Signalling
Antimicrobial resistance
Unknown function
Transcriptional Regulation
Small molecule transport
Sugar metabolism
Sugar metabolism
Unknown function
Unknown function
Unknown function
Unknown function
Unknown function
Protein/amino acid metabolism
Cell Signalling
Cell Signalling
Cell Signalling
Transcriptional Regulation
Unknown function
Unknown function
Unknown function
Transcriptional Regulation
Virulence
Small molecule transport
Small molecule transport
Small molecule transport
Small molecule transport
Protein/amino acid metabolism
Small molecule transport
Sugar metabolism
Sugar metabolism
Sugar metabolism
Sugar metabolism
Sugar metabolism
Transposition/Recombination
Nucleic Acid Metabolism
Nucleic Acid Metabolism
Nucleic Acid Metabolism
Virulence
Nucleic Acid Metabolism
Unknown function
Sugar metabolism
Unknown function
Protein/amino acid metabolism
Cell Signalling
Organelle biosythesis
Protein/amino acid metabolism
Unknown function
Unknown function
Organelle biosythesis
Lipid metabolism
Cell Signalling
Cell Signalling
Cell Signalling
Nucleic Acid Metabolism
Cell Signalling
Transposition/Recombination
Nucleic Acid Metabolism
Transposition/Recombination
Antimicrobial resistance
Protein/amino acid metabolism
Protein/amino acid metabolism
Organelle biosythesis
Cell Signalling
Protein/amino acid metabolism
Lipid metabolism
Cell Signalling
Unknown function
Cell Signalling
Cell Signalling
Antimicrobial resistance
Unknown function
Transcriptional Regulation
Unknown function
Lipid metabolism
Nucleic Acid Metabolism
Unknown function
Small molecule transport
Small molecule transport
Small molecule transport
Small molecule transport
Small molecule transport
Small molecule transport
Virulence
Virulence
Sugar metabolism
Cell Signalling
Cell Signalling
Small molecule transport
Small molecule transport
Small molecule transport
Small molecule transport
Small molecule transport
Nucleic Acid Metabolism
Nucleic Acid Metabolism
Lipid metabolism
Cell wall
Antimicrobial resistance
Protein/amino acid metabolism
Nucleic Acid Metabolism
Nucleic Acid Metabolism
Nucleic Acid Metabolism
Small molecule transport
Unknown function
Cell Signalling
Protein/amino acid metabolism
Nucleic Acid Metabolism
Unknown function
Unknown function
Organelle biosythesis
Organelle biosythesis
Protein/amino acid metabolism
Protein/amino acid metabolism
Cell Signalling
Protein/amino acid metabolism
Organelle biosythesis
Organelle biosythesis
Protein/amino acid metabolism
Cell Signalling
Small molecule transport
Small molecule transport
Unknown function
Unknown function
Unknown function
Unknown function
Nucleic Acid Metabolism
Cell Signalling
Unknown function
Nucleic Acid Metabolism
Nucleic Acid Metabolism
Unknown function
Nucleic Acid Metabolism
Cell Signalling
Sugar metabolism
Sugar metabolism
Transcriptional Regulation
Cell Signalling
Transcriptional Regulation
Antimicrobial resistance
Transcriptional Regulation
Small molecule transport
Small molecule transport
Small molecule transport
Unknown function
Transcriptional Regulation
Unknown function
Protein/amino acid metabolism
Cell Signalling
Unknown function
Small molecule transport
Small molecule transport
Small molecule transport
Small molecule transport
Unknown function
Organelle biosythesis
Cell Signalling
Cell Signalling
Protein/amino acid metabolism
Cell Signalling
Unknown function
Nucleic Acid Metabolism
Protein/amino acid metabolism
Cell Signalling
Transcriptional Regulation
Virulence
Small molecule transport
Small molecule transport
Unknown function
Unknown function
Transcriptional Regulation
Sugar metabolism
Sugar metabolism
Small molecule transport
Small molecule transport
Small molecule transport
Unknown function
Sugar metabolism
Virulence
Small molecule transport
Small molecule transport
Small molecule transport
Small molecule transport
Small molecule transport
Transposition/Recombination
Unknown function
Nucleic Acid Metabolism
Transposition/Recombination
Sugar metabolism
Unknown function
Cell Signalling
Transposition/Recombination
Unknown function
Nucleic Acid Metabolism
Nucleic Acid Metabolism
Cell Signalling
Unknown function
Transposition/Recombination
Unknown function
Unknown function
Nucleic Acid Metabolism
Unknown function
Cell Signalling
Unknown function
Protein/amino acid metabolism
Protein/amino acid metabolism
Protein/amino acid metabolism
Unknown function
Protein/amino acid metabolism
Unknown function
Unknown function
Unknown function
Nucleic Acid Metabolism
Unknown function
Nucleic Acid Metabolism
Nucleic Acid Metabolism
Cell Signalling
Cell Signalling
Cell Signalling
Cell Signalling
Sugar metabolism
Small molecule transport
Small molecule transport
Protein/amino acid metabolism
Nucleic Acid Metabolism
Cell Signalling
Cell Signalling
Antimicrobial resistance
Transcriptional Regulation
Unknown function
Small molecule transport
Protein/amino acid metabolism
Protein/amino acid metabolism
Protein/amino acid metabolism
Unknown function
Nucleic Acid Metabolism
Virulence
Virulence
Cell wall
Unknown function
Cell Signalling
Small molecule transport
Unknown function
Protein/amino acid metabolism
Nucleic Acid Metabolism
Organelle biosythesis
Organelle biosythesis
Antimicrobial resistance
Unknown function
Small molecule transport
Small molecule transport
Protein/amino acid metabolism
Transcriptional Regulation
Unknown function
Unknown function
Cell Signalling
Protein/amino acid metabolism
Cell Signalling
Small molecule transport
Antimicrobial resistance
Small molecule transport
Nucleic Acid Metabolism
Protein/amino acid metabolism
Lipid metabolism
Unknown function
Cell Signalling
Unknown function
Small molecule transport
Cell Signalling
Unknown function
Unknown function
Unknown function
Nucleic Acid Metabolism
Nucleic Acid Metabolism
Unknown function
Unknown function
Cell Signalling
Iron metabolism
Nucleic Acid Metabolism
Sugar metabolism
Nucleic Acid Metabolism
Protein/amino acid metabolism
Nucleic Acid Metabolism
Unknown function
Antimicrobial resistance
Small molecule transport
Cell Signalling
Transcriptional Regulation
Cell Signalling
Small molecule transport
Antimicrobial resistance
Protein/amino acid metabolism
Cell Signalling
Protein/amino acid metabolism
Transposition/Recombination
Transposition/Recombination
Virulence
Virulence
Virulence
Small molecule transport
Protein/amino acid metabolism
Nucleic Acid Metabolism
Transcriptional Regulation
Transcriptional Regulation
Nucleic Acid Metabolism
Organelle biosythesis
Protein/amino acid metabolism
Organelle biosythesis
Unknown function
Unknown function
Unknown function
Unknown function
Unknown function
Unknown function
Unknown function
Cell Signalling
Unknown function
Nucleic Acid Metabolism
Nucleic Acid Metabolism
Unknown function
Cell Signalling
Transposition/Recombination
Small molecule transport
Small molecule transport
Small molecule transport
Small molecule transport
Small molecule transport
Transcriptional Regulation
Cell Signalling
Small molecule transport
Protein/amino acid metabolism
Transposition/Recombination
Unknown function
Unknown function
Unknown function
Cell Signalling
Cell Signalling
Sugar metabolism
Sugar metabolism
Unknown function
Small molecule transport
Small molecule transport
Small molecule transport
Small molecule transport
Small molecule transport
Sugar metabolism
Sugar metabolism
Transcriptional Regulation
Protein/amino acid metabolism
Unknown function
Cell Signalling
Cell Signalling
Sugar metabolism
Unknown function
Nucleic Acid Metabolism
Protein/amino acid metabolism
Unknown function
Sugar metabolism
Unknown function
Protein/amino acid metabolism
Cell Signalling
Cell Signalling
Unknown function
Unknown function
Protein/amino acid metabolism
Organelle biosythesis
Unknown function
Unknown function
Cell Signalling
Unknown function
Nucleic Acid Metabolism
Nucleic Acid Metabolism
Transcriptional Regulation
Unknown function
Small molecule transport
Unknown function
Unknown function
Nucleic Acid Metabolism
Organelle biosythesis
Protein/amino acid metabolism
Protein/amino acid metabolism
Protein/amino acid metabolism
Antimicrobial resistance
Protein/amino acid metabolism
Protein/amino acid metabolism
Unknown function
Protein/amino acid metabolism
Protein/amino acid metabolism
Unknown function
Cell Signalling
Sugar metabolism
Transcriptional Regulation
Sugar metabolism
Small molecule transport
Unknown function
Sugar metabolism
Small molecule transport
Unknown function
Sugar metabolism
Sugar metabolism
Sugar metabolism
Unknown function
Transposition/Recombination
Unknown function
Transcriptional Regulation
Virulence
Small molecule transport
Small molecule transport
Small molecule transport
Small molecule transport
Small molecule transport
Transposition/Recombination
Transcriptional Regulation
Sugar metabolism
Sugar metabolism
Nucleic Acid Metabolism
Cell Signalling
Lipid metabolism
Nucleic Acid Metabolism
Small molecule transport
Protein/amino acid metabolism
Protein/amino acid metabolism
Small molecule transport
Unknown function
Organelle biosythesis
Sugar metabolism
Sugar metabolism
Small molecule transport
Small molecule transport
Small molecule transport
Sugar metabolism
Transcriptional Regulation
Unknown function
Antimicrobial resistance
Unknown function
Unknown function
Protein/amino acid metabolism
Cell Signalling
Transcriptional Regulation
Unknown function
Protein/amino acid metabolism
Transcriptional Regulation
Nucleic Acid Metabolism
Transposition/Recombination
Transposition/Recombination
Cell Signalling
Cell Signalling
Nucleic Acid Metabolism
Cell Signalling
Nucleic Acid Metabolism
Cell Signalling
Unknown function
Unknown function
Cell Signalling
Unknown function
Transcriptional Regulation
Lipid metabolism
Unknown function
Small molecule transport
Small molecule transport
Transcriptional Regulation
Unknown function
Cell Signalling
Unknown function
Unknown function
Unknown function
Transposition/Recombination
Small molecule transport
Transcriptional Regulation
Small molecule transport
Transcriptional Regulation
Unknown function
Sugar metabolism
Unknown function
Cell Signalling
Small molecule transport
Small molecule transport
Small molecule transport
Small molecule transport
Unknown function
Protein/amino acid metabolism
Sugar metabolism
Small molecule transport
Small molecule transport
Cell Signalling
Protein/amino acid metabolism
Protein/amino acid metabolism
Protein/amino acid metabolism
Protein/amino acid metabolism
Protein/amino acid metabolism
Transcriptional Regulation
Protein/amino acid metabolism
Protein/amino acid metabolism
Protein/amino acid metabolism
Transcriptional Regulation
Unknown function
Unknown function
Sugar metabolism
Unknown function
Unknown function
Nucleic Acid Metabolism
Unknown function
Nucleic Acid Metabolism
Nucleic Acid Metabolism
Nucleic Acid Metabolism
Unknown function
Nucleic Acid Metabolism
Unknown function
Unknown function
Lipid metabolism
Small molecule transport
Nucleic Acid Metabolism
Small molecule transport
Small molecule transport
Antimicrobial resistance
Small molecule transport
Small molecule transport
Unknown function
Small molecule transport
Small molecule transport
Nucleic Acid Metabolism
Unknown function
Cell Signalling
Transposition/Recombination
Nucleic Acid Metabolism
Nucleic Acid Metabolism
Transcriptional Regulation
Protein/amino acid metabolism
Nucleic Acid Metabolism
Sugar metabolism
Cell Signalling
Sugar metabolism
Nucleic Acid Metabolism
Protein/amino acid metabolism
Protein/amino acid metabolism
Cell Signalling
Small molecule transport
Sugar metabolism
Transcriptional Regulation
Unknown function
Virulence
Iron metabolism
Iron metabolism
Protein/amino acid metabolism
Iron metabolism
Iron metabolism
Unknown function
Nucleic Acid Metabolism
Cell Signalling
Organelle biosythesis
Transposition/Recombination
Protein/amino acid metabolism
Cell Signalling
Organelle biosythesis
Organelle biosythesis
Unknown function
Protein/amino acid metabolism
Small molecule transport
Small molecule transport
Small molecule transport
Cell Signalling
Cell Signalling
Cell Signalling
Antimicrobial resistance
Iron metabolism
Unknown function
Transcriptional Regulation
Small molecule transport
Protein/amino acid metabolism
Antimicrobial resistance
Unknown function
Transcriptional Regulation
Unknown function
Unknown function
Protein/amino acid metabolism
Unknown function
Unknown function
Sugar metabolism
Sugar metabolism
Small molecule transport
Small molecule transport
Small molecule transport
Sugar metabolism
Unknown function
Sugar metabolism
Small molecule transport
Small molecule transport
Small molecule transport
Small molecule transport
Unknown function
Unknown function
Unknown function
Unknown function
Unknown function
Protein/amino acid metabolism
Protein/amino acid metabolism
Transcriptional Regulation
Cell Signalling
Transposition/Recombination
Protein/amino acid metabolism
Protein/amino acid metabolism
Antimicrobial resistance
Unknown function
Cell Signalling
Cell Signalling
Unknown function
Unknown function
Unknown function
Unknown function
Cell Signalling
Cell Signalling
Unknown function
Protein/amino acid metabolism
Protein/amino acid metabolism
Cell Signalling
Unknown function
Sugar metabolism
Unknown function
Small molecule transport
Small molecule transport
Cell Signalling
Small molecule transport
Small molecule transport
Small molecule transport
Protein/amino acid metabolism
Cell Signalling
Unknown function
Cell Signalling
Protein/amino acid metabolism
Unknown function
Unknown function
Small molecule transport
Small molecule transport
Sugar metabolism
Small molecule transport
Unknown function
Small molecule transport
Transcriptional Regulation
Unknown function
Unknown function
Unknown function
Unknown function
Unknown function
Small molecule transport
Small molecule transport
Sugar metabolism
Cell Signalling
Unknown function
Unknown function
Unknown function
Unknown function
Unknown function
Small molecule transport
Protein/amino acid metabolism
Virulence
Unknown function
Unknown function
Unknown function
Unknown function
Unknown function
Unknown function
Unknown function
Unknown function
Unknown function
Unknown function
Cell Signalling
Cell Signalling
Transcriptional Regulation
Nucleic Acid Metabolism
Transposition/Recombination
Cell Signalling
Small molecule transport
Transcriptional Regulation
Small molecule transport
Unknown function
Unknown function
Unknown function
Virulence
Protein/amino acid metabolism
Nucleic Acid Metabolism
Transposition/Recombination
Nucleic Acid Metabolism
Cell Signalling
Cell Signalling
Cell Signalling
Transposition/Recombination
Unknown function
Unknown function
Unknown function
Small molecule transport
Cell Signalling
Unknown function
Transcriptional Regulation
Virulence
Unknown function
Small molecule transport
Small molecule transport
Small molecule transport
Cell Signalling
Small molecule transport
Small molecule transport
Unknown function
Protein/amino acid metabolism
Protein/amino acid metabolism
Transposition/Recombination
Unknown function
Transposition/Recombination
Lipid metabolism
Small molecule transport
Small molecule transport
Iron metabolism
Cell Signalling
Cell Signalling
Small molecule transport
Transposition/Recombination
Cell Signalling
Protein/amino acid metabolism
Cell Signalling
Cell Signalling
Sugar metabolism
Sugar metabolism
Cell Signalling
Protein/amino acid metabolism
Cell wall
Small molecule transport
Sugar metabolism
Sugar metabolism
Sugar metabolism
Sugar metabolism
Sugar metabolism
Sugar metabolism
Cell Signalling
Organelle biosythesis
Cell Signalling
Unknown function
Cell Signalling
Cell Signalling
Cell Signalling
Cell Signalling
Protein/amino acid metabolism
Unknown function
Unknown function
Transcriptional Regulation
Protein/amino acid metabolism
Transposition/Recombination
Nucleic Acid Metabolism
Nucleic Acid Metabolism
Nucleic Acid Metabolism
Nucleic Acid Metabolism
Unknown function
Unknown function
Transcriptional Regulation
Cell Signalling
Cell Signalling
Unknown function
Cell Signalling
Antimicrobial resistance
Unknown function
Nucleic Acid Metabolism
Small molecule transport
Small molecule transport
Virulence
Virulence
Transcriptional Regulation
Cell Signalling
Sugar metabolism
Sugar metabolism
Sugar metabolism
Sugar metabolism
Sugar metabolism
Transposition/Recombination
Antimicrobial resistance
Unknown function
Virulence
Virulence
Small molecule transport
Cell Signalling
Organelle biosythesis
Unknown function
Unknown function
Transposition/Recombination
Unknown function
Protein/amino acid metabolism
Unknown function
Unknown function
Nucleic Acid Metabolism
Cell Signalling
Unknown function
Transcriptional Regulation
Unknown function
Small molecule transport
Small molecule transport
Small molecule transport
Small molecule transport
Cell Signalling
Nucleic Acid Metabolism
Nucleic Acid Metabolism
Nucleic Acid Metabolism
Cell Signalling
Protein/amino acid metabolism
Unknown function
Cell Signalling
Unknown function
Unknown function
Cell Signalling
Cell Signalling
Nucleic Acid Metabolism
Nucleic Acid Metabolism
Protein/amino acid metabolism
Organelle biosythesis
Cell Signalling
Cell Signalling
Unknown function
Unknown function
Transposition/Recombination
Unknown function
Unknown function
Antimicrobial resistance
Cell Signalling
Unknown function
Unknown function
Unknown function
Unknown function
Unknown function
Cell Signalling
Small molecule transport
Small molecule transport
Small molecule transport
Small molecule transport
Unknown function
Sugar metabolism
Sugar metabolism
Small molecule transport
Unknown function
Cell wall
Lipid metabolism
Antimicrobial resistance
Organelle biosythesis
Unknown function
Cell Signalling
Unknown function
Unknown function
Protein/amino acid metabolism
Cell Signalling
Unknown function
Lipid metabolism
Transcriptional Regulation
Nucleic Acid Metabolism
Transcriptional Regulation
Unknown function
Unknown function
Unknown function
Unknown function
Unknown function
Unknown function
Unknown function
Unknown function
Unknown function
Unknown function
Unknown function
Unknown function
Protein/amino acid metabolism
Nucleic Acid Metabolism
Lipid metabolism
Small molecule transport
Transposition/Recombination
Protein/amino acid metabolism
Transcriptional Regulation
Transposition/Recombination
Small molecule transport
Virulence
Cell Signalling
Unknown function
Virulence
Transcriptional Regulation
Unknown function
Protein/amino acid metabolism
Transcriptional Regulation
Small molecule transport
Small molecule transport
Small molecule transport
Unknown function
Cell Signalling
Cell Signalling
Unknown function
Nucleic Acid Metabolism
Organelle biosythesis
Cell Signalling
Organelle biosythesis
Cell Signalling
Small molecule transport
Unknown function
Protein/amino acid metabolism
Unknown function
Transposition/Recombination
Transposition/Recombination
Nucleic Acid Metabolism
Nucleic Acid Metabolism
Nucleic Acid Metabolism
Protein/amino acid metabolism
Small molecule transport
Unknown function
Small molecule transport
Small molecule transport
Transcriptional Regulation
Unknown function
Cell Signalling
Cell Signalling
Organelle biosythesis
Cell Signalling
Unknown function
Protein/amino acid metabolism
Small molecule transport
Antimicrobial resistance
Virulence
Unknown function
Transcriptional Regulation
Unknown function
Protein/amino acid metabolism
Unknown function
Nucleic Acid Metabolism
Cell Signalling
Cell Signalling
Cell Signalling
Nucleic Acid Metabolism
Cell Signalling
Cell Signalling
Cell Signalling
Cell Signalling
Cell Signalling
Cell Signalling
Cell Signalling
Cell Signalling
Transposition/Recombination
Cell Signalling
Unknown function
Nucleic Acid Metabolism
Cell Signalling
Cell Signalling
Protein/amino acid metabolism
Unknown function
Cell Signalling
Transcriptional Regulation
Transcriptional Regulation
Transcriptional Regulation
Cell Signalling
Cell Signalling
Small molecule transport
Small molecule transport
Small molecule transport
Small molecule transport
Small molecule transport
Protein/amino acid metabolism
Nucleic Acid Metabolism
Transposition/Recombination
Unknown function
Protein/amino acid metabolism
Protein/amino acid metabolism
Unknown function
Lipid metabolism
Small molecule transport
Small molecule transport
Small molecule transport
Cell Signalling
Cell Signalling
Virulence
Organelle biosythesis
Protein/amino acid metabolism
Transposition/Recombination
Transposition/Recombination
Nucleic Acid Metabolism
Protein/amino acid metabolism
Cell Signalling
Unknown function
Unknown function
Transposition/Recombination
Unknown function
Protein/amino acid metabolism
Unknown function
Lipid metabolism
Cell Signalling
Nucleic Acid Metabolism
Unknown function
Cell Signalling
Nucleic Acid Metabolism
Unknown function
Organelle biosythesis
Organelle biosythesis
Organelle biosythesis
Organelle biosythesis
Organelle biosythesis
Organelle biosythesis
Organelle biosythesis
Organelle biosythesis
Organelle biosythesis
Organelle biosythesis
Organelle biosythesis
Organelle biosythesis
Organelle biosythesis
Organelle biosythesis
Organelle biosythesis
Unknown function
Organelle biosythesis
Organelle biosythesis
Organelle biosythesis
Organelle biosythesis
Organelle biosythesis
Organelle biosythesis
Small molecule transport
Cell Signalling
Protein/amino acid metabolism
Organelle biosythesis
Organelle biosythesis
Organelle biosythesis
Nucleic Acid Metabolism
Organelle biosythesis
Transcriptional Regulation
Sugar metabolism
Sugar metabolism
Small molecule transport
Small molecule transport
Small molecule transport
Small molecule transport
Small molecule transport
Small molecule transport
Small molecule transport
Small molecule transport
Transcriptional Regulation
Cell Signalling
Transcriptional Regulation
Transcriptional Regulation
Small molecule transport
Small molecule transport
Small molecule transport
Cell Signalling
Cell Signalling
Cell Signalling
Protein/amino acid metabolism
Unknown function
Cell Signalling
Cell Signalling
Unknown function
Transposition/Recombination
Unknown function
Lipid metabolism
Nucleic Acid Metabolism
Cell Signalling
Protein/amino acid metabolism
Sugar metabolism
Sugar metabolism
Unknown function
Cell Signalling
Cell Signalling
Unknown function
Organelle biosythesis
Organelle biosythesis
Protein/amino acid metabolism
Nucleic Acid Metabolism
Transposition/Recombination
Unknown function
Unknown function
Protein/amino acid metabolism
Unknown function
Transposition/Recombination
Antimicrobial resistance
Small molecule transport
Unknown function
Unknown function
Unknown function
Protein/amino acid metabolism
Organelle biosythesis
Organelle biosythesis
Unknown function
Protein/amino acid metabolism
Small molecule transport
Antimicrobial resistance
Unknown function
Unknown function
Unknown function
Unknown function
Unknown function
Nucleic Acid Metabolism
Sugar metabolism
Small molecule transport
Small molecule transport
Small molecule transport
Transcriptional Regulation
Transcriptional Regulation
Unknown function
Unknown function
Unknown function
Cell Signalling
Unknown function
Transposition/Recombination
Transcriptional Regulation
Unknown function
Cell Signalling
Protein/amino acid metabolism
Protein/amino acid metabolism
Protein/amino acid metabolism
Protein/amino acid metabolism
Protein/amino acid metabolism
Protein/amino acid metabolism
Protein/amino acid metabolism
Protein/amino acid metabolism
Unknown function
Cell Signalling
Unknown function
Unknown function
Protein/amino acid metabolism
Protein/amino acid metabolism
Iron metabolism
Nucleic Acid Metabolism
Nucleic Acid Metabolism
Small molecule transport
Small molecule transport
Small molecule transport
Unknown function
Unknown function
Protein/amino acid metabolism
Small molecule transport
Cell wall
Unknown function
Sugar metabolism
Cell Signalling
Transposition/Recombination
Unknown function
Unknown function
Unknown function
Cell Signalling
Cell Signalling
Cell Signalling
Transcriptional Regulation
Cell Signalling
Unknown function
Unknown function
Unknown function
Transposition/Recombination
Unknown function
Cell Signalling
Protein/amino acid metabolism
Protein/amino acid metabolism
Protein/amino acid metabolism
Sugar metabolism
Sugar metabolism
Unknown function
Sugar metabolism
Sugar metabolism
Sugar metabolism
Unknown function
Protein/amino acid metabolism
Cell Signalling
Unknown function
Cell Signalling
Cell Signalling
Protein/amino acid metabolism
Transposition/Recombination
Unknown function
Organelle biosythesis
Nucleic Acid Metabolism
Nucleic Acid Metabolism
Unknown function
Protein/amino acid metabolism
Small molecule transport
Cell Signalling
Small molecule transport
Small molecule transport
Small molecule transport
Protein/amino acid metabolism
Unknown function
Cell Signalling
Cell Signalling
Cell Signalling
Organelle biosythesis
Organelle biosythesis
Protein/amino acid metabolism
Unknown function
Small molecule transport
Small molecule transport
Unknown function
Cell Signalling
Cell Signalling
Cell Signalling
Protein/amino acid metabolism
Protein/amino acid metabolism
Protein/amino acid metabolism
Unknown function
Unknown function
Cell Signalling
Unknown function
Nucleic Acid Metabolism
Organelle biosythesis
Cell Signalling
Protein/amino acid metabolism
Cell Signalling
Nucleic Acid Metabolism
Nucleic Acid Metabolism
Nucleic Acid Metabolism
Cell Signalling
Protein/amino acid metabolism
Protein/amino acid metabolism
Cell wall
Organelle biosythesis
Protein/amino acid metabolism
Transcriptional Regulation
Unknown function
Protein/amino acid metabolism
Cell Signalling
Protein/amino acid metabolism
Cell Signalling
Cell Signalling
Cell Signalling
Cell Signalling
Transposition/Recombination
Transposition/Recombination
Unknown function
Unknown function
Small molecule transport
Small molecule transport
Unknown function
Unknown function
Protein/amino acid metabolism
Unknown function
Unknown function
Cell Signalling
Sugar metabolism
Sugar metabolism
Cell Signalling
Cell Signalling
Organelle biosythesis
Lipid metabolism
Lipid metabolism
Unknown function
Protein/amino acid metabolism
Protein/amino acid metabolism
Protein/amino acid metabolism
Protein/amino acid metabolism
Cell Signalling
Unknown function
Protein/amino acid metabolism
Cell Signalling
Transcriptional Regulation
Unknown function
Unknown function
Unknown function
Unknown function
Cell Signalling
Cell Signalling
Cell Signalling
Lipid metabolism
Cell Signalling
Lipid metabolism
[truncated: 139 more rows]

## Sheet: 1
	Gene 1 -70
					Jump to Gene:
					1 to 10
					11 to 20
					21 to 30
					31 to 40
					41 to 50
					51 to 60
					61 to 70
Gene		Node	Location on node	F/C Forward/Complement	Functional Category	Annotation	Mutations
1	NODE_57	955	602..7303	F	Sugar metabolism	Beta-galactosidase (EC 3.2.1.23)	0
2	NODE_57	955	7551..7781	C	Transposition/Recombination	Transposase	0
3	NODE_57	955	7750..8148	C	Transposition/Recombination	Transposase	0
4	NODE_57	955	8163..8408	C	Transposition/Recombination	Transposase	0
5	NODE_57	955	8619..8861	C	Unknown function	hypothetical protein	0
6	NODE_57	955	9070..9579	F	Iron metabolism	Fe-S OXIDOREDUCTASE (1.8.-.-)	0
7	NODE_57	955	9635..10027	F	Iron metabolism	Fe-S OXIDOREDUCTASE (1.8.-.-)	0
8	NODE_57	955	10011..10568	F	Cellular transport	SAM-dependent methyltransferase (EC 2.1.-.-)	0
9	NODE_57	955	10561..10815	F	Unknown function	hypothetical protein	0
10	NODE_57	955	10827..12881	F	Small molecule transport	Na+/H+ antiporter	0
	[ Back to Top ]
Gene		Node	Location on node	F/C Forward/Complement	Functional Category	Annotation	Mutations
11	NODE_57	955	12882..13127	C	Antimicrobial resistance	N-ethylammeline chlorohydrolase	0
12	NODE_57	955	13058..13918	F	Nucleic Acid Metabolism	Ribonuclease BN (EC 3.1.-.-)	0
13	NODE_57	955	14129..14839	F	Organelle biosythesis	Cytochrome c-type biogenesis protein CcdA (DsbD analog)	0
14	NODE_57	955	14859..15425	F	Protein/amino acid metabolism	Thiol:disulfide oxidoreductase related to ResA	0
15	NODE_57	955	15436..16548	F	Protein/amino acid metabolism	Peptide methionine sulfoxide reductase	0
16	NODE_268	19332	3..299	F	Transposition/Recombination	Transposase	0
17	NODE_268	19332	209..337	F	Unknown function	Fe-S OXIDOREDUCTASE (1.8.-.-)	0
18	NODE_268	19332	360..1322	F	Small molecule transport	ABC transporter permease protein	0
19	NODE_268	19332	1502..2509	F	Sugar metabolism	NAD-dependent glyceraldehyde-3-phosphate dehydrogenase (EC 1.2.1.12) / Plasmin(ogen) receptor	0
20	NODE_268	19332	2578..3453	C	Organelle biosythesis	Similar to ribosomal large subunit pseudouridine synthase D, Bacillus subtilis YhcT type	0
	[ Back to Top ]
Gene		Node	Location on node	F/C Forward/Complement	Functional Category	Annotation	Mutations
21	NODE_268	19332	3540..5735	F	Protein/amino acid metabolism	Multimodular transpeptidase-transglycosylase (EC 2.4.1.129) (EC 3.4.-.-)	0
22	NODE_268	19332	5788..5940	F	Organelle biosythesis	LSU ribosomal protein L33p	0
23	NODE_268	19332	5950..6126	F	Small molecule transport	Preprotein translocase subunit SecE (TC 3.A.5.1.1)	0
24	NODE_268	19332	6181..6717	F	Nucleic Acid Metabolism	Transcription antitermination protein NusG	0
25	NODE_271	27054	96..941	F	Protein/amino acid metabolism	Undecaprenyl-diphosphatase (EC 3.6.1.27)	0
26	NODE_271	27054	1086..2147	C	Nucleic Acid Metabolism	DNA polymerase IV (EC 2.7.7.7)	0
27	NODE_271	27054	2494..4818	F	Sugar metabolism	Pyruvate formate-lyase (EC 2.3.1.54)	0
28	NODE_271	27054	4876..6138	C	Transposition/Recombination	IS1167, transposase (ORF2)	0
29	NODE_271	27054	6403..7932	C	Unknown function	hypothetical protein	0
30	NODE_271	27054	8448..11108	F	Virulence	Cell wall surface anchor family protein, FPXTG motif	0
	[ Back to Top ]
Gene		Node	Location on node	F/C Forward/Complement	Functional Category	Annotation	Mutations
31	NODE_271	27054	11331..13328	F	Virulence	Cell wall surface anchor family protein	0
32	NODE_271	27054	13294..13596	C	Unknown function	hypothetical protein	0
33	NODE_271	27054	13645..14556	F	Virulence	cell wall surface anchor family protein	0
34	NODE_271	27054	15753..16577	F	Virulence	Sortase A, LPXTG specific	0
35	NODE_271	27054	16666..17463	F	Virulence	Sortase A, LPXTG specific	0
36	NODE_271	27054	17450..18301	F	Virulence	Sortase A, LPXTG specific	0
37	NODE_274	49416	1..435	C	Transposition/Recombination	IS1380-Spn1, transposase	0
38	NODE_274	49416	602..757	C	Virulence	peptide pheromone BlpC	0
39	NODE_274	49416	814..2175	C	Small molecule transport	ABC transporter BlpC or comB	0
40	NODE_274	49416	2186..2899	C	Small molecule transport	Peptide ABC transporter ATP binding/permease protein	0
	[ Back to Top ]
Gene		Node	Location on node	F/C Forward/Complement	Functional Category	Annotation	Mutations
41	NODE_274	49416	2965..3444	C	Small molecule transport	putative ABC transporter	0
42	NODE_274	49416	3719..3967	F	Unknown function	hypothetical protein	0
43	NODE_274	49416	4040..4192	F	Unknown function	hypothetical protein	0
44	NODE_274	49416	4473..5171	C	Transposition/Recombination	Transposase (orf1)	2
45	NODE_274	49416	7227..7565	F	Small molecule transport	ABC transporter ATP binding protein - unknown substrate	0
46	NODE_274	49416	7698..8957	F	Protein/amino acid metabolism	5-Enolpyruvylshikimate-3-phosphate synthase (EC 2.5.1.19) # AroF	0
47	NODE_274	49416	8973..9524	F	Organelle biosythesis	Ribosomal-protein-S5p-alanine acetyltransferase	0
48	NODE_274	49416	9517..10794	F	Unknown function	Cytosolic protein containing multiple CBS domains	0
49	NODE_274	49416	10810..11670	F	Protein/amino acid metabolism	Methionine aminopeptidase (EC 3.4.11.18)	0
50	NODE_1	63845	142..1905	C	Cell wall	Glycerophosphoryl diester phosphodiesterase (EC 3.1.4.46)	0
	[ Back to Top ]
Gene		Node	Location on node	F/C Forward/Complement	Functional Category	Annotation	Mutations
51	NODE_1	63845	1914..2504	C	Nucleic Acid Metabolism	DNA polymerase III alpha subunit (EC 2.7.7.7); DNA polymerase III epsilon chain (EC 2.7.7.7)	0
52	NODE_1	63845	2602..3093	C	Transcriptional Regulation	Transcriptional regulator OrfX	0
53	NODE_1	63845	3170..3862	C	Nucleic Acid Metabolism	5'-methylthioadenosine nucleosidase (EC 3.2.2.16) / S-adenosylhomocysteine nucleosidase (EC 3.2.2.9)	0
54	NODE_1	63845	3879..4193	C	Unknown function	hypothetical protein	0
55	NODE_1	63845	4205..4750	C	Nucleic Acid Metabolism	ADP-ribose pyrophosphatase (EC 3.6.1.13)	0
56	NODE_1	63845	4760..6139	C	Cell wall	N-acetylglucosamine-1-phosphate uridyltransferase (EC 2.7.7.23) / Glucosamine-1-phosphate N-acetyltransferase (EC 2.3.1.157)	0
57	NODE_1	63845	6409..7071	F	Virulence	Phage lysin, glycosyl hydrolase, family 25	0
58	NODE_1	63845	7166..8008	F	Unknown function	Integral membrane protein	0
59	NODE_1	63845	8008..8490	F	Transcriptional Regulation	Transcriptional regulator	0
60	NODE_1	63845	8490..9110	F	Sugar metabolism	Phosphoglycerate mutase family 5	0
	[ Back to Top ]
Gene		Node	Location on node	F/C Forward/Complement	Functional Category	Annotation	Mutations
61	NODE_118	76764	295..963	F	Unknown function	hypothetical protein	0
62	NODE_118	76764	1239..4964	C	Nucleic Acid Metabolism	Phosphoribosylformylglycinamidine synthase, synthetase subunit (EC 6.3.5.3) / Phosphoribosylformylglycinamidine synthase, glutamine amidotransferase subunit (EC 6.3.5.3)	0
63	NODE_118	76764	5021..5728	C	Nucleic Acid Metabolism	Phosphoribosylaminoimidazole-succinocarboxamide synthase (EC 6.3.2.6)	1
64	NODE_118	76764	5898..7247	C	Small molecule transport	ABC transporter BlpC or comB	0
65	NODE_118	76764	7260..9413	C	Small molecule transport	Peptide ABC transporter ATP binding/permease protein	0
66	NODE_118	76764	9999..10124	C	Unknown function	hypothetical protein	0
67	NODE_118	76764	10127..10357	C	Virulence	Bacteriocin BlpU	0
68	NODE_727	87586	57..158	F	Unknown function	hypothetical protein	0
69	NODE_727	87586	103..210	F	Unknown function	hypothetical protein	0
70	NODE_727	87586	195..296	F	Unknown function	hypothetical protein	0
	[ Back to Top ]

## Sheet: 71
	Gene 71 -140
					Jump to Gene:
					71 - 80
					81 - 90
					91 - 100
					101 - 110
					111 - 120
					121 - 130
					131 - 140
Gene		Node	Location on node	F/C Forward/Complement	Functional Category	Annotation	Mutations
71	NODE_727	87586	241..348	F	Unknown function	hypothetical protein	0
72	NODE_727	87586	333..434	F	Unknown function	hypothetical protein	0
73	NODE_727	87586	379..498	F	Unknown function	hypothetical protein	0
74	NODE_727	87586	598..918	F	Transcriptional Regulation	Transcriptional regulator, PadR family	0
75	NODE_727	87586	922..1737	F	Unknown function	hypothetical protein	0
76	NODE_727	87586	1812..2738	F	Lipid metabolism	Oxidoreductase, aldo-keto reductase family	0
77	NODE_727	87586	2834..3070	F	Unknown function	hypothetical protein	0
78	NODE_727	87586	3063..3761	F	Lipid metabolism	3-Ketoacyl-ACP reductase	0
79	NODE_727	87586	3772..4272	F	Antimicrobial resistance	MutT/nudix family protein	0
80	NODE_727	87586	4250..5119	F	Protein/amino acid metabolism	PEP-utilizing enzymes family protein	0
	[ Back to Top ]
Gene		Node	Location on node	F/C Forward/Complement	Functional Category	Annotation	Mutations
81	NODE_727	87586	5094..5534	F	Unknown function	hypothetical protein	0
82	NODE_727	87586	5657..8203	F	Protein/amino acid metabolism	Lysyl-aminopeptidase; aminopeptidase N (EC 3.4.11.2)	0
83	NODE_727	87586	8312..8986	F	Virulence	Two component system response regulator CiaR	0
84	NODE_727	87586	9114..10310	F	Antimicrobial resistance	Sensor protein ciaH (EC 2.7.13.3)	0
85	NODE_727	87586	10344..10631	C	Unknown function	hypothetical protein	0
86	NODE_727	87586	10771..11700	F	Protein/amino acid metabolism	PROTEASE (EC 3.4.-.-)	0
87	NODE_727	87586	11900..14350	F	Nucleic Acid Metabolism	DinG family ATP-dependent helicase YoaA	0
88	NODE_727	87586	14387..15610	F	Cell Signalling	Cell division protein ftsW	0
89	NODE_727	87586	15621..16175	F	Nucleic Acid Metabolism	4-methyl-5(b-hydroxyethyl)-thiazole monophosphate biosynthesis protein	0
90	NODE_727	87586	16260..16823	F	Antimicrobial resistance	hydrolase, haloacid dehalogenase-like family	0
	[ Back to Top ]
Gene		Node	Location on node	F/C Forward/Complement	Functional Category	Annotation	Mutations
91	NODE_727	87586	16838..18784	F	Nucleic Acid Metabolism	DNA gyrase subunit B (EC 5.99.1.3)	0
92	NODE_727	87586	18866..20593	F	Cell Signalling	Septation ring formation regulator ezrA	0
93	NODE_727	87586	20909..21127	F	Transposition/Recombination	Transposase	0
94	NODE_727	87586	21172..21813	C	Lipid metabolism	Acyl-phosphate:glycerol-3-phosphate O-acyltransferase PlsY	0
95	NODE_727	87586	21949..23892	F	Nucleic Acid Metabolism	Topoisomerase IV subunit B (EC 5.99.1.-)	0
96	NODE_727	87586	23892..23999	F	Unknown function	hypothetical protein	0
97	NODE_727	87586	24013..24138	F	Unknown function	hypothetical protein	0
98	NODE_727	87586	24348..26783	F	Nucleic Acid Metabolism	Topoisomerase IV subunit A (EC 5.99.1.-)	0
99	NODE_727	87586	26915..27937	F	Protein/amino acid metabolism	Branched-chain amino acid aminotransferase (EC 2.6.1.42)	0
100	NODE_727	87586	28020..28697	F	Small molecule transport	ABC transporter substrate-binding protein - oligopeptid transport, internal deletion	0
	[ Back to Top ]
Gene		Node	Location on node	F/C Forward/Complement	Functional Category	Annotation	Mutations
101	NODE_727	87586	28762..29451	F	Unknown function	hypothetical protein	0
102	NODE_727	87586	29448..30371	F	Unknown function	putative membrane protein	0
103	NODE_727	87586	30386..31030	F	Protein/amino acid metabolism	Pyrrolidone-carboxylate peptidase (EC 3.4.19.3)	0
104	NODE_727	87586	31198..31428	F	Unknown function	hypothetical protein	0
105	NODE_727	87586	31662..31976	F	Sugar metabolism	Tagatose 1,6-diphosphate aldolase (EC 4.1.2.40)	1
106	NODE_727	87586	32210..33046	F	Sugar metabolism	Beta-glucoside bgl operon antiterminator, BglG family	0
107	NODE_727	87586	33082..33399	F	Sugar metabolism	PTS system, lactose-specific IIA component (EC 2.7.1.69)	0
108	NODE_727	87586	33399..35090	F	Sugar metabolism	PTS system, lactose-specific IIB component (EC 2.7.1.69) / PTS system, lactose-specific IIC component (EC 2.7.1.69)	0
109	NODE_727	87586	35305..36711	F	Sugar metabolism	6-phospho-beta-galactosidase (EC 3.2.1.85)	0
110	NODE_727	87586	36832..37011	F	Unknown function	hypothetical protein	0
	[ Back to Top ]
Gene		Node	Location on node	F/C Forward/Complement	Functional Category	Annotation	Mutations
111	NODE_727	87586	37302..38063	C	Sugar metabolism	Lactose phosphotransferase system repressor	0
112	NODE_727	87586	38245..39207	C	Nucleic Acid Metabolism	Ribonucleotide reductase of class Ib (aerobic), beta subunit (EC 1.17.4.1)	0
113	NODE_727	87586	39395..41554	C	Nucleic Acid Metabolism	Ribonucleotide reductase of class Ib (aerobic), alpha subunit (EC 1.17.4.1)	0
114	NODE_727	87586	41635..41853	C	Nucleic Acid Metabolism	Glutaredoxin-like protein NrdH	0
115	NODE_727	87586	42204..42467	F	Small molecule transport	Phosphocarrier protein of PTS system	0
116	NODE_727	87586	42473..44206	F	Small molecule transport	Phosphoenolpyruvate-protein phosphotransferase of PTS system (EC 2.7.3.9)	0
117	NODE_727	87586	44423..44938	F	Virulence	Streptococcal histidine triad protein	0
118	NODE_727	87586	44886..46370	C	Cell Signalling	ATP-dependent Zn protease	0
119	NODE_727	87586	46523..48130	F	Cell wall	Glucan 1,6-alpha-glucosidase (EC 3.2.1.70)	0
120	NODE_727	87586	48340..48462	F	Unknown function	hypothetical protein	0
	[ Back to Top ]
Gene		Node	Location on node	F/C Forward/Complement	Functional Category	Annotation	Mutations
121	NODE_727	87586	48430..48606	C	Unknown function	putative integrase - phage associated	0
122	NODE_727	87586	48455..48736	C	Transposition/Recombination	IS630-Spn1, transposase Orf2	0
123	NODE_727	87586	48771..48911	C	Antimicrobial resistance	N-ethylammeline chlorohydrolase	0
124	NODE_727	87586	48820..49206	F	Unknown function	hypothetical protein	0
125	NODE_727	87586	50251..51243	F	Antimicrobial resistance	Daunorubicin resistance ATP-binding protein drrA	0
126	NODE_727	87586	51245..52063	F	Antimicrobial resistance	Daunorubicin resistance transmembrane protein	0
127	NODE_727	87586	52065..52850	F	Small molecule transport	ABC-type multidrug transport system, permease component	0
128	NODE_727	87586	52948..53166	F	Cell Signalling	Acetyltransferase (EC 2.3.1.-)	0
129	NODE_727	87586	53151..53348	F	Cell Signalling	Acetyltransferase (EC 2.3.1.-)	0
130	NODE_727	87586	53624..53737	C	Antimicrobial resistance	N-ethylammeline chlorohydrolase	0
	[ Back to Top ]
Gene		Node	Location on node	F/C Forward/Complement	Functional Category	Annotation	Mutations
131	NODE_727	87586	54049..55227	F	Small molecule transport	Macrolide-efflux protein	0
132	NODE_727	87586	55541..55672	F	Unknown function	hypothetical protein	0
133	NODE_727	87586	55693..57243	F	Protein/amino acid metabolism	D-alanine--poly(phosphoribitol) ligase subunit 1 (EC 6.1.1.13)	0
134	NODE_727	87586	57240..58484	F	Protein/amino acid metabolism	D-alanyl transfer protein DltB	0
135	NODE_727	87586	58498..58737	F	Protein/amino acid metabolism	D-alanine--poly(phosphoribitol) ligase subunit 2 (EC 6.1.1.13)	0
136	NODE_727	87586	58730..59998	F	Small molecule transport	Poly(glycerophosphate chain) D-alanine transfer protein DltD	0
137	NODE_727	87586	60153..60593	F	Transcriptional Regulation	Transcriptional repressor AdcR for Zn(2+)-responsive expression	0
138	NODE_727	87586	60593..61297	F	Small molecule transport	Zinc ABC transporter, ATP-binding protein ZnuC	0
139	NODE_727	87586	61290..62096	F	Small molecule transport	Zinc ABC transporter, inner membrane permease protein ZnuB	0
140	NODE_727	87586	62106..63611	F	Lipid metabolism	Candidate zinc-binding lipoprotein ZinT	0
	[ Back to Top ]

## Sheet: 141
	Gene 141 -210
					Jump to Gene:
					141 - 150
					151 - 160
					161 - 170
					171 - 180
					181 - 190
					191 - 200
					201 - 210
Gene		Node	Location on node	F/C Forward/Complement	Functional Category	Annotation	Mutations
141	NODE_727	87586	63829..64122	F	Virulence	Streptococcal histidine triad protein	0
142	NODE_727	87586	64362..66086	F	Virulence	Streptococcal histidine triad protein	0
143	NODE_727	87586	66508..66888	F	Cell Signalling	PTS-dependent dihydroxyacetone kinase subunit DhaM (EC 2.7.1.121); DHA-specific IIA component	0
144	NODE_727	87586	67347..68060	F	Antimicrobial resistance	2-haloalkanoic acid dehalogenase (EC 3.8.1.2)	0
145	NODE_727	87586	68074..68721	F	Unknown function	hypothetical protein	0
146	NODE_727	87586	68857..69510	F	Nucleic Acid Metabolism	Uracil-DNA glycosylase (EC 3.2.2.-)	0
147	NODE_727	87586	69520..69984	F	Cell Signalling	Mutator mutT protein (7,8-dihydro-8-oxoguanine-triphosphatase) (EC 3.6.1.-)	0
148	NODE_727	87586	69997..71265	F	Protein/amino acid metabolism	Dihydroorotase (EC 3.5.2.3)	0
149	NODE_727	87586	71580..72911	F	Small molecule transport	Multi antimicrobial extrusion protein (Na(+)/drug antiporter), MATE family of MDR efflux pumps	0
150	NODE_727	87586	72908..73018	C	Unknown function	hypothetical protein	0
	[ Back to Top ]
Gene		Node	Location on node	F/C Forward/Complement	Functional Category	Annotation	Mutations
151	NODE_727	87586	73065..74033	F	Nucleic Acid Metabolism	Acetoin dehydrogenase E1 component alpha-subunit (EC 1.2.4.-)	0
152	NODE_727	87586	74049..75041	F	Nucleic Acid Metabolism	Acetoin dehydrogenase E1 component beta-subunit (EC 1.2.4.-)	0
153	NODE_727	87586	75259..76302	F	Nucleic Acid Metabolism	Dihydrolipoamide acetyltransferase component (E2) of acetoin dehydrogenase complex (EC 2.3.1.-)	0
154	NODE_727	87586	76366..78051	F	Nucleic Acid Metabolism	Dihydrolipoamide dehydrogenase of acetoin dehydrogenase (EC 1.8.1.4)	0
155	NODE_727	87586	78115..79104	F	Protein/amino acid metabolism	Lipoate-protein ligase A	0
156	NODE_727	87586	79177..80247	C	Protein/amino acid metabolism	Tyrosine recombinase xerC	0
157	NODE_727	87586	80741..81973	C	Small molecule transport	Voltage-gated chloride channel family protein	0
158	NODE_727	87586	82307..83086	C	Nucleic Acid Metabolism	Ribonuclease HII (EC 3.1.26.4)	0
159	NODE_727	87586	83073..83924	C	Organelle biosythesis	50S ribosomal subunit maturation GTPase RbgA (B. subtilis YlqF)	0
160	NODE_727	87586	84372..90386	C	Cell Signalling	Immunoglobulin A1 protease precursor (EC 3.4.24.13) (IgA1 protease) (IgA-specific zinc metalloproteinase)	0
	[ Back to Top ]
Gene		Node	Location on node	F/C Forward/Complement	Functional Category	Annotation	Mutations
161	NODE_727	87586	90595..91773	C	Unknown function	hypothetical protein	0
162	NODE_727	87586	91851..91943	F	Unknown function	hypothetical protein	0
163	NODE_727	87586	91940..92050	F	Unknown function	hypothetical protein	0
164	NODE_727	87586	92032..95682	C	Nucleic Acid Metabolism	ATP-dependent nuclease, subunit A	0
165	NODE_727	87586	95679..98954	C	Nucleic Acid Metabolism	ATP-dependent nuclease, subunit B	0
166	NODE_189	187987	48..224	C	Transposition/Recombination	IS630-Spn1, transposase Orf1	0
167	NODE_189	187987	392..1003	C	Organelle biosythesis	SSU ribosomal protein S4p (S9e)	0
168	NODE_189	187987	1198..2250	C	Virulence	Sensor histidine protein kinase SaeS (EC 2.7.13.3) (exoprotein expression protein S)	0
169	NODE_189	187987	2247..2945	C	Transcriptional Regulation	DNA-binding response regulator	0
[truncated: 50 more rows]

## Sheet: 211
	Gene 211 -280
[truncated: 92 more rows]

## Sheet: 281
	Gene 281 -350
[truncated: 92 more rows]

[truncated: 26 more sheets: 351, 421, 491, 561, 631, 701, 771, 841, 911, 981, 1051, 1121, 1191, 1261, 1331, 1401, 1471, 1541, 1611, 1681 …]
