# Supplementary material for: Genome-wide dissection of globally emergent multi-drug resistant serotype 19A Streptococcus pneumoniae
Source: BMC Genomics. 2009 Dec 30;10:642. doi: 10.1186/1471-2164-10-642 (PMC2807444; doi:10.1186/1471-2164-10-642)
Supplement: Additional file 5 — Mutation report of all single nucleotide polymorphisms, genomic location, and their gene ontology classification. Specific data for MDR 19F (tab 1), 19A (tab 2), and both (tab 3), relative to reference strain R6 (Genbank AE007317) are shown. Unique SNPs for 19F (tab 4) and 19A (tab 5) and subsequent analysis (tab 6) are alsolisted. [file 1471-2164-10-642-S5.XLS]

## Sheet: 19 F
index	position	index	nuc	coverage	A	C	G	T	Ins	Del	Non-Syn?	Name
											Relative to R6
1	105	1	T	293	0.34	99.32	0	0.34	0	0	N	DNA biosynthesis, initiation, binding protein
2	669	2	C	259	98.84	0.77	0.39	0	0	0	N	DNA biosynthesis, initiation, binding protein
3	888	3	A	194	0.52	0	98.97	0.52	0	0	N	DNA biosynthesis, initiation, binding protein
4	1440	4	G	288	0	0	0	100	0	0	N	intergenic region
5	1579	5	T	371	0.27	99.46	0	0.27	0	0	N	DNA biosynthesis; sliding clamp subunit, required for high processivity; DNA polymerase III beta-subunit
6	1628	6	T	210	99.52	0	0	0.48	0	0	N	DNA biosynthesis; sliding clamp subunit, required for high processivity; DNA polymerase III beta-subunit
7	1631	7	C	210	100	0	0	0	0	0	N	DNA biosynthesis; sliding clamp subunit, required for high processivity; DNA polymerase III beta-subunit
8	1649	8	C	209	0	0	0	100	0	0	Y	DNA biosynthesis; sliding clamp subunit, required for high processivity; DNA polymerase III beta-subunit
9	1656	9	G	285	100	0	0	0	0	0	N	DNA biosynthesis; sliding clamp subunit, required for high processivity; DNA polymerase III beta-subunit
10	1805	10	A	340	0.29	0	99.41	0.29	0	0	N	DNA biosynthesis; sliding clamp subunit, required for high processivity; DNA polymerase III beta-subunit
11	2099	11	A	317	0	0	99.68	0.32	0	0	N	DNA biosynthesis; sliding clamp subunit, required for high processivity; DNA polymerase III beta-subunit
12	2711	12	G	194	98.97	0.52	0	0.52	0	0	N	intergenic region
13	2767	13	C	247	0.4	2.83	0	96.76	0	0	N	Hypothetical protein
14	3221	14	A	208	0.48	0	99.04	0.48	0	0	N	Conserved hypothetical protein
15	3344	15	A	189	0	0	100	0	0	0	N	Conserved hypothetical protein
16	4215	16	T	287	0.35	99.65	0	0	0	0	N	Peptidyl-tRNA hydrolase
17	4662	17	T	278	0	0	99.64	0.36	0	0	N	Peptidyl-tRNA hydrolase
18	4684	18	A	247	0.4	0.4	97.98	1.21	0	0	N	Peptidyl-tRNA hydrolase
19	4731	19	A	356	0.56	0	0	98.88	0	0.56	N	Peptidyl-tRNA hydrolase
20	4928	20	C	343	0	0	0.29	99.71	0	0	N	Transcription-repair coupling factor
21	4971	21	C	280	98.93	0.36	0.36	0.36	0	0	N	Transcription-repair coupling factor
22	5823	22	C	370	0	0.27	0	99.73	0	0	N	Transcription-repair coupling factor
23	6056	23	G	362	99.72	0.28	0	0	0	0	N	Transcription-repair coupling factor
24	6078	24	T	377	0.53	99.2	0	0.27	0	0	N	Transcription-repair coupling factor
25	6308	25	A	292	0	0	99.66	0.34	0	0	N	Transcription-repair coupling factor
26	6336	26	G	228	99.56	0	0	0.44	0	0	N	Transcription-repair coupling factor
27	6838	27	G	192	98.96	0.52	0.52	0	0	0	N	Transcription-repair coupling factor
28	7119	28	G	180	98.89	0.56	0	0.56	0	0	N	Transcription-repair coupling factor
29	7152	29	C	171	0	0	0	100	0	0	N	Transcription-repair coupling factor
30	7235	30	G	118	0	0	1.69	98.31	0	0	N	Transcription-repair coupling factor
31	7239	31	C	116	0	0	0	100	0	0	N	Transcription-repair coupling factor
32	7302	32	A	163	0	0	99.39	0.61	0	0	N	Transcription-repair coupling factor
33	7401	33	T	157	0	0	99.36	0.64	0	0	N	Transcription-repair coupling factor
34	8153	34	G	349	100	0	0	0	0	0	N	Transcription-repair coupling factor
35	8178	35	C	363	0	0	0	100	0	0	N	Transcription-repair coupling factor
36	8260	36	A	330	0.3	0	99.09	0.61	0	0	N	Transcription-repair coupling factor
37	9000	37	A	346	0.58	0	98.84	0.29	0	0.29	N	intergenic region
38	9018	38	C	347	0	0	0.29	99.71	0	0	N	Conserved hypothetical protein
39	9292	39	A	255	0	0	100	0	0	0	N	Conserved hypothetical protein
40	9348	40	A	279	0.36	0	99.64	0	0	0	N	Conserved hypothetical protein
41	9768	41	T	326	0	99.39	0	0.61	0	0	N	Conserved hypothetical protein
42	10026	42	G	240	100	0	0	0	0	0	N	Conserved hypothetical protein
43	10439	43	C	266	0	0	0	100	0	0	N	Conserved hypothetical protein
44	10499	44	A	258	0	0	99.61	0.39	0	0	N	Conserved hypothetical protein
45	10661	45	C	250	0	0	0	100	0	0	N	Conserved hypothetical protein
46	10730	46	T	205	0	0	95.12	4.88	0	0	N	Conserved hypothetical protein
47	10913	47	T	316	0.63	99.05	0	0.32	0	0	N	Conserved hypothetical protein
48	11164	48	T	312	1.92	98.08	0	0	0	0	N	Conserved hypothetical protein
49	11324	49	T	330	0.61	99.09	0	0.3	0	0	N	Conserved hypothetical protein
50	11350	50	T	396	0	98.99	0	1.01	0	0	N	Conserved hypothetical protein
51	11424	51	A	366	3.28	96.45	0	0.27	0	0	N	Conserved hypothetical protein
52	11714	52	C	368	0	0	0.27	99.73	0	0	N	Hypoxanthine guanine phosphoribosyltransferase
53	11974	53	A	354	1.13	98.87	0	0	0	0	N	Hypoxanthine guanine phosphoribosyltransferase
54	14301	54	G	252	0	0	0	100	0	0	N	Competence-specific global transcription modulator
55	14532	55	T	177	99.44	0	0.56	0	0	0	N	Competence-specific global transcription modulator
56	14739	56	T	170	0.59	98.24	0	1.18	0	0	N	intergenic region
57	14801	57	G	280	99.29	0.36	0.36	0	0	0	N	intergenic region
58	14828	58	G	182	100	0	0	0	0	0	N	intergenic region
59	14920	59	T	92	0	0	41.3	58.7	0	0	N	intergenic region
60	14921	60	C	89	0	56.18	0	43.82	0	0	N	intergenic region
61	14922	61	A	85	54.12	0	1.18	44.71	0	0	N	intergenic region
62	14926	62	G	71	53.52	43.66	1.41	0	0	1.41	N	intergenic region
63	14953	63	A	589	50.08	0	49.41	0.51	0	0	N	intergenic region
64	15017	64	G	254	64.17	0	35.83	0	0	0	N	intergenic region
65	15117	65	A	445	56.85	0	0	0.45	0	42.7	N	intergenic region
66	15147	66	A	359	0.56	0	98.61	0.84	0	0	N	intergenic region
67	15427	67	C	125	0	0	100	0	0	0	N	intergenic region
68	16300	68	C	132	0	0	0.76	98.48	0	0.76	N	intergenic region
69	17028	69	G	188	88.3	4.79	5.32	1.6	0	0	N	intergenic region
70	17213	70	G	99	94.95	1.01	4.04	0	0	0	N	intergenic region
71	17342	71	T	207	0	99.03	0	0.97	0	0	N	intergenic region
72	17629	72	T	17	0	88.24	0	11.76	0	0	N	intergenic region
73	17635	73	A	16	6.25	0	93.75	0	0	0	N	intergenic region
74	17636	74	C	16	100	0	0	0	0	0	N	intergenic region
75	17637	75	C	16	100	0	0	0	0	0	N	intergenic region
76	18571	76	C	228	99.12	0.88	0	0	0	0	N	intergenic region
77	18700	77	A	111	0	0	100	0	0	0	N	intergenic region
78	19890	78	A	215	0.47	0	99.07	0.47	0	0	N	intergenic region
79	19892	79	G	215	98.6	0.47	0.93	0	0	0	N	intergenic region
80	20181	80	T	163	0.61	98.77	0	0.61	0	0	N	intergenic region
81	20231	81	T	202	0.5	27.23	0	72.28	0	0	N	Transposase
82	20305	82	G	83	97.59	1.2	1.2	0	0	0	N	Transposase
83	20597	83	A	331	73.72	0.3	25.08	0.91	0	0	N	Hypothetical protein
84	20639	84	T	137	0	48.91	0	51.09	0	0	N	Hypothetical protein
85	20701	85	T	183	0.55	0	80.87	18.58	0	0	N	Hypothetical protein
86	20708	86	T	201	0.5	24.38	0	75.12	0	0	N	Hypothetical protein
87	20799	87	G	74	100	0	0	0	0	0	N	Transposase
88	20884	88	C	308	0.32	65.91	0.32	33.44	0	0	N	Transposase
89	20903	89	T	155	0	0	20	80	0	0	N	Transposase
90	20907	90	T	150	0	22	0	78	0	0	N	Transposase
91	20924	91	G	226	70.35	0.44	28.32	0.88	0	0	N	Transposase
92	20947	92	C	333	24.32	75.68	0	0	0	0	N	Transposase
93	20997	93	T	113	0.88	97.35	0	1.77	0	0	N	Transposase
94	21009	94	A	140	0	100	0	0	0	0	N	Transposase
95	21059	95	C	100	5	1	83	11	0	0	N	Transposase
96	21321	96	A	89	0	6.74	91.01	2.25	0	0	N	intergenic region
97	21331	97	C	103	98.06	0.97	0	0	0	0.97	N	intergenic region
98	21495	98	C	67	0	7.46	0	92.54	0	0	N	Degenerate transposase (orf2)
99	21501	99	G	75	0	1.33	16	82.67	0	0	N	Degenerate transposase (orf2)
100	21578	100	T	262	0.38	98.85	0.38	0.38	0	0	N	Degenerate transposase (orf2)
101	21611	101	C	43	0	2.33	0	97.67	0	0	N	intergenic region
102	21615	102	C	53	1.89	96.23	0	0	79.25	1.89	N	intergenic region
103	21638	103	G	63	100	0	0	0	0	0	N	intergenic region
104	21704	104	T	165	0	99.39	0	0.61	0	0	N	Degenerate transposase (orf1)
105	21852	105	G	159	96.86	0	3.14	0	0	0	N	intergenic region
106	21854	106	G	160	0	99.38	0.62	0	0	0	N	intergenic region
107	21980	107	C	271	0	0.37	0	99.63	0	0	N	intergenic region
108	22022	108	T	241	0	0	95.44	4.56	0	0	N	intergenic region
109	22325	109	G	138	97.1	0	1.45	1.45	0	0	N	Hypothetical protein
110	22328	110	A	137	0.73	0	99.27	0	0	0	N	Hypothetical protein
111	22338	111	T	192	0	97.92	0	2.08	0	0	N	Hypothetical protein
112	22398	112	G	323	0.31	0	0.93	98.76	0	0	N	Hypothetical protein
113	22462	113	G	246	100	0	0	0	0	0	N	intergenic region
114	22640	114	G	195	100	0	0	0	0	0	N	Adenylosuccinate synthetase
115	24071	115	T	148	0.68	93.92	0	5.41	0	0	N	intergenic region
116	24338	116	G	111	99.1	0	0.9	0	0	0	N	Conserved hypothetical protein
117	24424	117	T	130	0	99.23	0.77	0	0	0	N	Conserved hypothetical protein
118	24475	118	A	93	2.15	0	97.85	0	0	0	N	Conserved hypothetical protein
119	24508	119	T	36	0	100	0	0	0	0	N	Conserved hypothetical protein
120	24511	120	C	36	0	0	2.78	97.22	0	0	N	Conserved hypothetical protein
121	24520	121	A	7	0	0	100	0	0	0	N	Conserved hypothetical protein
122	24531	122	C	61	0	0	0	100	0	0	N	Conserved hypothetical protein
123	24532	123	G	61	100	0	0	0	0	0	N	Conserved hypothetical protein
124	24553	124	T	153	0	99.35	0	0.65	0	0	N	Conserved hypothetical protein
125	24571	125	C	154	0	0	0	100	0	0	N	Conserved hypothetical protein
126	25132	126	G	133	98.5	0	0.75	0.75	0	0	N	Deoxyuridinetriphosphatase
127	25881	127	A	89	0	0	98.88	1.12	0	0	N	DNA repair: sensitivity to gamma and UV radiation
128	25884	128	T	89	1.12	97.75	0	1.12	0	0	N	DNA repair: sensitivity to gamma and UV radiation
129	26034	129	T	87	1.15	97.7	0	1.15	0	0	N	DNA repair: sensitivity to gamma and UV radiation
130	26328	130	G	112	99.11	0	0.89	0	0	0	N	DNA repair: sensitivity to gamma and UV radiation
131	26853	131	G	103	0	100	0	0	0	0	N	DNA repair: sensitivity to gamma and UV radiation
132	26992	132	G	178	98.88	0.56	0	0.56	0	0	N	DNA repair: sensitivity to gamma and UV radiation
133	27028	133	A	141	0.71	99.29	0	0	0	0	N	DNA repair: sensitivity to gamma and UV radiation
134	27222	134	T	166	0.6	99.4	0	0	0	0	N	Conserved hypothetical protein
135	27273	135	C	30	0	16.67	0	83.33	0	0	N	Conserved hypothetical protein
136	27279	136	A	30	16.67	83.33	0	0	0	0	N	Conserved hypothetical protein
137	27288	137	T	7	0	85.71	0	14.29	0	0	N	Conserved hypothetical protein
138	27307	138	C	19	0	0	0	100	0	0	N	Conserved hypothetical protein
139	27309	139	T	19	100	0	0	0	0	0	N	Conserved hypothetical protein
140	27313	140	C	19	0	5.26	0	94.74	0	0	N	Conserved hypothetical protein
141	27360	141	C	134	0	0.75	0	99.25	0	0	N	Conserved hypothetical protein
142	27723	142	A	292	0.34	0	98.97	0.68	0	0	N	Hypothetical protein
143	27990	143	A	186	1.08	98.39	0	0.54	0	0	N	Hypothetical protein
144	28024	144	C	207	98.07	0.97	0	0.97	0	0	N	Hypothetical protein
145	28136	145	T	220	0	100	0	0	0	0	N	Hypothetical protein
146	28158	146	C	160	0	0	0	100	0	0	N	Hypothetical protein
147	28362	147	T	79	3.8	94.94	1.27	0	0	0	N	Hypothetical protein
148	28449	148	A	181	0.55	0	0	99.45	0	0	N	intergenic region
149	28610	149	A	126	0	0	100	0	0	0	N	Phosphoribosylpyrophosphate synthase
150	28618	150	C	129	0	0	0	100	0	0	N	Phosphoribosylpyrophosphate synthase
151	28619	151	G	129	0	0	0	100	0	0	N	Phosphoribosylpyrophosphate synthase
152	28814	152	T	157	0	100	0	0	0	0	N	Phosphoribosylpyrophosphate synthase
153	28897	153	G	139	100	0	0	0	0	0	N	Phosphoribosylpyrophosphate synthase
154	29098	154	A	112	1.79	0	98.21	0	0	0	N	Phosphoribosylpyrophosphate synthase
155	29119	155	G	134	0	0	0.75	99.25	0	0	N	Phosphoribosylpyrophosphate synthase
156	29236	156	T	161	0.62	97.52	1.86	0	0	0	N	Phosphoribosylpyrophosphate synthase
157	29643	157	C	269	0	97.77	0	2.23	31.23	0	N	Degenerate transposase (orf1)
158	29720	158	G	164	98.78	0.61	0.61	0	0	0	N	Degenerate transposase (orf1)
159	29948	159	C	208	0.48	77.4	0	22.12	0	0	N	Degenerate transposase (orf1)
160	30127	160	T	26	0	100	0	0	0	0	N	intergenic region
161	30247	161	T	128	0	100	0	0	0	0	N	Hypothetical protein
162	30306	162	T	75	0	100	0	0	0	0	N	Hypothetical protein
163	30327	163	A	100	0	0	100	0	0	0	N	Hypothetical protein
164	30470	164	C	107	0	0	0.93	99.07	0	0	N	Hypothetical protein
165	30734	165	T	144	0	100	0	0	0	0	N	Hypothetical protein
166	31061	166	A	56	0	100	0	0	0	0	N	intergenic region
167	31066	167	T	56	98.21	1.79	0	0	0	0	N	intergenic region
168	31085	168	A	192	14.58	0	72.4	13.02	0	0	N	intergenic region
169	31103	169	C	438	0.46	44.75	0	54.79	0	0	N	intergenic region
170	32046	170	G	93	98.92	1.08	0	0	0	0	N	DNA polymerase I
171	32172	171	C	191	99.48	0.52	0	0	0	0	N	DNA polymerase I
172	32188	172	A	113	0	0	99.12	0.88	0	0	N	DNA polymerase I
173	32206	173	G	39	0	0	5.13	94.87	0	0	N	DNA polymerase I
174	32212	174	G	39	94.87	0	5.13	0	0	0	N	DNA polymerase I
175	32307	175	A	163	0	0	100	0	0	0	N	DNA polymerase I
176	32344	176	C	126	99.21	0	0.79	0	0	0	N	DNA polymerase I
177	32469	177	A	126	0	0.79	98.41	0.79	0	0	N	DNA polymerase I
178	32791	178	G	162	99.38	0	0	0.62	0	0	N	DNA polymerase I
179	32997	179	T	96	0	0	98.96	1.04	0	0	N	DNA polymerase I
180	33403	180	A	59	0	0	100	0	0	0	N	DNA polymerase I
181	33417	181	T	69	0	100	0	0	0	0	N	DNA polymerase I
182	33513	182	T	99	1.01	96.97	0	2.02	0	0	N	DNA polymerase I
183	33750	183	A	113	0.88	0	98.23	0.88	0	0	N	DNA polymerase I
184	33979	184	G	179	0	0	0.56	99.44	0	0	N	intergenic region
185	34027	185	T	160	100	0	0	0	0	0	N	Conserved hypothetical protein
186	34140	186	T	141	0.71	99.29	0	0	0	0	N	Conserved hypothetical protein
187	34528	187	C	69	0	7.25	0	0	0	92.75	N	intergenic region
188	34529	188	A	69	8.7	0	0	0	0	91.3	N	intergenic region
189	34530	189	C	65	0	3.08	0	0	0	96.92	N	intergenic region
190	34531	190	T	66	0	0	0	6.06	0	93.94	N	intergenic region
191	34532	191	A	80	22.5	0	0	0	0	77.5	N	intergenic region
192	34533	192	G	82	0	0	24.39	0	0	75.61	N	intergenic region
193	34534	193	C	83	0	25.3	0	0	0	74.7	N	intergenic region
194	34535	194	A	86	27.91	0	0	0	0	72.09	N	intergenic region
195	34570	195	C	270	0	79.63	0	20.37	0	0	N	intergenic region
196	34660	196	G	75	98.67	0	1.33	0	0	0	N	Conserved hypothetical protein
197	34694	197	A	33	0	0	100	0	0	0	N	Conserved hypothetical protein
198	34695	198	G	33	0	100	0	0	0	0	N	Conserved hypothetical protein
199	34723	199	T	28	0	100	0	0	0	0	N	Conserved hypothetical protein
200	34730	200	A	27	0	0	100	0	0	0	N	Conserved hypothetical protein
201	34735	201	G	27	0	100	0	0	0	0	N	Conserved hypothetical protein
202	34775	202	G	55	100	0	0	0	0	0	N	Conserved hypothetical protein
203	34790	203	A	33	0	0	100	0	0	0	N	Conserved hypothetical protein
204	34807	204	C	26	0	0	0	100	0	0	N	Conserved hypothetical protein
205	34811	205	A	27	3.7	0	96.3	0	0	0	N	Conserved hypothetical protein
206	34853	206	G	41	100	0	0	0	0	0	N	Conserved hypothetical protein
207	34862	207	T	17	0	0	100	0	0	0	N	Conserved hypothetical protein
208	34942	208	G	25	100	0	0	0	0	0	N	Conserved hypothetical protein
209	34945	209	T	25	0	100	0	0	0	0	N	Conserved hypothetical protein
210	35120	210	C	12	0	0	0	100	0	0	N	Conserved hypothetical protein
211	35141	211	T	29	0	0	100	0	0	0	N	Conserved hypothetical protein
212	35219	212	A	10	0	0	100	0	0	0	N	Conserved hypothetical protein
213	35311	213	C	70	0	4.29	0	95.71	0	0	N	Conserved hypothetical protein
214	35336	214	T	57	0	0	100	0	0	0	N	Conserved hypothetical protein
215	35345	215	A	69	1.45	0	98.55	0	0	0	N	Conserved hypothetical protein
216	35414	216	G	83	0	100	0	0	0	0	N	Conserved hypothetical protein
217	35429	217	C	53	0	0	0	100	0	0	N	Conserved hypothetical protein
218	35432	218	C	53	100	0	0	0	0	0	N	Conserved hypothetical protein
219	35461	219	C	58	0	1.72	1.72	96.55	0	0	N	Conserved hypothetical protein
220	35471	220	T	58	0	98.28	0	1.72	0	0	N	Conserved hypothetical protein
221	35480	221	C	86	0	1.16	0	98.84	0	0	N	Conserved hypothetical protein
222	35501	222	A	38	2.63	0	0	97.37	0	0	N	Conserved hypothetical protein
223	35505	223	G	38	97.37	0	0	2.63	0	0	N	Conserved hypothetical protein
224	35522	224	G	53	100	0	0	0	0	0	N	Conserved hypothetical protein
225	35614	225	G	62	0	100	0	0	0	0	N	Conserved hypothetical protein
226	35618	226	G	62	100	0	0	0	0	0	N	Conserved hypothetical protein
227	35634	227	G	137	99.27	0	0.73	0	0	0	N	Conserved hypothetical protein
228	35642	228	A	187	0	0	100	0	0	0	N	Conserved hypothetical protein
229	35687	229	A	50	2	0	98	0	0	0	N	intergenic region
230	35693	230	A	50	2	0	92	6	0	0	N	intergenic region
231	35710	231	A	115	0.87	0	98.26	0.87	0	0	N	intergenic region
232	36044	232	A	63	0	0	100	0	0	0	N	Aspartate aminotransferase
233	36053	233	C	60	0	0	0	100	0	0	N	Aspartate aminotransferase
234	36173	234	A	89	0	0	100	0	0	0	N	Aspartate aminotransferase
235	36176	235	T	89	0	100	0	0	0	0	N	Aspartate aminotransferase
236	36197	236	A	57	0	0	100	0	0	0	N	Aspartate aminotransferase
237	36200	237	C	57	0	0	0	100	0	0	N	Aspartate aminotransferase
238	36215	238	T	72	0	98.61	0	1.39	0	0	N	Aspartate aminotransferase
239	36218	239	C	72	0	0	0	100	0	0	N	Aspartate aminotransferase
240	36219	240	T	72	1.39	98.61	0	0	0	0	N	Aspartate aminotransferase
241	36579	241	A	73	0	0	100	0	0	0	N	Aspartate aminotransferase
242	36611	242	G	121	100	0	0	0	0	0	N	Aspartate aminotransferase
243	36680	243	C	93	0	0	1.08	98.92	0	0	N	Aspartate aminotransferase
244	36713	244	A	98	0	0	100	0	0	0	N	Aspartate aminotransferase
245	36903	245	G	109	0	0.92	1.83	97.25	0	0	N	Aspartate aminotransferase
246	38514	246	C	85	0	1.18	1.18	97.65	0	0	N	Involved in fatty acid/phospholipid synthesis
247	39127	247	A	352	64.2	0.28	35.23	0.28	0	0	N	Degenerate transposase (orf2)
248	39184	248	G	295	0	0	12.88	87.12	0	0	N	Degenerate transposase (orf2)
249	39641	249	T	133	0.75	97.74	0	1.5	0	0	N	Amphipathic pore-forming peptide precursor
250	40142	250	T	309	99.68	0	0	0.32	0	0	N	intergenic region
251	40198	251	C	34	0	5.88	0	76.47	0	17.65	N	intergenic region
252	40200	252	G	72	44.44	0	55.56	0	0	0	N	intergenic region
253	40240	253	C	191	0	24.61	0	75.39	0	0	N	Transposase (orf2)
254	40257	254	T	408	0.25	20.1	0.25	79.41	0	0	N	Transposase (orf2)
255	40281	255	A	294	79.25	0	20.07	0.68	0	0	N	Transposase (orf2)
256	40373	256	A	178	62.92	0.56	35.96	0.56	0	0	N	Transposase (orf2)
257	40383	257	T	200	21	0	0	79	0	0	N	Transposase (orf2)
258	40390	258	G	262	0	0	74.05	25.95	0	0	N	Transposase (orf2)
259	40457	259	G	286	0.35	0	65.03	34.62	0	0	N	Transposase (orf2)
260	40473	260	A	258	45.74	0.39	0	53.88	0	0	N	Transposase (orf2)
261	40491	261	T	278	0	23.02	0	76.98	0	0	N	Transposase (orf2)
262	40506	262	T	292	0	41.78	0	58.22	0	0	N	Transposase (orf2)
263	40548	263	C	219	0	77.17	0	22.83	0	0	N	Transposase (orf2)
264	40557	264	A	195	72.82	0	26.67	0.51	0	0	N	Transposase (orf2)
265	40571	265	G	286	0.35	27.27	72.38	0	0	0	N	Transposase (orf2)
266	40572	266	T	287	0	27.18	0	72.82	0	0	N	Transposase (orf2)
267	40592	267	C	342	0	64.33	0	35.67	0	0	N	Transposase (orf2)
268	40713	268	A	57	38.6	0	61.4	0	0	0	N	Transposase (orf2)
269	40716	269	C	56	0	37.5	0	62.5	0	0	N	Transposase (orf2)
270	40724	270	C	16	0	0	100	0	0	0	N	Transposase (orf2)
271	40725	271	C	16	100	0	0	0	0	0	N	Transposase (orf2)
272	40728	272	T	16	0	100	0	0	0	0	N	Transposase (orf2)
273	40785	273	G	117	21.37	0	78.63	0	0	0	N	Transposase (orf2)
274	40815	274	C	47	0	0	2.13	97.87	0	0	N	Transposase (orf2)
275	40848	275	A	60	53.33	0	46.67	0	0	0	N	Transposase (orf2)
276	40869	276	A	92	0	0	98.91	1.09	0	0	N	Transposase (orf2)
277	40941	277	C	107	0	30.84	0.93	68.22	0	0	N	Transposase (orf2)
278	40986	278	G	104	24.04	0	75.96	0	0	0	N	Transposase (orf2)
279	41039	279	C	30	0	43.33	56.67	0	0	0	N	Transposase (orf1)
280	41066	280	C	189	20.63	79.37	0	0	0	0	N	Transposase (orf1)
281	41132	281	C	414	0.24	69.57	0.24	29.95	0	0	N	Transposase (orf1)
282	41432	282	C	154	0	54.55	0	45.45	0	0	N	Transposase (orf1)
283	41584	283	G	48	25	0	75	0	0	0	N	intergenic region
284	41606	284	A	332	62.05	0.3	37.65	0	0	0	N	intergenic region
285	41607	285	T	334	0.3	0	37.43	62.28	0	0	N	intergenic region
286	41674	286	T	122	0	0	98.36	1.64	0	0	N	intergenic region
287	42075	287	T	73	0	100	0	0	0	0	N	Transport ATP-binding protein ComA
288	43743	288	T	115	0	100	0	0	0	0	N	Transport ATP-binding protein ComA
289	43905	289	T	101	0	0	100	0	0	0	N	Transport ATP-binding protein ComA
290	43971	290	G	96	100	0	0	0	0	0	N	Transport ATP-binding protein ComA
291	44034	291	A	124	0.81	0	1.61	97.58	0	0	N	Transport ATP-binding protein ComA
292	44169	292	C	128	0	1.56	0	98.44	0	0	N	Transport protein ComB
293	44241	293	C	123	0.81	0	0	99.19	0	0	N	Transport protein ComB
294	44300	294	T	147	0.68	99.32	0	0	0	0	N	Transport protein ComB
295	44680	295	A	91	0	0	100	0	0	0	N	Transport protein ComB
296	44933	296	G	109	0	97.25	0.92	1.83	0	0	N	Transport protein ComB
297	44952	297	C	119	0	0	1.68	98.32	0	0	N	Transport protein ComB
298	45007	298	A	116	0	0	99.14	0.86	0	0	N	Transport protein ComB
299	45079	299	A	150	0	0	100	0	0	0	N	Transport protein ComB
300	45154	300	G	143	0	0	0	100	0	0	N	Transport protein ComB
301	45402	301	A	171	0.58	0	96.49	2.92	0	0	N	Transport protein ComB
302	45780	302	C	155	0.65	0	1.29	98.06	0	0	N	Phosphoribosylaminoimidazole-succinocarboxamide synthetase
303	46023	303	A	99	1.01	0	95.96	1.01	0	2.02	N	Phosphoribosylaminoimidazole-succinocarboxamide synthetase
304	46055	304	G	120	100	0	0	0	0	0	N	Phosphoribosylaminoimidazole-succinocarboxamide synthetase
305	46210	305	G	122	0	96.72	3.28	0	0	0	N	Phosphoribosylaminoimidazole-succinocarboxamide synthetase
306	46647	306	C	186	0	1.08	0	98.92	0	0	N	Phosphoribosylformylglycinamide synthetase
307	46695	307	G	138	2.17	0.72	1.45	95.65	0	0	N	Phosphoribosylformylglycinamide synthetase
308	46771	308	G	96	97.92	0	2.08	0	0	0	N	Phosphoribosylformylglycinamide synthetase
309	46849	309	T	124	0	98.39	0	1.61	0	0	N	Phosphoribosylformylglycinamide synthetase
310	46901	310	G	144	99.31	0	0	0.69	0	0	N	Phosphoribosylformylglycinamide synthetase
311	47041	311	C	155	0	0.65	0	99.35	0	0	N	Phosphoribosylformylglycinamide synthetase
312	47062	312	G	92	97.83	0	2.17	0	0	0	N	Phosphoribosylformylglycinamide synthetase
313	47149	313	C	115	0	0	0	100	0	0	N	Phosphoribosylformylglycinamide synthetase
314	47290	314	G	120	100	0	0	0	0	0	N	Phosphoribosylformylglycinamide synthetase
315	47362	315	C	91	0	0	1.1	98.9	0	0	N	Phosphoribosylformylglycinamide synthetase
316	47428	316	T	141	0	100	0	0	0	0	N	Phosphoribosylformylglycinamide synthetase
317	47470	317	T	111	1.8	98.2	0	0	0	0	N	Phosphoribosylformylglycinamide synthetase
318	47527	318	C	82	0	0	0	100	0	0	N	Phosphoribosylformylglycinamide synthetase
319	47629	319	T	86	0	100	0	0	0	0	N	Phosphoribosylformylglycinamide synthetase
320	48166	320	T	45	0	91.11	2.22	6.67	0	0	N	Phosphoribosylformylglycinamide synthetase
321	48321	321	T	67	0	98.51	0	1.49	0	0	N	Phosphoribosylformylglycinamide synthetase
322	48712	322	C	68	0	0	0	100	0	0	N	Phosphoribosylformylglycinamide synthetase
323	48748	323	T	79	0	0	96.2	3.8	0	0	N	Phosphoribosylformylglycinamide synthetase
324	48790	324	T	58	0	94.83	0	5.17	0	0	N	Phosphoribosylformylglycinamide synthetase
325	49392	325	C	155	0	1.29	0.65	98.06	0	0	N	Phosphoribosylformylglycinamide synthetase
326	49615	326	T	132	1.52	97.73	0	0.76	0	0	N	Phosphoribosylformylglycinamide synthetase
327	49726	327	T	99	0	96.97	1.01	2.02	0	0	N	Phosphoribosylformylglycinamide synthetase
328	49783	328	C	98	98.98	1.02	0	0	0	0	N	Phosphoribosylformylglycinamide synthetase
329	49809	329	A	103	0	0	99.03	0.97	0	0	N	Phosphoribosylformylglycinamide synthetase
330	49816	330	C	100	0	0	0	100	0	0	N	Phosphoribosylformylglycinamide synthetase
331	49873	331	C	130	0	1.54	0	98.46	0	0	N	Phosphoribosylformylglycinamide synthetase
332	50134	332	T	153	0	100	0	0	0	0	N	Phosphoribosylformylglycinamide synthetase
333	50152	333	C	175	1.14	1.14	0	97.71	0	0	N	Phosphoribosylformylglycinamide synthetase
334	50188	334	G	115	100	0	0	0	0	0	N	Phosphoribosylformylglycinamide synthetase
335	50200	335	G	86	98.84	0	1.16	0	0	0	N	Phosphoribosylformylglycinamide synthetase
336	50547	336	G	16	100	0	0	0	0	0	N	Amidophosphoribosyl transferase
337	50551	337	A	16	0	0	100	0	0	0	N	Amidophosphoribosyl transferase
338	50577	338	C	98	0	0	1.02	98.98	0	0	N	Amidophosphoribosyl transferase
339	50601	339	A	29	0	0	0	100	0	0	N	Amidophosphoribosyl transferase
340	50607	340	T	29	0	100	0	0	0	0	N	Amidophosphoribosyl transferase
341	50790	341	C	86	0	0	1.16	98.84	0	0	N	Amidophosphoribosyl transferase
342	50929	342	G	29	0	0	0	0	0	100	N	Amidophosphoribosyl transferase
343	50930	343	T	29	0	0	0	0	0	100	N	Amidophosphoribosyl transferase
344	50931	344	A	29	0	0	0	0	0	100	N	Amidophosphoribosyl transferase
345	50934	345	T	29	0	100	0	0	0	0	N	Amidophosphoribosyl transferase
346	51051	346	C	38	0	0	2.63	97.37	0	0	N	Amidophosphoribosyl transferase
347	51061	347	G	28	92.86	0	7.14	0	0	0	N	Amidophosphoribosyl transferase
348	51241	348	G	124	0	0	1.61	98.39	0	0	N	Amidophosphoribosyl transferase
349	51595	349	A	123	0.81	99.19	0	0	0	0	N	Amidophosphoribosyl transferase
350	52143	350	A	85	0	0	100	0	0	0	N	Phosphoribosylaminoimidazole synthetase
351	52335	351	T	74	0	95.95	0	4.05	0	0	N	Phosphoribosylaminoimidazole synthetase
352	52352	352	T	45	2.22	97.78	0	0	0	0	N	Phosphoribosylaminoimidazole synthetase
353	52363	353	A	69	0	100	0	0	0	0	N	Phosphoribosylaminoimidazole synthetase
354	52995	354	A	96	1.04	0	97.92	1.04	0	0	N	5'-phosphoribosylglycinamide transformylase 1
355	53638	355	G	359	100	0	0	0	0	0	N	Teicoplanin resistance protein
356	54049	356	A	107	1.87	97.2	0.93	0	0	0	N	Phosphoribosylaminoimidazolecarboxamide formyltransferase
357	54076	357	G	76	100	0	0	0	0	0	N	Phosphoribosylaminoimidazolecarboxamide formyltransferase
358	54118	358	G	55	0	0	0	100	0	0	N	Phosphoribosylaminoimidazolecarboxamide formyltransferase
359	54127	359	G	14	0	0	0	100	0	0	N	Phosphoribosylaminoimidazolecarboxamide formyltransferase
360	54142	360	G	14	0	0	0	100	0	0	N	Phosphoribosylaminoimidazolecarboxamide formyltransferase
361	54145	361	C	14	0	0	0	100	0	0	N	Phosphoribosylaminoimidazolecarboxamide formyltransferase
362	54154	362	G	14	100	0	0	0	0	0	N	Phosphoribosylaminoimidazolecarboxamide formyltransferase
363	54199	363	G	17	100	0	0	0	0	0	N	Phosphoribosylaminoimidazolecarboxamide formyltransferase
364	54202	364	T	17	0	0	100	0	0	0	N	Phosphoribosylaminoimidazolecarboxamide formyltransferase
365	54220	365	T	16	0	100	0	0	0	0	N	Phosphoribosylaminoimidazolecarboxamide formyltransferase
366	54265	366	T	5	0	100	0	0	0	0	N	Phosphoribosylaminoimidazolecarboxamide formyltransferase
367	54277	367	A	8	0	0	100	0	0	0	N	Phosphoribosylaminoimidazolecarboxamide formyltransferase
368	54367	368	A	31	0	0	100	0	0	0	N	Phosphoribosylaminoimidazolecarboxamide formyltransferase
369	54391	369	G	13	100	0	0	0	0	0	N	Phosphoribosylaminoimidazolecarboxamide formyltransferase
370	54535	370	T	18	5.56	94.44	0	0	0	0	N	Phosphoribosylaminoimidazolecarboxamide formyltransferase
371	54781	371	C	47	0	0	0	100	0	0	N	Phosphoribosylaminoimidazolecarboxamide formyltransferase
372	54782	372	C	47	100	0	0	0	0	0	N	Phosphoribosylaminoimidazolecarboxamide formyltransferase
373	54805	373	G	5	100	0	0	0	0	0	N	Phosphoribosylaminoimidazolecarboxamide formyltransferase
374	54806	374	C	5	20	80	0	0	0	0	N	Phosphoribosylaminoimidazolecarboxamide formyltransferase
375	54808	375	T	5	0	100	0	0	0	0	N	Phosphoribosylaminoimidazolecarboxamide formyltransferase
376	54809	376	A	5	80	20	0	0	0	0	N	Phosphoribosylaminoimidazolecarboxamide formyltransferase
377	54850	377	G	4	0	0	0	100	0	0	N	Phosphoribosylaminoimidazolecarboxamide formyltransferase
378	54859	378	T	12	0	100	0	0	0	0	N	Phosphoribosylaminoimidazolecarboxamide formyltransferase
379	54862	379	T	12	0	100	0	0	0	0	N	Phosphoribosylaminoimidazolecarboxamide formyltransferase
380	54883	380	G	45	100	0	0	0	0	0	N	Phosphoribosylaminoimidazolecarboxamide formyltransferase
381	55165	381	C	82	2.44	1.22	0	96.34	0	0	N	Phosphoribosylaminoimidazolecarboxamide formyltransferase
382	55180	382	C	50	0	0	4	96	0	0	N	Phosphoribosylaminoimidazolecarboxamide formyltransferase
383	55886	383	T	92	0	98.91	0	1.09	0	0	N	Phosphoribosylglycinamide synthetase
384	55913	384	G	90	96.67	1.11	1.11	1.11	0	0	N	Phosphoribosylglycinamide synthetase
385	55970	385	T	80	0	97.5	0	2.5	0	0	N	Phosphoribosylglycinamide synthetase
386	56010	386	G	33	100	0	0	0	0	0	N	Phosphoribosylglycinamide synthetase
387	56011	387	C	33	0	0	0	100	0	0	N	Phosphoribosylglycinamide synthetase
388	56012	388	C	33	100	0	0	0	0	0	N	Phosphoribosylglycinamide synthetase
389	56042	389	A	75	1.33	98.67	0	0	0	0	N	Phosphoribosylglycinamide synthetase
390	56099	390	G	66	95.45	1.52	3.03	0	0	0	N	Phosphoribosylglycinamide synthetase
391	56306	391	C	12	0	0	0	100	0	0	N	Phosphoribosylglycinamide synthetase
392	56424	392	A	41	0	0	100	0	0	0	N	Phosphoribosylglycinamide synthetase
393	56426	393	A	41	0	0	100	0	0	0	N	Phosphoribosylglycinamide synthetase
394	56528	394	T	17	100	0	0	0	0	0	N	Phosphoribosylglycinamide synthetase
395	56543	395	A	17	5.88	94.12	0	0	0	0	N	Phosphoribosylglycinamide synthetase
396	56595	396	G	34	100	0	0	0	0	0	N	Phosphoribosylglycinamide synthetase
397	56777	397	C	67	0	1.49	1.49	97.01	0	0	N	Phosphoribosylglycinamide synthetase
398	57018	398	G	81	0	1.23	0	98.77	0	0	N	intergenic region
399	57064	399	T	66	0	100	0	0	0	0	N	intergenic region
400	57076	400	C	56	0	0	0	100	0	0	N	intergenic region
401	57854	401	T	41	2.44	97.56	0	0	0	0	N	Phosphoribosyl glucinamide formyltransferase
402	58129	402	T	111	0	0.9	98.2	0.9	0	0	N	Phosphoribosyl glucinamide formyltransferase
403	58466	403	T	71	1.41	97.18	0	1.41	0	0	N	Phosphoribosyl glucinamide formyltransferase
404	58470	404	T	73	0	95.89	0	4.11	0	0	N	Phosphoribosyl glucinamide formyltransferase
405	58650	405	C	72	0	0	100	0	0	0	N	Phosphoribosyl glucinamide formyltransferase
406	59630	406	T	61	0	100	0	0	0	0	N	Adenylosuccinate lyase
407	59657	407	T	108	0	100	0	0	0	0	N	Adenylosuccinate lyase
408	59696	408	G	95	97.89	0	1.05	1.05	0	0	N	Adenylosuccinate lyase
409	59801	409	T	42	0	100	0	0	0	0	N	Adenylosuccinate lyase
410	59855	410	A	92	0	0	100	0	0	0	N	Adenylosuccinate lyase
411	60095	411	C	109	0	0.92	0	99.08	0	0	N	Adenylosuccinate lyase
412	60581	412	A	115	0.87	97.39	1.74	0	0	0	N	Beta-N-acetyl-hexosaminidase precursor
413	60604	413	T	121	0.83	98.35	0.83	0	0	0	N	Beta-N-acetyl-hexosaminidase precursor
414	60646	414	G	134	97.76	0.75	0	1.49	0	0	N	Beta-N-acetyl-hexosaminidase precursor
415	60995	415	C	145	0	0	0	100	0	0	N	Beta-N-acetyl-hexosaminidase precursor
416	61070	416	A	99	1.01	98.99	0	0	0	0	N	Beta-N-acetyl-hexosaminidase precursor
417	61176	417	T	148	0.68	99.32	0	0	0	0	N	Beta-N-acetyl-hexosaminidase precursor
418	61323	418	T	131	0.76	99.24	0	0	0	0	N	Beta-N-acetyl-hexosaminidase precursor
419	61602	419	C	99	1.01	0	0	98.99	0	0	N	Beta-N-acetyl-hexosaminidase precursor
420	62283	420	A	145	0	0	100	0	0	0	N	Beta-N-acetyl-hexosaminidase precursor
421	62319	421	C	162	0	0.62	0	99.38	0	0	N	Beta-N-acetyl-hexosaminidase precursor
422	62444	422	T	128	0	99.22	0.78	0	0	0	N	Beta-N-acetyl-hexosaminidase precursor
423	62537	423	C	145	0	0	0	100	0	0	N	Beta-N-acetyl-hexosaminidase precursor
424	63070	424	C	120	0	0	0.83	99.17	0	0	N	Beta-N-acetyl-hexosaminidase precursor
425	65060	425	G	235	99.57	0.43	0	0	0	0	N	Conserved hypothetical protein
426	65305	426	C	156	0	0.64	0.64	98.72	0	0	N	Conserved hypothetical protein
427	65637	427	C	257	100	0	0	0	0	0	N	intergenic region
428	65667	428	C	234	99.15	0.85	0	0	0	0	N	intergenic region
429	65677	429	G	204	99.02	0.98	0	0	0	0	N	intergenic region
430	65938	430	A	177	0	0	100	0	0	0	N	Beta-galactosidase 3
431	66280	431	A	136	0	0.74	99.26	0	0	0	N	Beta-galactosidase 3
432	66663	432	C	179	100	0	0	0	0	0	N	Beta-galactosidase 3
433	66694	433	G	112	99.11	0.89	0	0	0	0	N	Beta-galactosidase 3
434	66723	434	A	129	0	0	100	0	0	0	N	Beta-galactosidase 3
435	66756	435	A	110	0	0	100	0	0	0	N	Beta-galactosidase 3
436	67446	436	A	148	0	0	100	0	0	0	N	Beta-galactosidase 3
437	67548	437	T	156	0.64	99.36	0	0	0	0	N	Beta-galactosidase 3
438	67853	438	T	110	3.64	93.64	0	1.82	0	0.91	N	Phosphotransferase system sugar-specific EIIB component
439	68696	439	C	115	0	0	0	100	0	0	N	Phosphotransferase system sugar-specific EIIC component
440	68883	440	C	113	0	0	100	0	0	0	N	Phosphotransferase system sugar-specific EIIC component
441	69093	441	G	197	0	98.98	0.51	0.51	0	0	N	Phosphotransferase system sugar-specific EIID component
442	69162	442	A	162	0	0.62	98.77	0.62	0	0	N	Phosphotransferase system sugar-specific EIID component
443	69246	443	G	179	96.65	1.12	1.12	1.12	0	0	N	Phosphotransferase system sugar-specific EIID component
444	69321	444	T	83	0	98.8	0	1.2	0	0	N	Phosphotransferase system sugar-specific EIID component
445	69759	445	A	129	0	0	99.22	0.78	0	0	N	Phosphotransferase system sugar-specific EIID component
446	70020	446	G	138	99.28	0	0	0.72	0	0	N	Phosphotransferase system sugar-specific EII component
447	70302	447	A	54	0	0	100	0	0	0	N	intergenic region
448	70309	448	T	60	1.67	0	5	93.33	45	0	N	intergenic region
449	70330	449	G	117	95.73	0	4.27	0	0	0	N	intergenic region
450	70378	450	C	16	0	56.25	0	43.75	0	0	N	intergenic region
451	70379	451	T	16	0	43.75	0	56.25	0	0	N	intergenic region
452	70384	452	C	9	0	11.11	0	66.67	0	22.22	N	intergenic region
453	70431	453	C	115	0.87	0	0	0.87	0	98.26	N	intergenic region
454	70432	454	A	115	0	0	0.87	0	0	99.13	N	intergenic region
455	70433	455	G	115	0	0	1.74	0	0	98.26	N	intergenic region
456	70434	456	A	153	24.84	0	0	0	0	75.16	N	intergenic region
457	70531	457	T	96	0	98.96	0	1.04	0	0	N	intergenic region
458	70629	458	G	148	97.97	0	1.35	0.68	0	0	N	Tagatose-6-phosphate ketose/aldose isomerase
459	70996	459	A	136	0	0	100	0	0	0	N	Tagatose-6-phosphate ketose/aldose isomerase
460	71229	460	C	167	0	0	0	100	0	0	N	Tagatose-6-phosphate ketose/aldose isomerase
461	71634	461	T	192	0	99.48	0	0.52	0	0	N	Tagatose-6-phosphate ketose/aldose isomerase
462	72318	462	T	54	0	98.15	0	1.85	0	0	N	Aldose-1-epimerase (mutarotase)
463	72321	463	G	53	0	0	0	100	0	0	N	Aldose-1-epimerase (mutarotase)
464	72331	464	G	44	97.73	0	2.27	0	0	0	N	Aldose-1-epimerase (mutarotase)
465	72352	465	G	136	99.26	0	0.74	0	0	0	N	Aldose-1-epimerase (mutarotase)
466	72512	466	G	89	100	0	0	0	0	0	N	Aldose-1-epimerase (mutarotase)
467	72589	467	T	92	1.09	98.91	0	0	0	0	N	Aldose-1-epimerase (mutarotase)
468	72590	468	T	92	2.17	96.74	1.09	0	0	0	N	Aldose-1-epimerase (mutarotase)
469	72944	469	A	266	0.75	99.25	0	0	0	0	N	intergenic region
470	72977	470	A	295	0.68	98.98	0	0.34	0	0	N	intergenic region
471	73053	471	T	328	0.91	98.17	0	0.91	0	0	N	intergenic region
472	73098	472	T	240	0.42	99.58	0	0	0	0	N	Conserved hypothetical protein
473	73127	473	C	219	0	1.37	0.46	98.17	0	0	N	Conserved hypothetical protein
474	73335	474	G	116	100	0	0	0	0	0	N	Conserved hypothetical protein
475	73365	475	G	179	98.88	0.56	0.56	0	0	0	N	Conserved hypothetical protein
476	73512	476	G	82	100	0	0	0	0	0	N	Conserved hypothetical protein
477	73584	477	A	84	0	0	100	0	0	0	N	Conserved hypothetical protein
478	73738	478	A	149	0.67	0	98.66	0.67	0	0	N	Conserved hypothetical protein
479	73809	479	T	130	3.08	96.92	0	0	0	0	N	Conserved hypothetical protein
480	73882	480	A	129	2.33	96.9	0	0.78	0	0	N	Conserved hypothetical protein
481	74024	481	T	114	1.75	98.25	0	0	0	0	N	intergenic region
482	74139	482	C	149	0	0	0.67	99.33	0	0	N	Conserved hypothetical protein
483	74439	483	A	350	100	0	0	0	22.86	0	N	intergenic region
484	74444	484	C	218	0.46	99.54	0	0	40.83	0	N	intergenic region
485	74459	485	A	62	1.61	0	98.39	0	0	0	N	intergenic region
486	74465	486	A	72	26.39	0	0	0	0	73.61	N	intergenic region
487	74473	487	C	35	80	17.14	2.86	0	0	0	N	intergenic region
488	74491	488	C	110	0	0	0	100	0	0	N	intergenic region
489	74532	489	A	4	0	0	100	0	0	0	N	intergenic region
490	74535	490	G	4	0	100	0	0	0	0	N	intergenic region
491	74549	491	G	86	100	0	0	0	0	0	N	intergenic region
492	74552	492	G	86	0	0	0	100	0	0	N	intergenic region
493	74553	493	G	86	98.84	0	1.16	0	0	0	N	intergenic region
494	74594	494	T	161	0	91.3	0	8.7	0	0	N	intergenic region
495	74713	495	C	100	0	29	0	71	0	0	N	intergenic region
496	74826	496	T	87	1.15	98.85	0	0	0	0	N	intergenic region
497	74917	497	A	157	0	0	100	0	0	0	N	intergenic region
498	75057	498	A	193	0	0	97.93	2.07	0	0	N	intergenic region
499	75120	499	G	146	98.63	0	0.68	0.68	0	0	N	intergenic region
500	75159	500	A	132	0	0	99.24	0.76	0	0	N	intergenic region
501	75259	501	C	150	0	0	0	100	0	0	N	intergenic region
502	75314	502	T	118	1.69	98.31	0	0	0	0	N	Conserved hypothetical protein
503	75315	503	G	118	100	0	0	0	0	0	N	Conserved hypothetical protein
504	75529	504	C	82	0	0	0	100	0	0	N	Conserved hypothetical protein
505	76091	505	A	218	0	0	0	100	0	0	N	intergenic region
506	76119	506	G	263	100	0	0	0	0	0	N	intergenic region
507	76344	507	G	137	0	0	2.19	0.73	0	97.08	N	intergenic region
508	76459	508	G	170	0	0.59	0	99.41	0	0	N	intergenic region
509	76473	509	C	178	0	0.56	0	99.44	0	0	N	intergenic region
510	76570	510	C	167	0	0	0.6	99.4	0	0	N	Hypothetical protein
511	76988	511	T	139	1.44	98.56	0	0	0	0	N	Trk transporter membrane-spanning protein - K+ transport
512	77415	512	C	175	0	0.57	0	99.43	0	0	N	Trk transporter membrane-spanning protein - K+ transport
513	77450	513	A	149	0.67	0	98.66	0.67	0	0	N	Trk transporter membrane-spanning protein - K+ transport
514	77868	514	G	139	100	0	0	0	0	0	N	Trk transporter membrane-spanning protein - K+ transport
515	78782	515	T	116	1.72	98.28	0	0	0	0	N	intergenic region
516	78837	516	G	142	98.59	0	0.7	0.7	0	0	N	intergenic region
517	78952	517	C	270	0.74	72.96	0	26.3	0	0	N	intergenic region
518	78953	518	A	279	75.27	0	24.73	0	0	0	N	intergenic region
519	79057	519	T	134	2.24	96.27	0	1.49	0	0	N	Conserved hypothetical protein
520	79083	520	A	84	1.19	98.81	0	0	0	0	N	Conserved hypothetical protein
521	79255	521	G	121	99.17	0.83	0	0	0	0	N	Conserved hypothetical protein
522	79398	522	A	117	0	0	99.15	0.85	0	0	N	Conserved hypothetical protein
523	79577	523	A	114	0.88	99.12	0	0	0	0	N	Conserved hypothetical protein
524	79603	524	C	108	0	0	0	100	0	0	N	Hypothetical protein
525	79786	525	A	84	0	0	100	0	0	0	N	Hypothetical protein
526	79794	526	A	92	0	0	98.91	1.09	0	0	N	Hypothetical protein
527	79821	527	C	85	0	0	0	100	0	0	N	Hypothetical protein
528	79855	528	C	94	98.94	1.06	0	0	0	0	N	Hypothetical protein
529	79895	529	G	114	100	0	0	0	0	0	N	Hypothetical protein
530	79948	530	A	101	0	0	100	0	0	0	Y	Hypothetical protein
531	79957	531	G	105	100	0	0	0	0	0	N	Hypothetical protein
532	80302	532	A	132	0	0	100	0	0	0	N	Conserved hypothetical protein
533	80452	533	A	101	0	0.99	97.03	1.98	0	0	N	Conserved hypothetical protein
534	80549	534	A	118	2.54	0	97.46	0	0	0	N	Conserved hypothetical protein
535	80571	535	T	146	1.37	98.63	0	0	0	0	N	Conserved hypothetical protein
536	80728	536	A	127	0	0	0	100	0	0	N	Conserved hypothetical protein
537	81289	537	T	540	0	57.78	0	42.22	0	0	N	Conserved hypothetical protein
538	81292	538	C	584	0.17	78.6	21.23	0	0	0	N	Conserved hypothetical protein
539	81322	539	C	294	1.7	65.99	0.34	31.97	0	0	N	Conserved hypothetical protein
540	82036	540	G	33	96.97	0	3.03	0	0	0	N	Conserved hypothetical protein
541	82660	541	C	88	0	1.14	98.86	0	0	0	N	Conserved hypothetical protein
542	82727	542	T	94	0	0	91.49	8.51	0	0	N	Conserved hypothetical protein
543	82852	543	T	16	6.25	68.75	0	25	0	0	N	Conserved hypothetical protein
544	83296	544	T	11	0	72.73	0	27.27	0	0	N	Conserved hypothetical protein
545	83908	545	G	252	98.81	0	0.79	0.4	0	0	N	Response regulator
546	84133	546	T	118	0	0	100	0	0	0	N	Response regulator
547	84176	547	A	109	0	0	100	0	0	0	N	Response regulator
548	86410	548	G	315	100	0	0	0	0	0	N	intergenic region
549	86460	549	C	159	0	0	0.63	99.37	0	0	N	intergenic region
550	86505	550	G	243	0.41	0.41	0.41	98.77	0	0	N	intergenic region
551	86581	551	C	395	0	26.84	0.51	1.01	0	71.65	N	Degenerative transposase
552	86818	552	A	164	6.71	0	0	93.29	0	0	N	intergenic region
553	86921	553	G	299	23.41	0	75.59	1	0	0	N	intergenic region
554	86999	554	A	115	1.74	0	97.39	0.87	0	0	N	intergenic region
555	87121	555	T	212	0.47	0	98.58	0.94	0	0	N	Hypothetical protein
556	88160	556	T	192	1.04	97.92	0	1.04	0	0	N	ABC transporter membrane-spanning permease - sugar transport
557	88205	557	T	155	0	100	0	0	0	0	N	ABC transporter membrane-spanning permease - sugar transport
558	88349	558	C	145	0	0	2.07	97.93	0	0	N	ABC transporter membrane-spanning permease - sugar transport
559	88607	559	C	153	0	0	0	100	0	0	N	ABC transporter membrane-spanning permease - sugar transport
560	89040	560	T	128	0	100	0	0	0	0	N	ABC transporter membrane spanning permease - sugar transport
561	89124	561	C	124	0	0	0	100	0	0	N	ABC transporter membrane spanning permease - sugar transport
562	89139	562	T	88	0	97.73	0	1.14	0	1.14	N	ABC transporter membrane spanning permease - sugar transport
563	89142	563	G	87	0	0	0	100	0	0	N	ABC transporter membrane spanning permease - sugar transport
564	89463	564	C	127	0.79	0	0	99.21	0	0	N	ABC transporter membrane spanning permease - sugar transport
565	89622	565	G	122	99.18	0	0.82	0	0	0	N	ABC transporter membrane spanning permease - sugar transport
566	89693	566	G	135	100	0	0	0	0	0	N	intergenic region
567	89697	567	T	135	0	0	99.26	0.74	0	0	N	intergenic region
568	89988	568	C	90	0	0	0	100	0	0	N	ABC transporter solute binding protein - sugar transport
569	90137	569	C	154	0	0.65	0	99.35	0	0	N	ABC transporter solute binding protein - sugar transport
570	90515	570	C	169	0	0	0	100	0	0	N	ABC transporter solute binding protein - sugar transport
571	91313	571	G	170	0	0	1.18	98.82	0	0	N	ABC transporter solute binding protein - sugar transport
572	91576	572	C	211	0.95	0	0	99.05	0	0	N	intergenic region
573	91634	573	G	163	100	0	0	0	0	0	N	intergenic region
574	91636	574	A	163	0	0	100	0	0	0	N	intergenic region
575	91902	575	A	137	0	0.73	0	99.27	0	0	N	Conserved hypothetical protein
576	91928	576	A	138	0.72	0	97.83	1.45	0	0	N	Conserved hypothetical protein
577	92196	577	T	55	1.82	98.18	0	0	0	0	N	Conserved hypothetical protein
578	92202	578	G	55	100	0	0	0	0	0	N	Conserved hypothetical protein
579	92247	579	C	85	0	1.18	1.18	97.65	0	0	N	Conserved hypothetical protein
580	92280	580	C	81	0	0	0	100	0	0	N	Conserved hypothetical protein
581	92289	581	C	54	0	3.7	0	96.3	0	0	N	Conserved hypothetical protein
582	92301	582	C	85	0	0	1.18	98.82	0	0	N	Conserved hypothetical protein
583	92688	583	C	96	0	0	0	100	0	0	N	Hypothetical protein
584	92749	584	G	122	99.18	0	0	0.82	0	0	N	Hypothetical protein
585	92800	585	A	113	0	0	100	0	0	0	N	Hypothetical protein
586	92920	586	T	117	0	100	0	0	0	0	N	Hypothetical protein
587	93325	587	A	116	0.86	0	99.14	0	0	0	N	Hypothetical protein
588	93377	588	T	133	0	99.25	0	0.75	0	0	N	Hypothetical protein
589	93496	589	T	110	0	99.09	0	0.91	0	0	N	Hypothetical protein
590	93521	590	G	7	0	0	0	100	0	0	N	Hypothetical protein
591	93526	591	C	7	100	0	0	0	0	0	N	Hypothetical protein
592	93529	592	C	7	0	0	0	100	0	0	N	Hypothetical protein
593	93605	593	A	35	0	0	100	0	0	0	N	Hypothetical protein
594	93607	594	A	35	0	0	100	0	0	0	N	Hypothetical protein
595	93725	595	T	101	0	0	100	0	0	0	N	Hypothetical protein
596	93756	596	C	36	0	0	0	100	0	0	N	Hypothetical protein
597	93829	597	T	125	0.8	99.2	0	0	0	0	N	Hypothetical protein
598	93846	598	T	70	1.43	98.57	0	0	0	0	N	Hypothetical protein
599	93868	599	T	84	0	0	98.81	1.19	0	0	N	Hypothetical protein
600	93886	600	G	84	100	0	0	0	0	0	N	Hypothetical protein
601	93919	601	C	76	0	0	0	100	0	0	N	Hypothetical protein
602	93922	602	G	76	100	0	0	0	0	0	N	Hypothetical protein
603	93930	603	T	31	96.77	0	0	3.23	0	0	N	Hypothetical protein
604	93943	604	A	78	0	0	98.72	1.28	0	0	N	Hypothetical protein
605	93970	605	A	79	0	0	100	0	0	0	N	Hypothetical protein
606	94045	606	C	17	0	0	5.88	94.12	0	0	N	Hypothetical protein
607	94050	607	G	17	100	0	0	0	0	0	N	Hypothetical protein
608	94066	608	A	69	1.45	0	97.1	1.45	0	0	N	Hypothetical protein
609	94125	609	C	23	0	0	0	100	0	0	N	Hypothetical protein
610	94135	610	A	14	7.14	0	92.86	0	0	0	N	Hypothetical protein
611	94213	611	A	94	0	0	100	0	0	0	N	Hypothetical protein
612	94273	612	A	63	0	0	100	0	0	0	N	Hypothetical protein
613	94283	613	A	32	3.12	93.75	0	3.12	0	0	N	Hypothetical protein
614	94317	614	T	32	0	0	100	0	0	0	N	Hypothetical protein
615	94318	615	C	32	100	0	0	0	0	0	N	Hypothetical protein
616	94321	616	T	32	0	100	0	0	0	0	N	Hypothetical protein
617	94429	617	T	148	0	0	99.32	0.68	0	0	N	Hypothetical protein
618	94560	618	T	159	0	97.48	0	2.52	0	0	N	Hypothetical protein
619	94591	619	A	161	1.24	98.76	0	0	0	0	N	Hypothetical protein
620	94617	620	A	120	0	0	100	0	0	0	N	Hypothetical protein
621	94630	621	T	111	0	100	0	0	0	0	N	Hypothetical protein
622	94650	622	A	142	0	100	0	0	0	0	N	Hypothetical protein
623	94651	623	C	142	0	0	0	100	0	0	N	Hypothetical protein
624	94691	624	G	113	0	100	0	0	0	0	N	Hypothetical protein
625	94824	625	C	141	0	0	0	100	0	0	N	intergenic region
626	94881	626	A	85	0	98.82	1.18	0	0	0	N	Hypothetical protein
627	94889	627	T	98	1.02	97.96	0	1.02	0	0	N	Hypothetical protein
628	94979	628	T	194	0	99.48	0.52	0	0	0	N	Hypothetical protein
629	95004	629	A	128	0	99.22	0	0.78	0	0	N	Hypothetical protein
630	95013	630	G	41	97.56	0	2.44	0	0	0	N	Hypothetical protein
631	95043	631	T	97	0	100	0	0	0	0	N	Hypothetical protein
632	95066	632	T	154	0	0	100	0	0	0	N	Hypothetical protein
633	95132	633	T	127	0	0	100	0	0	0	N	Hypothetical protein
634	95133	634	C	127	0	0	0	100	0	0	N	Hypothetical protein
635	95164	635	A	126	0	0	0	100	0	0	N	Hypothetical protein
636	95246	636	T	76	0	100	0	0	0	0	N	Hypothetical protein
637	95343	637	T	43	0	97.67	0	2.33	0	0	N	Hypothetical protein
638	95423	638	G	10	0	0	0	100	0	0	N	Hypothetical protein
639	95427	639	C	10	0	10	0	90	0	0	N	Hypothetical protein
640	95431	640	G	9	0	100	0	0	0	0	N	Hypothetical protein
641	95508	641	A	72	0	0	1.39	98.61	0	0	N	Hypothetical protein
642	95643	642	T	10	0	100	0	0	0	0	N	Hypothetical protein
643	95646	643	T	10	0	100	0	0	0	0	N	Hypothetical protein
644	95657	644	A	49	0	100	0	0	0	0	N	Hypothetical protein
645	95697	645	A	53	3.77	0	94.34	1.89	0	0	N	Hypothetical protein
646	95727	646	C	58	0	0	100	0	0	0	N	Hypothetical protein
647	95736	647	G	36	100	0	0	0	0	0	N	Hypothetical protein
648	95755	648	C	64	98.44	0	0	1.56	0	0	N	Hypothetical protein
649	95770	649	A	79	0	0	100	0	0	0	N	Hypothetical protein
650	95772	650	T	79	0	100	0	0	0	0	N	Hypothetical protein
651	95803	651	T	15	0	100	0	0	0	0	N	Hypothetical protein
652	95808	652	G	15	100	0	0	0	0	0	N	Hypothetical protein
653	95809	653	A	15	0	0	100	0	0	0	N	Hypothetical protein
654	95836	654	A	24	0	0	100	0	0	0	N	Hypothetical protein
655	95899	655	A	46	2.17	0	97.83	0	0	0	N	Hypothetical protein
656	95932	656	G	114	0	0	0.88	99.12	0	0	N	Hypothetical protein
657	95968	657	G	79	97.47	1.27	1.27	0	0	0	N	Hypothetical protein
658	95992	658	T	53	0	100	0	0	0	0	Y	Hypothetical protein
659	96006	659	G	19	100	0	0	0	0	0	N	Hypothetical protein
660	96007	660	A	19	0	0	100	0	0	0	N	Hypothetical protein
661	96045	661	T	30	100	0	0	0	0	0	N	Hypothetical protein
662	96073	662	G	11	72.73	9.09	18.18	0	0	0	N	Hypothetical protein
663	96079	663	A	11	0	0	100	0	0	0	N	Hypothetical protein
664	96100	664	C	72	0	0	0	100	0	0	N	Hypothetical protein
665	96108	665	T	80	0	100	0	0	0	0	N	Hypothetical protein
666	96139	666	G	87	98.85	1.15	0	0	0	0	N	Hypothetical protein
667	96163	667	G	54	98.15	1.85	0	0	0	0	N	Hypothetical protein
668	96172	668	G	20	100	0	0	0	0	0	N	Hypothetical protein
669	96175	669	T	20	0	0	100	0	0	0	N	Hypothetical protein
670	96190	670	C	61	0	0	0	100	0	0	N	Hypothetical protein
671	96211	671	A	64	0	0	100	0	0	0	N	Hypothetical protein
672	96229	672	T	26	0	96.15	0	3.85	0	0	N	Hypothetical protein
673	96240	673	T	13	0	100	0	0	0	0	N	Hypothetical protein
674	96250	674	G	5	100	0	0	0	0	0	N	Hypothetical protein
675	96259	675	C	25	0	0	0	100	0	0	N	Hypothetical protein
676	96262	676	T	25	4	96	0	0	0	0	N	Hypothetical protein
677	96283	677	G	26	96.15	3.85	0	0	0	0	N	Hypothetical protein
678	96286	678	A	26	0	0	0	100	0	0	N	Hypothetical protein
679	96287	679	C	26	0	0	0	100	0	0	N	Hypothetical protein
680	96301	680	T	19	0	100	0	0	0	0	N	Hypothetical protein
681	96307	681	C	19	0	0	0	100	0	0	N	Hypothetical protein
682	96400	682	T	107	0	100	0	0	0	0	N	Conserved hypothetical protein
683	96428	683	C	39	0	0	2.56	97.44	0	0	N	Conserved hypothetical protein
684	96440	684	G	32	100	0	0	0	0	0	Y	Conserved hypothetical protein
685	96563	685	G	141	0.71	98.58	0.71	0	0	0	N	Conserved hypothetical protein
686	96602	686	A	61	3.28	96.72	0	0	0	0	N	Conserved hypothetical protein
687	96605	687	C	59	0	0	0	100	0	0	N	Conserved hypothetical protein
688	96607	688	G	59	0	0	1.69	98.31	0	0	N	Conserved hypothetical protein
689	96608	689	C	59	0	0	0	98.31	0	1.69	N	Conserved hypothetical protein
690	96690	690	A	160	0	0	98.75	1.25	0	0	N	intergenic region
691	97129	691	T	61	0	100	0	0	0	0	N	Conserved hypothetical protein
692	97484	692	A	111	0	0	100	0	0	0	N	Conserved hypothetical protein
693	98234	693	G	318	99.06	0	0.63	0.31	0	0	N	Conserved hypothetical protein
694	98442	694	G	213	0	99.53	0.47	0	0	0	N	Conserved hypothetical protein
695	98602	695	C	248	0	0	0.4	99.6	0	0	N	Conserved hypothetical protein
696	98635	696	G	188	100	0	0	0	0	0	N	Conserved hypothetical protein
697	98729	697	C	303	0	0	0	100	0	0	N	Conserved hypothetical protein
698	98817	698	C	303	0	0.33	0	99.67	0	0	N	Conserved hypothetical protein
699	98987	699	T	329	0	100	0	0	0	0	N	Conserved hypothetical protein
700	99077	700	C	241	0	0	0	100	0	0	N	Conserved hypothetical protein
701	99131	701	G	252	99.21	0.4	0	0.4	0	0	N	Conserved hypothetical protein
702	99456	702	T	85	0	0	100	0	0	0	N	CapD protein, required for the biosynthesis of type 1 capsular polysaccharide
703	99459	703	T	85	0	96.47	1.18	2.35	0	0	N	CapD protein, required for the biosynthesis of type 1 capsular polysaccharide
704	99516	704	C	78	0	0	0	100	0	0	N	CapD protein, required for the biosynthesis of type 1 capsular polysaccharide
705	99576	705	C	110	0	0	0.91	99.09	0	0	N	CapD protein, required for the biosynthesis of type 1 capsular polysaccharide
706	99723	706	T	84	0	98.81	0	1.19	0	0	N	CapD protein, required for the biosynthesis of type 1 capsular polysaccharide
707	100491	707	T	101	0	97.03	0	2.97	0	0	N	CapD protein, required for the biosynthesis of type 1 capsular polysaccharide
708	100996	708	A	154	0.65	0	98.7	0.65	0	0	N	CapD protein, required for the biosynthesis of type 1 capsular polysaccharide
709	101093	709	T	50	0	0	96	4	0	0	N	intergenic region
710	101096	710	C	50	2	0	0	98	0	0	N	intergenic region
711	101103	711	A	9	0	0	0	100	0	0	N	intergenic region
712	101104	712	A	9	0	0	100	0	0	0	N	intergenic region
713	101105	713	A	9	0	0	0	100	0	0	N	intergenic region
714	101106	714	C	9	0	0	0	100	0	0	N	intergenic region
715	101117	715	A	116	0	100	0	0	0	0	N	intergenic region
716	101191	716	T	13	0	0	76.92	23.08	0	0	N	intergenic region
717	101192	717	G	13	76.92	0	0	15.38	0	7.69	N	intergenic region
718	101196	718	A	13	7.69	0	76.92	0	0	15.38	N	intergenic region
719	101197	719	T	13	0	0	0	7.69	0	92.31	N	intergenic region
720	101225	720	A	44	4.55	95.45	0	0	0	0	N	intergenic region
721	101230	721	T	43	0	100	0	0	0	0	N	intergenic region
722	101389	722	C	32	0	56.25	0	43.75	0	0	N	intergenic region
723	101390	723	A	31	48.39	0	51.61	0	0	0	N	intergenic region
724	101485	724	G	47	0	0	2.13	97.87	0	0	N	Phosphoglycolate phosphatase
725	101493	725	C	70	0	1.43	0	98.57	0	0	N	Phosphoglycolate phosphatase
726	101567	726	C	59	0	0	0	100	0	0	N	Phosphoglycolate phosphatase
727	101659	727	G	22	100	0	0	0	0	0	N	Phosphoglycolate phosphatase
728	101709	728	A	153	0	0	100	0	0	0	N	Phosphoglycolate phosphatase
729	101710	729	G	153	0	0	1.31	98.69	0	0	N	Phosphoglycolate phosphatase
730	101743	730	T	74	0	98.65	0	1.35	0	0	Y	Phosphoglycolate phosphatase
731	101787	731	C	25	100	0	0	0	0	0	N	Phosphoglycolate phosphatase
732	102660	732	G	75	90.67	0	9.33	0	0	0	N	L-serine dehydratase alpha subunit
733	102957	733	C	152	1.32	0	0	98.68	0	0	N	L-serine dehydratase alpha subunit
734	103550	734	T	153	1.31	98.69	0	0	0	0	N	L-serine dehydratase beta subunit
735	104134	735	A	152	0	0	99.34	0.66	0	0	N	Hypothetical protein
736	104569	736	T	270	0	0	0	100	24.44	0	N	Hypothetical protein
737	104572	737	G	240	0	0	100	0	35	0	Y	Hypothetical protein
738	104622	738	G	296	60.47	1.35	38.18	0	0	0	N	Hypothetical protein
739	104624	739	C	330	25.15	74.85	0	0	0	0	N	Hypothetical protein
740	104660	740	C	186	0.54	47.85	0.54	51.08	0	0	N	Hypothetical protein
741	104669	741	A	137	0.73	0	99.27	0	0	0	N	Hypothetical protein
742	104760	742	C	174	0	0	0.57	99.43	0	0	N	Hypothetical protein
743	104857	743	G	295	0	0	48.14	51.86	0	0	N	intergenic region
744	104868	744	A	371	53.37	0	46.63	0	0	0	N	intergenic region
745	104906	745	A	425	40.47	0	59.53	0	0	0	N	intergenic region
746	104907	746	G	421	60.1	0	39.9	0	0	0	N	intergenic region
747	104908	747	A	354	0	0.28	0.28	99.44	0	0	N	intergenic region
748	104932	748	G	212	97.17	0.47	1.89	0	0	0.47	N	intergenic region
749	104938	749	G	210	0	0	0	0	0	100	N	intergenic region
750	104939	750	C	244	0	14.34	0	0	0	85.66	N	intergenic region
751	104940	751	T	251	0	0	0	16.73	0	83.27	N	intergenic region
752	104941	752	T	255	0	0	0	18.04	0	81.96	N	intergenic region
753	104942	753	A	265	21.13	0	0	0	0	78.87	N	intergenic region
754	104943	754	T	266	0	0	0	21.43	0	78.57	N	intergenic region
755	104960	755	C	175	1.14	1.14	0.57	97.14	0	0	N	intergenic region
756	105128	756	A	160	1.88	0.62	97.5	0	0	0	N	intergenic region
757	106223	757	A	137	2.19	97.08	0	0.73	0	0	N	ABC transporter membrane-spanning permease - amino acid transport
758	106504	758	T	24	95.83	0	0	4.17	0	0	N	ABC transporter membrane-spanning permease - amino acid transport
759	106505	759	A	24	0	100	0	0	0	0	N	ABC transporter membrane-spanning permease - amino acid transport
760	106510	760	C	24	0	0	0	100	0	0	Y	ABC transporter membrane-spanning permease - amino acid transport
761	106517	761	G	11	0	0	0	100	0	0	N	ABC transporter membrane-spanning permease - amino acid transport
762	106651	762	C	53	0	0	0	100	0	0	N	ABC transporter membrane-spanning permease - amino acid transport
763	106655	763	A	53	0	100	0	0	0	0	N	ABC transporter membrane-spanning permease - amino acid transport
764	106669	764	T	20	0	100	0	0	0	0	N	ABC transporter membrane-spanning permease - amino acid transport
765	106670	765	C	20	0	0	0	100	0	0	N	ABC transporter membrane-spanning permease - amino acid transport
766	106702	766	A	7	0	0	100	0	0	0	N	ABC transporter membrane-spanning permease - amino acid transport
767	106703	767	T	7	0	0	100	0	0	0	N	ABC transporter membrane-spanning permease - amino acid transport
768	106705	768	T	7	100	0	0	0	0	0	N	ABC transporter membrane-spanning permease - amino acid transport
769	106706	769	A	7	0	0	0	100	0	0	N	ABC transporter membrane-spanning permease - amino acid transport
770	106707	770	C	7	0	0	0	100	0	0	N	ABC transporter membrane-spanning permease - amino acid transport
771	106708	771	A	7	0	0	100	0	0	0	N	ABC transporter membrane-spanning permease - amino acid transport
772	108389	772	C	242	0.41	0.83	0	98.76	0	0	N	intergenic region
773	108400	773	T	425	0	0	0	100	26.12	0	N	intergenic region
774	108495	774	A	253	0	0	100	0	0	0	N	intergenic region
775	108503	775	G	220	100	0	0	0	0	0	N	intergenic region
776	109547	776	G	24	100	0	0	0	0	0	N	Argininosuccinate synthase
777	109552	777	A	24	0	0	0	100	0	0	N	Argininosuccinate synthase
778	109553	778	T	24	0	100	0	0	0	0	N	Argininosuccinate synthase
779	109568	779	T	81	0	100	0	0	0	0	N	Argininosuccinate synthase
780	109583	780	T	138	0	99.28	0.72	0	0	0	N	Argininosuccinate synthase
781	109613	781	G	126	0	0	0	100	0	0	N	Argininosuccinate synthase
782	109648	782	T	111	0	100	0	0	0	0	N	Argininosuccinate synthase
783	109679	783	C	151	98.01	1.99	0	0	0	0	N	Argininosuccinate synthase
784	111978	784	G	109	99.08	0	0.92	0	0	0	N	intergenic region
785	112162	785	C	110	0	32.73	0	67.27	0	0	N	intergenic region
786	112228	786	G	58	50	1.72	48.28	0	0	0	N	Hypothetical protein
787	112306	787	T	49	0	73.47	0	26.53	0	0	N	Hypothetical protein
788	112366	788	A	65	36.92	0	63.08	0	0	0	N	Hypothetical protein
789	112420	789	T	175	0	45.14	0	54.86	0	0	N	Hypothetical protein
790	112661	790	T	165	0	99.39	0	0.61	0	0	N	Hypothetical protein
791	112693	791	T	139	100	0	0	0	0	0	N	Hypothetical protein
792	112695	792	T	139	0.72	99.28	0	0	0	0	N	Hypothetical protein
793	112725	793	G	131	0	0.76	0	99.24	0	0	N	Hypothetical protein
794	112732	794	A	168	0.6	0	99.4	0	0	0	N	Hypothetical protein
795	112840	795	G	123	100	0	0	0	0	0	N	Hypothetical protein
796	113111	796	T	232	0.43	99.14	0	0.43	0	0	N	Hypothetical protein
797	113112	797	C	231	0	0.43	0	99.57	0	0	N	Hypothetical protein
798	113131	798	C	165	0	0.61	0	99.39	0	0	N	intergenic region
799	113140	799	T	224	1.34	98.21	0	0.45	0	0	N	intergenic region
800	113246	800	C	332	0	37.95	0.9	61.14	0	0	N	intergenic region
801	113247	801	T	333	0	0	61.56	38.44	0	0	N	intergenic region
802	113321	802	T	202	0.5	99.5	0	0	0	0	N	intergenic region
803	113337	803	T	246	1.22	98.78	0	0	0	0	N	intergenic region
804	113359	804	C	139	0	0.72	0	99.28	0	0	N	intergenic region
805	113378	805	T	206	0	98.06	0.97	0.97	0	0	N	intergenic region
806	113399	806	C	186	0	0	0	99.46	0	0.54	N	intergenic region
807	113409	807	G	172	98.84	0	1.16	0	0	0	N	intergenic region
808	113466	808	G	72	98.61	0	1.39	0	0	0	N	intergenic region
809	113598	809	C	179	0.56	0	0	99.44	0	0	N	Transporter, truncation
810	113674	810	A	176	1.14	98.3	0	0.57	0	0	N	Transporter, truncation
811	113783	811	A	109	0	0	0	100	0	0	N	intergenic region
812	117701	812	T	167	0	42.51	0	57.49	0	0	N	intergenic region
813	117726	813	G	93	0	0	100	0	52.69	0	N	intergenic region
814	117732	814	T	56	100	0	0	0	0	0	N	Hypothetical protein
815	117733	815	T	56	100	0	0	0	0	0	N	Hypothetical protein
816	117735	816	T	56	100	0	0	0	0	0	N	Hypothetical protein
817	117768	817	A	219	0	40.64	0	59.36	0	0	N	Hypothetical protein
818	117790	818	G	363	52.34	0	47.38	0.28	0	0	N	Hypothetical protein
819	117793	819	T	359	0.56	28.41	0	71.03	0	0	N	Hypothetical protein
820	117815	820	C	267	0	0	0	100	0	0	N	Hypothetical protein
821	117864	821	G	150	100	0	0	0	0	0	N	Hypothetical protein
822	118020	822	A	110	1.82	0.91	0	0	0	97.27	N	Hypothetical protein
823	118021	823	C	108	0	0	0	0	0	100	N	Hypothetical protein
824	118022	824	G	108	0	0	0	0	0	100	N	Hypothetical protein
825	118023	825	T	108	0	0	0	0	0	100	N	Hypothetical protein
826	118024	826	T	134	0	0	0	19.4	0	80.6	N	Hypothetical protein
827	118025	827	G	140	0	0	22.86	0	0	77.14	N	Hypothetical protein
828	118026	828	C	163	0	33.74	0	0	0	66.26	N	Hypothetical protein
829	118027	829	A	172	37.21	0	0	0	0	62.79	N	Hypothetical protein
830	118028	830	C	177	0	38.98	0	0	0	61.02	N	Hypothetical protein
831	118029	831	T	183	0	0	0	40.98	0	59.02	N	Hypothetical protein
832	118030	832	A	193	43.52	0	0.52	0	0	55.96	N	Hypothetical protein
833	118031	833	A	206	47.57	0	0	0	0	52.43	N	Hypothetical protein
834	118074	834	C	141	0	2.84	1.42	95.74	0	0	N	Hypothetical protein
835	118133	835	T	301	0	0	0	41.86	0	58.14	N	intergenic region
836	118544	836	T	39	0	100	0	0	0	0	N	intergenic region
837	118548	837	C	39	0	0	0	100	0	0	N	intergenic region
838	118605	838	A	49	12.24	0	87.76	0	0	0	N	intergenic region
839	118606	839	A	49	12.24	87.76	0	0	0	0	N	intergenic region
840	118710	840	C	94	88.3	10.64	0	1.06	0	0	N	Hypothetical protein
841	118728	841	C	107	100	0	0	0	0	0	N	Hypothetical protein
842	118752	842	G	108	71.3	0	28.7	0	0	0	N	Hypothetical protein
843	118755	843	G	108	72.22	0	27.78	0	0	0	N	Hypothetical protein
844	119051	844	T	133	0	100	0	0	0	0	N	intergenic region
845	119078	845	G	64	100	0	0	0	0	0	N	intergenic region
846	119081	846	C	64	1.56	0	0	98.44	0	0	N	intergenic region
847	119084	847	A	64	0	0	0	100	0	0	N	intergenic region
848	119108	848	A	420	99.52	0	0.48	0	62.62	0	N	intergenic region
849	119669	849	G	142	1.41	98.59	0	0	0	0	N	intergenic region
850	119681	850	A	209	100	0	0	0	26.32	0	N	intergenic region
851	119705	851	T	189	1.06	98.94	0	0	0	0	N	Hypothetical protein
852	119728	852	T	22	0	100	0	0	0	0	N	Hypothetical protein
853	119729	853	G	22	0	0	0	100	0	0	N	Hypothetical protein
854	119730	854	A	22	0	100	0	0	0	0	N	Hypothetical protein
855	119735	855	T	22	0	0	100	0	0	0	N	Hypothetical protein
856	119736	856	G	22	0	100	0	0	0	0	N	Hypothetical protein
857	120237	857	C	40	0	0	0	100	0	0	N	Hypothetical protein
858	120253	858	C	64	0	0	0	100	0	0	N	Hypothetical protein
859	120350	859	T	217	0.46	98.16	0.46	0.92	0	0	N	intergenic region
860	120378	860	G	302	99.67	0.33	0	0	0	0	N	intergenic region
861	120449	861	C	191	0	0	0.52	98.95	0	0.52	N	intergenic region
862	120498	862	T	261	1.15	98.47	0	0.38	0	0	N	intergenic region
863	120579	863	T	169	0.59	98.22	0.59	0.59	0	0	N	intergenic region
864	120847	864	A	235	46.38	0	0	0	0	53.62	N	intergenic region
865	120848	865	T	252	0	0	0	50	0	50	N	intergenic region
866	120992	866	G	148	98.65	0	0.68	0.68	0	0	N	intergenic region
867	121044	867	A	212	0	0	99.53	0.47	0	0	N	intergenic region
868	121058	868	C	206	0	0	0	100	0	0	N	intergenic region
869	121126	869	C	274	0	0	0.36	99.64	0	0	N	Hypothetical protein
870	121235	870	C	252	0.4	0	99.6	0	0	0	N	Hypothetical protein
871	121471	871	G	274	0	0.36	0	99.64	0	0	N	Hypothetical protein
872	121488	872	C	209	0	0	0	100	0	0	N	Hypothetical protein
873	121545	873	G	204	100	0	0	0	0	0	N	Hypothetical protein
874	121548	874	C	204	0	0	0	100	0	0	N	Hypothetical protein
875	121568	875	T	221	1.36	98.19	0	0.45	0	0	N	Hypothetical protein
876	121585	876	A	131	0	0	100	0	0	0	Y	Hypothetical protein
877	121587	877	C	131	0	0	0	100	0	0	Y	Hypothetical protein
878	121595	878	C	173	0	0	0.58	99.42	0	0	N	Hypothetical protein
879	121663	879	G	187	100	0	0	0	0	0	N	Hypothetical protein
880	121692	880	A	290	0.34	0	98.97	0.69	0	0	N	Hypothetical protein
881	121738	881	A	202	0	0.99	0.5	98.51	0	0	N	Hypothetical protein
882	121774	882	C	286	99.65	0	0	0.35	0	0	N	Hypothetical protein
883	121789	883	G	273	100	0	0	0	0	0	N	Hypothetical protein
884	121997	884	G	252	98.41	0.79	0.4	0.4	0	0	N	Hypothetical protein
885	122249	885	C	217	0.46	0	0.92	98.62	0	0	N	intergenic region
886	122304	886	G	403	0	0	100	0	22.33	0	N	intergenic region
887	122305	887	C	325	0	100	0	0	26.15	0	N	intergenic region
888	122341	888	A	231	0.43	0	99.13	0.43	0	0	N	intergenic region
889	122466	889	T	274	0.36	0	0	99.64	50.73	0	N	Hypothetical protein
890	122476	890	G	186	100	0	0	0	0	0	N	Hypothetical protein
891	122572	891	T	200	1	99	0	0	0	0	N	Hypothetical protein
892	122777	892	A	217	0.46	0	99.54	0	0	0	N	Hypothetical protein
893	122915	893	T	303	0	97.69	0	2.31	0	0	N	Hypothetical protein
894	123020	894	A	336	0	0	99.11	0.89	0	0	N	Hypothetical protein
895	123079	895	A	243	0.41	0	99.59	0	0	0	N	Hypothetical protein
896	123112	896	A	228	2.19	0	96.93	0.88	0	0	N	Hypothetical protein
897	123136	897	T	231	0.43	98.27	0	1.3	0	0	N	Hypothetical protein
898	123283	898	G	273	0	0	0	100	0	0	N	Hypothetical protein
899	123528	899	T	310	0	0	21.61	78.39	0	0	N	intergenic region
900	123552	900	T	249	99.6	0	0.4	0	0	0	N	intergenic region
901	123577	901	C	296	98.99	0.68	0.34	0	0	0	N	intergenic region
902	123638	902	G	290	98.28	0.69	0.69	0.34	0	0	N	intergenic region
903	123850	903	C	480	0	66.04	0.21	33.75	0	0	N	Hypothetical protein
904	123863	904	A	504	73.21	0	26.79	0	0	0	N	Hypothetical protein
905	123898	905	T	166	0.6	99.4	0	0	0	0	N	Hypothetical protein
906	123999	906	G	154	0	100	0	0	0	0	N	Hypothetical protein
907	124248	907	C	220	0	0	0	100	0	0	N	Hypothetical protein
908	124538	908	T	82	0	97.56	0	2.44	0	0	N	Hypothetical protein
909	124540	909	T	81	0	0	98.77	1.23	0	0	N	Hypothetical protein
910	124542	910	G	81	98.77	0	1.23	0	0	0	N	Hypothetical protein
911	124543	911	T	81	1.23	0	96.3	2.47	0	0	N	Hypothetical protein
912	124550	912	A	155	0	0	0	100	0	0	N	Hypothetical protein
913	124628	913	C	90	0	1.11	0	98.89	0	0	N	Hypothetical protein
914	124664	914	A	101	0	0	100	0	0	0	N	Hypothetical protein
915	124789	915	C	80	0	0	0	0	0	100	N	Hypothetical protein
916	124790	916	A	80	0	0	0	0	0	100	N	Hypothetical protein
917	124791	917	A	80	1.25	0	0	0	0	98.75	N	Hypothetical protein
918	124817	918	C	78	0	0	0	100	0	0	N	Hypothetical protein
919	124822	919	C	78	100	0	0	0	0	0	N	Hypothetical protein
920	124879	920	G	114	100	0	0	0	0	0	N	Hypothetical protein
921	124898	921	C	19	0	5.26	0	94.74	0	0	N	Hypothetical protein
922	124919	922	A	7	0	0	100	0	0	0	N	Hypothetical protein
923	124922	923	T	7	100	0	0	0	0	0	N	Hypothetical protein
924	124937	924	G	233	100	0	0	0	0	0	N	Hypothetical protein
925	125000	925	C	95	0	0	1.05	98.95	0	0	N	Hypothetical protein
926	125006	926	C	95	0	0	0	100	0	0	N	Hypothetical protein
927	125030	927	T	216	1.39	97.69	0	0.93	0	0	N	Hypothetical protein
928	125111	928	A	182	0	0	100	0	0	0	N	Hypothetical protein
929	125114	929	G	182	0	0	0	100	0	0	N	Hypothetical protein
930	125139	930	T	190	0.53	98.42	0	1.05	0	0	N	Hypothetical protein
931	125140	931	C	190	98.95	1.05	0	0	0	0	N	Hypothetical protein
932	125141	932	C	190	100	0	0	0	0	0	N	Hypothetical protein
933	125142	933	A	190	1.58	0	98.42	0	0	0	N	Hypothetical protein
934	125144	934	C	190	99.47	0.53	0	0	0	0	N	Hypothetical protein
935	125308	935	A	198	0.51	0	98.99	0.51	0	0	N	intergenic region
936	125443	936	C	436	25.92	73.85	0	0.23	0	0	N	Hypothetical protein
937	125465	937	T	272	0.37	99.63	0	0	0	0	N	Hypothetical protein
938	125482	938	C	272	0	30.51	0.74	68.75	0	0	N	Hypothetical protein
939	125489	939	T	248	0	100	0	0	0	0	N	Hypothetical protein
940	125610	940	A	74	1.35	0	98.65	0	0	0	N	Hypothetical protein
941	125639	941	C	179	0	0.56	0	99.44	0	0	N	Hypothetical protein
942	125663	942	G	192	99.48	0.52	0	0	0	0	N	Hypothetical protein
943	125700	943	G	254	99.61	0.39	0	0	0	0	N	Hypothetical protein
944	125744	944	T	52	0	100	0	0	0	0	N	Hypothetical protein
945	125750	945	A	52	0	0	100	0	0	0	N	Hypothetical protein
946	125757	946	A	92	0	0	98.91	1.09	0	0	N	Hypothetical protein
947	125893	947	C	263	0	0.76	0	99.24	0	0	N	Hypothetical protein
948	125894	948	C	263	0	0	0	100	0	0	N	Hypothetical protein
949	125915	949	G	231	0.43	99.57	0	0	0	0	N	Hypothetical protein
950	125939	950	G	176	99.43	0.57	0	0	0	0	N	Hypothetical protein
951	125990	951	T	81	0	98.77	0	1.23	0	0	N	Hypothetical protein
952	125991	952	A	80	1.25	98.75	0	0	0	0	N	Hypothetical protein
953	125992	953	C	80	0	1.25	0	98.75	0	0	N	Hypothetical protein
954	126021	954	G	115	99.13	0	0.87	0	0	0	N	Hypothetical protein
955	126031	955	C	208	99.52	0	0.48	0	0	0	N	Hypothetical protein
956	126146	956	T	247	0.4	99.6	0	0	0	0	N	Hypothetical protein
957	126403	957	A	243	2.88	96.71	0	0.41	0	0	N	Hypothetical protein
958	126412	958	T	272	100	0	0	0	0	0	N	Hypothetical protein
959	126610	959	G	271	1.11	98.15	0.37	0.37	0	0	N	intergenic region
960	126642	960	T	300	1	98	0	1	0	0	N	intergenic region
961	126723	961	G	198	100	0	0	0	0	0	N	intergenic region
962	126734	962	G	235	97.87	0	2.13	0	0	0	N	intergenic region
963	126862	963	G	324	0	0	0	100	0	0	N	intergenic region
964	126884	964	T	269	0.74	98.88	0.37	0	0	0	N	intergenic region
965	127149	965	A	261	0	0	99.62	0.38	0	0	N	intergenic region
966	127288	966	C	206	0	0	0	100	0	0	N	intergenic region
967	127598	967	C	261	0.38	0	0	99.62	0	0	N	Hypothetical protein
968	127660	968	C	254	0	0	0	100	0	0	N	Hypothetical protein
969	127705	969	A	129	0.78	0	98.45	0.78	0	0	N	Hypothetical protein
970	127710	970	T	130	1.54	95.38	0	3.08	0	0	N	Hypothetical protein
971	127849	971	T	84	0	82.14	0	17.86	0	0	N	intergenic region
972	127938	972	G	153	99.35	0	0.65	0	0	0	N	intergenic region
973	127948	973	A	224	0	0.45	1.34	98.21	0	0	N	intergenic region
974	128000	974	C	243	100	0	0	0	0	0	N	intergenic region
975	128002	975	C	243	0.41	0.41	0	99.18	0	0	N	intergenic region
976	128129	976	C	165	1.21	0	0	98.79	0	0	N	intergenic region
977	128196	977	T	140	0	100	0	0	0	0	N	intergenic region
978	128215	978	A	78	0	0	100	0	0	0	N	intergenic region
979	128221	979	T	94	0	0	0	17.02	0	82.98	N	intergenic region
980	128226	980	A	89	1.12	0	0	0	0	98.88	N	intergenic region
981	128227	981	T	90	0	0	0	22.22	0	77.78	N	intergenic region
982	128265	982	C	189	0	0.53	0	99.47	0	0	N	intergenic region
983	128285	983	C	154	0.65	0	0	99.35	0	0	N	intergenic region
984	128303	984	A	40	2.5	0	95	0	0	2.5	N	intergenic region
985	128306	985	A	40	0	0	100	0	0	0	N	intergenic region
986	128309	986	C	40	0	0	2.5	2.5	0	95	N	intergenic region
987	128329	987	G	58	100	0	0	0	0	0	N	intergenic region
988	128333	988	G	58	98.28	0	1.72	0	0	0	N	intergenic region
989	128341	989	C	87	0	0	0	100	0	0	N	intergenic region
990	128431	990	G	94	98.94	0	0	1.06	0	0	N	Surface protein pspA precursor
991	128598	991	C	43	0	0	2.33	97.67	0	0	N	Surface protein pspA precursor
992	128851	992	T	24	0	0	100	0	0	0	N	Surface protein pspA precursor
993	128867	993	A	23	0	0	100	0	0	0	N	Surface protein pspA precursor
994	129382	994	A	4	0	100	0	0	0	0	N	Surface protein pspA precursor
995	129385	995	C	4	25	75	0	0	0	0	N	Surface protein pspA precursor
996	129429	996	G	5	0	0	20	80	0	0	N	Surface protein pspA precursor
997	129541	997	G	7	100	0	0	0	0	0	N	Surface protein pspA precursor
998	129600	998	C	77	0	23.38	2.6	74.03	0	0	N	Surface protein pspA precursor
999	129648	999	C	90	1.11	14.44	1.11	83.33	0	0	N	Surface protein pspA precursor
1000	129651	1000	T	93	2.15	77.42	0	20.43	0	0	N	Surface protein pspA precursor
1001	129680	1001	C	7	85.71	14.29	0	0	0	0	N	Surface protein pspA precursor
1002	129687	1002	T	6	0	0	100	0	0	0	N	Surface protein pspA precursor
1003	129693	1003	T	6	0	83.33	16.67	0	0	0	N	Surface protein pspA precursor
1004	129735	1004	C	71	0	61.97	0	38.03	0	0	N	Surface protein pspA precursor
1005	129739	1005	G	57	1.75	0	47.37	50.88	0	0	N	Surface protein pspA precursor
1006	129740	1006	C	57	45.61	52.63	0	1.75	0	0	N	Surface protein pspA precursor
1007	129741	1007	T	62	46.77	0	1.61	51.61	0	0	N	Surface protein pspA precursor
1008	129786	1008	C	77	23.38	76.62	0	0	0	0	N	Surface protein pspA precursor
1009	129800	1009	C	51	100	0	0	0	0	0	N	Surface protein pspA precursor
1010	129807	1010	T	15	0	0	86.67	13.33	0	0	N	Surface protein pspA precursor
1011	129813	1011	T	15	0	100	0	0	0	0	N	Surface protein pspA precursor
1012	129966	1012	C	4	50	50	0	0	0	0	N	Surface protein pspA precursor
1013	130155	1013	T	157	1.27	98.73	0	0	0	0	N	Surface protein pspA precursor
1014	130157	1014	T	186	0.54	24.19	0	75.27	0	0	N	Surface protein pspA precursor
1015	130240	1015	G	254	0.39	0.39	0	99.21	0	0	N	intergenic region
1016	130816	1016	T	53	0	98.11	1.89	0	0	0	N	tRNA (5-methylaminomethyl-2-thiouridylate)-methyltransferase
1017	130891	1017	T	51	1.96	0	98.04	0	0	0	N	tRNA (5-methylaminomethyl-2-thiouridylate)-methyltransferase
1018	130975	1018	G	47	100	0	0	0	0	0	N	tRNA (5-methylaminomethyl-2-thiouridylate)-methyltransferase
1019	131008	1019	C	39	0	0	0	100	0	0	N	tRNA (5-methylaminomethyl-2-thiouridylate)-methyltransferase
1020	131038	1020	C	57	0	3.51	0	96.49	0	0	N	tRNA (5-methylaminomethyl-2-thiouridylate)-methyltransferase
1021	131041	1021	T	56	0	100	0	0	0	0	N	tRNA (5-methylaminomethyl-2-thiouridylate)-methyltransferase
1022	131147	1022	A	49	0	0	97.96	2.04	0	0	N	tRNA (5-methylaminomethyl-2-thiouridylate)-methyltransferase
1023	131161	1023	T	26	100	0	0	0	0	0	N	tRNA (5-methylaminomethyl-2-thiouridylate)-methyltransferase
1024	131164	1024	A	26	0	100	0	0	0	0	N	tRNA (5-methylaminomethyl-2-thiouridylate)-methyltransferase
1025	131166	1025	A	26	0	0	100	0	0	0	N	tRNA (5-methylaminomethyl-2-thiouridylate)-methyltransferase
1026	131185	1026	T	35	0	100	0	0	0	0	N	tRNA (5-methylaminomethyl-2-thiouridylate)-methyltransferase
1027	131287	1027	T	50	0	100	0	0	0	0	N	tRNA (5-methylaminomethyl-2-thiouridylate)-methyltransferase
1028	131308	1028	T	37	0	97.3	2.7	0	0	0	N	tRNA (5-methylaminomethyl-2-thiouridylate)-methyltransferase
1029	131326	1029	T	47	97.87	2.13	0	0	0	0	N	tRNA (5-methylaminomethyl-2-thiouridylate)-methyltransferase
1030	131386	1030	T	30	0	100	0	0	0	0	N	tRNA (5-methylaminomethyl-2-thiouridylate)-methyltransferase
1031	131449	1031	C	28	96.43	0	0	3.57	0	0	N	tRNA (5-methylaminomethyl-2-thiouridylate)-methyltransferase
1032	131455	1032	T	28	100	0	0	0	0	0	N	tRNA (5-methylaminomethyl-2-thiouridylate)-methyltransferase
1033	131482	1033	C	14	0	0	0	100	0	0	N	tRNA (5-methylaminomethyl-2-thiouridylate)-methyltransferase
1034	131590	1034	C	79	0	0	0	100	0	0	N	tRNA (5-methylaminomethyl-2-thiouridylate)-methyltransferase
1035	131943	1035	G	115	0	0	0	100	0	0	N	Conserved hypothetical protein
1036	132065	1036	G	104	99.04	0	0.96	0	0	0	N	Conserved hypothetical protein
1037	132081	1037	T	140	0	99.29	0	0.71	0	0	N	Conserved hypothetical protein
1038	132222	1038	T	78	0	0	98.72	1.28	0	0	N	Conserved hypothetical protein
1039	132255	1039	T	65	0	98.46	0	1.54	0	0	N	Conserved hypothetical protein
1040	132256	1040	G	64	1.56	98.44	0	0	0	0	N	Conserved hypothetical protein
1041	132259	1041	G	64	100	0	0	0	0	0	N	Conserved hypothetical protein
1042	132356	1042	T	140	0	100	0	0	0	0	N	Glucose inhibited division protein A
1043	132537	1043	A	83	0	0	100	0	0	0	N	Glucose inhibited division protein A
1044	132573	1044	G	29	100	0	0	0	0	0	N	Glucose inhibited division protein A
1045	132576	1045	T	29	0	100	0	0	0	0	N	Glucose inhibited division protein A
1046	132609	1046	C	66	100	0	0	0	0	0	N	Glucose inhibited division protein A
1047	132639	1047	T	54	0	100	0	0	0	0	N	Glucose inhibited division protein A
1048	132690	1048	A	38	0	0	100	0	0	0	N	Glucose inhibited division protein A
1049	132699	1049	T	76	0	98.68	0	1.32	0	0	N	Glucose inhibited division protein A
1050	132761	1050	C	60	0	0	0	100	0	0	N	Glucose inhibited division protein A
1051	133179	1051	A	60	0	0	98.33	1.67	0	0	N	Glucose inhibited division protein A
1052	133194	1052	A	36	0	0	100	0	0	0	N	Glucose inhibited division protein A
1053	133203	1053	G	59	100	0	0	0	0	0	N	Glucose inhibited division protein A
1054	133263	1054	A	78	0	0	98.72	1.28	0	0	N	Glucose inhibited division protein A
1055	133272	1055	A	81	0	0	0	100	0	0	N	Glucose inhibited division protein A
1056	133287	1056	T	90	0	0	100	0	0	0	N	Glucose inhibited division protein A
1057	133323	1057	A	48	0	0	100	0	0	0	N	Glucose inhibited division protein A
1058	133335	1058	T	46	0	0	100	0	0	0	N	Glucose inhibited division protein A
1059	133351	1059	C	98	0	0	0	100	0	0	N	Glucose inhibited division protein A
1060	133374	1060	A	85	0	0	98.82	1.18	0	0	N	Glucose inhibited division protein A
1061	133482	1061	G	70	100	0	0	0	0	0	N	Glucose inhibited division protein A
1062	133635	1062	T	34	0	100	0	0	0	0	N	Glucose inhibited division protein A
1063	133665	1063	T	45	0	100	0	0	0	0	N	Glucose inhibited division protein A
1064	133680	1064	C	59	0	0	0	100	0	0	N	Glucose inhibited division protein A
1065	133716	1065	C	59	98.31	1.69	0	0	0	0	N	Glucose inhibited division protein A
1066	133719	1066	T	59	0	100	0	0	0	0	N	Glucose inhibited division protein A
1067	133797	1067	T	62	1.61	95.16	0	3.23	0	0	N	Glucose inhibited division protein A
1068	133815	1068	T	67	0	100	0	0	0	0	N	Glucose inhibited division protein A
1069	133839	1069	T	62	0	98.39	1.61	0	0	0	N	Glucose inhibited division protein A
1070	133851	1070	A	12	0	0	100	0	0	0	N	Glucose inhibited division protein A
1071	133956	1071	G	50	100	0	0	0	0	0	N	Glucose inhibited division protein A
1072	133959	1072	A	50	0	100	0	0	0	0	N	Glucose inhibited division protein A
1073	133962	1073	A	50	0	0	100	0	0	0	N	Glucose inhibited division protein A
1074	134004	1074	C	111	0	0	0	100	0	0	N	Glucose inhibited division protein A
1075	134031	1075	T	61	1.64	98.36	0	0	0	0	N	Glucose inhibited division protein A
1076	134052	1076	T	63	1.59	96.83	0	1.59	0	0	N	Glucose inhibited division protein A
1077	134073	1077	A	99	0	0	98.99	1.01	0	0	N	Glucose inhibited division protein A
1078	134097	1078	C	38	0	0	0	100	0	0	N	Glucose inhibited division protein A
1079	134166	1079	T	80	0	100	0	0	0	0	N	Glucose inhibited division protein A
1080	134320	1080	A	73	1.37	0	97.26	1.37	0	0	N	intergenic region
1081	134333	1081	C	38	2.63	2.63	2.63	92.11	0	0	N	intergenic region
1082	134365	1082	A	10	0	0	0	100	0	0	N	intergenic region
1083	134368	1083	T	10	0	100	0	0	0	0	N	intergenic region
1084	134369	1084	T	10	0	0	100	0	0	0	N	intergenic region
1085	134371	1085	C	10	0	0	0	100	0	0	N	intergenic region
1086	134400	1086	T	74	0	0	0	100	32.43	0	N	intergenic region
1087	134439	1087	A	45	0	0	100	0	0	0	N	intergenic region
1088	134522	1088	A	12	0	100	0	0	0	0	N	intergenic region
1089	134546	1089	C	103	0.97	71.84	0	27.18	0	0	N	intergenic region
1090	134564	1090	C	43	6.98	65.12	25.58	2.33	0	0	N	intergenic region
1091	134565	1091	A	31	25.81	25.81	12.9	35.48	0	0	N	intergenic region
1092	136037	1092	A	65	4.62	0	95.38	0	0	0	N	Conserved hypothetical protein
1093	136040	1093	A	64	0	0	98.44	1.56	0	0	N	Conserved hypothetical protein
1094	136139	1094	T	106	0	99.06	0	0.94	0	0	N	Conserved hypothetical protein
1095	136889	1095	C	55	0	0	0	100	0	0	N	intergenic region
1096	136912	1096	G	108	0	98.15	0	1.85	0	0	N	intergenic region
1097	136913	1097	A	108	0.93	0	98.15	0.93	0	0	N	intergenic region
1098	136916	1098	A	109	0.92	0	99.08	0	0	0	N	intergenic region
1099	136944	1099	T	115	0	100	0	0	0	0	N	intergenic region
1100	137041	1100	G	125	99.2	0	0	0.8	0	0	N	intergenic region
1101	137063	1101	T	84	1.19	96.43	0	2.38	0	0	N	intergenic region
1102	137088	1102	A	130	0	0	99.23	0.77	0	0	N	intergenic region
1103	137222	1103	C	235	98.72	0	0.43	0.85	0	0	N	intergenic region
1104	137288	1104	A	156	0.64	0	98.72	0.64	0	0	N	intergenic region
1105	137455	1105	T	83	0	0	97.59	2.41	0	0	N	orf51
1106	137509	1106	G	125	99.2	0.8	0	0	0	0	N	orf51
1107	137520	1107	T	178	0	99.44	0	0.56	0	0	N	orf51
1108	137660	1108	C	198	0	0.51	0.51	98.99	0	0	N	Hypothetical protein
1109	137938	1109	C	136	0	0	100	0	0	0	N	Conserved hypothetical protein
1110	138007	1110	C	108	0	0	0	100	0	0	N	Conserved hypothetical protein
1111	138022	1111	A	78	0	100	0	0	0	0	N	Conserved hypothetical protein
1112	138061	1112	C	66	0	0	0	100	0	0	N	Conserved hypothetical protein
1113	138143	1113	C	64	0	0	0	100	0	0	N	Conserved hypothetical protein
1114	138157	1114	C	23	0	0	4.35	95.65	0	0	N	Conserved hypothetical protein
1115	138163	1115	G	52	0	0	100	0	40.38	0	N	Conserved hypothetical protein
1116	138164	1116	G	52	0	0	100	0	40.38	0	N	Conserved hypothetical protein
1117	138165	1117	T	44	0	0	97.73	2.27	0	0	N	Conserved hypothetical protein
1118	138166	1118	T	44	0	0	0	2.27	0	97.73	N	Conserved hypothetical protein
1119	138167	1119	G	44	0	0	2.27	0	0	97.73	N	Conserved hypothetical protein
1120	138168	1120	G	44	0	0	2.27	0	0	97.73	N	Conserved hypothetical protein
1121	138169	1121	T	44	0	0	0	2.27	0	97.73	N	Conserved hypothetical protein
1122	138197	1122	T	66	0	100	0	0	0	0	N	Conserved hypothetical protein
1123	138218	1123	A	103	0	0.97	99.03	0	0	0	N	Conserved hypothetical protein
1124	138334	1124	C	14	0	0	0	100	0	0	N	Conserved hypothetical protein
1125	138335	1125	G	14	100	0	0	0	0	0	N	Conserved hypothetical protein
1126	138493	1126	A	25	0	0	100	0	0	0	N	Conserved hypothetical protein
1127	138553	1127	T	7	0	85.71	0	14.29	0	0	N	Conserved hypothetical protein
1128	138559	1128	C	7	0	0	0	100	0	0	N	Conserved hypothetical protein
1129	138633	1129	C	5	0	0	0	100	0	0	N	Ribosomal protein alanine acetyltransferase
1130	138650	1130	C	42	0	0	0	100	0	0	N	Ribosomal protein alanine acetyltransferase
1131	138666	1131	A	5	0	0	0	100	0	0	N	Ribosomal protein alanine acetyltransferase
1132	138669	1132	A	5	0	0	100	0	0	0	N	Ribosomal protein alanine acetyltransferase
1133	138672	1133	A	5	0	0	100	0	0	0	N	Ribosomal protein alanine acetyltransferase
1134	138714	1134	T	28	100	0	0	0	0	0	N	Ribosomal protein alanine acetyltransferase
1135	138715	1135	C	28	0	0	0	100	0	0	N	Ribosomal protein alanine acetyltransferase
1136	138720	1136	C	28	0	0	0	100	0	0	N	Ribosomal protein alanine acetyltransferase
1137	138744	1137	C	44	100	0	0	0	0	0	Y	Ribosomal protein alanine acetyltransferase
1138	138764	1138	C	10	100	0	0	0	0	0	N	Ribosomal protein alanine acetyltransferase
1139	138768	1139	C	10	0	0	0	100	0	0	N	Ribosomal protein alanine acetyltransferase
1140	139282	1140	T	43	0	97.67	0	2.33	0	0	N	Secreted metalloendopeptidase Gcp
1141	139298	1141	G	38	89.47	2.63	2.63	5.26	0	0	N	Secreted metalloendopeptidase Gcp
1142	139324	1142	A	17	0	0	100	0	0	0	N	Secreted metalloendopeptidase Gcp
1143	139330	1143	T	17	0	100	0	0	0	0	N	Secreted metalloendopeptidase Gcp
1144	139363	1144	A	38	2.63	97.37	0	0	0	0	N	Secreted metalloendopeptidase Gcp
1145	139516	1145	T	57	0	100	0	0	0	0	N	Secreted metalloendopeptidase Gcp
1146	139667	1146	C	77	0	0	0	100	0	0	N	Secreted metalloendopeptidase Gcp
1147	139798	1147	A	67	0	0	100	0	0	0	N	Secreted metalloendopeptidase Gcp
1148	139850	1148	A	51	0	0	98.04	1.96	0	0	N	Secreted metalloendopeptidase Gcp
1149	139852	1149	T	51	0	100	0	0	0	0	N	Secreted metalloendopeptidase Gcp
1150	139870	1150	T	6	0	0	83.33	16.67	0	0	N	Secreted metalloendopeptidase Gcp
1151	139891	1151	T	23	100	0	0	0	0	0	N	Secreted metalloendopeptidase Gcp
1152	139921	1152	T	57	0	98.25	1.75	0	0	0	N	Secreted metalloendopeptidase Gcp
1153	139930	1153	T	67	4.48	95.52	0	0	0	0	N	Secreted metalloendopeptidase Gcp
1154	139957	1154	T	5	0	100	0	0	0	0	Y	Secreted metalloendopeptidase Gcp
1155	139961	1155	A	5	0	0	100	0	0	0	N	Secreted metalloendopeptidase Gcp
1156	139962	1156	A	5	0	0	100	0	0	0	N	Secreted metalloendopeptidase Gcp
1157	139965	1157	T	5	0	0	100	0	0	0	N	Secreted metalloendopeptidase Gcp
1158	140164	1158	C	165	0	0.61	0	99.39	0	0	N	Degenerate transposase (orf2)
1159	140243	1159	T	158	1.27	98.73	0	0	0	0	N	Degenerate transposase (orf2)
1160	140374	1160	A	134	1.49	0	97.76	0.75	0	0	N	Degenerate transposase (orf2)
1161	140485	1161	C	87	98.85	1.15	0	0	0	0	N	Degenerate transposase (orf2)
1162	140490	1162	C	87	0	0	1.15	98.85	0	0	N	Degenerate transposase (orf2)
1163	140773	1163	C	104	0	0.96	0	99.04	0	0	N	Degenerate transposase (orf2)
1164	141406	1164	C	200	1	98	0	1	35	0	N	intergenic region
1165	142396	1165	G	106	97.17	0	0	2.83	0	0	N	intergenic region
1166	142407	1166	A	127	0	0	100	0	0	0	N	intergenic region
1167	142503	1167	T	245	0.82	0	98.78	0.41	0	0	N	intergenic region
1168	142932	1168	A	272	0	0.37	99.26	0.37	0	0	N	Glycosyltransferase involved exopolysaccharide (EPS) synthesis
1169	143159	1169	A	494	100	0	0	0	24.7	0	N	Glycosyltransferase involved exopolysaccharide (EPS) synthesis
1170	143164	1170	T	419	0.72	0	0	99.28	25.54	0	N	Glycosyltransferase involved exopolysaccharide (EPS) synthesis
1171	143289	1171	G	292	100	0	0	0	0	0	N	Glycosyltransferase involved exopolysaccharide (EPS) synthesis
1172	143567	1172	T	148	1.35	97.97	0.68	0	0	0	N	Glycosyltransferase involved exopolysaccharide (EPS) synthesis
1173	144200	1173	C	343	98.83	0.29	0	0.87	0	0	N	Glycosyl transferase, family 2
1174	144685	1174	T	359	0	0	0	35.1	0	64.9	N	Glycosyl transferase, family 2
1175	144705	1175	A	125	1.6	98.4	0	0	0	0	N	Glycosyl transferase, family 2
1176	144711	1176	A	125	0	0	100	0	0	0	N	Glycosyl transferase, family 2
1177	145118	1177	C	295	0	0	0	100	0	0	N	ABC transporter ATP-binding/membrane spanning permease - possible multidrug resistance
1178	145318	1178	A	354	0	0.28	99.72	0	0	0	N	ABC transporter ATP-binding/membrane spanning permease - possible multidrug resistance
1179	145730	1179	A	226	0	0	0	100	0	0	N	ABC transporter ATP-binding/membrane spanning permease - possible multidrug resistance
1180	145934	1180	C	226	0.44	0	1.33	98.23	0	0	N	ABC transporter ATP-binding/membrane spanning permease - possible multidrug resistance
1181	146084	1181	G	160	98.75	0.62	0	0.62	0	0	N	ABC transporter ATP-binding/membrane spanning permease - possible multidrug resistance
1182	146629	1182	A	338	41.12	0	0	0	0	58.88	N	intergenic region
1183	146778	1183	T	225	2.22	96.89	0	0.89	0	0	N	intergenic region
1184	146860	1184	C	261	0	0	0.77	99.23	0	0	N	intergenic region
1185	146971	1185	A	296	1.01	0	98.65	0.34	0	0	N	intergenic region
1186	146978	1186	T	280	0.36	98.93	0	0.71	0	0	N	intergenic region
1187	147185	1187	G	318	99.69	0.31	0	0	0	0	N	Hypothetical protein
1188	147319	1188	C	274	0	0.73	0	99.27	0	0	N	Hypothetical protein
1189	147364	1189	C	154	0	0	0	0	0	100	N	Hypothetical protein
1190	147365	1190	C	154	0	0	0	0	0	100	N	Hypothetical protein
1191	147366	1191	T	154	0	0	0	0	0	100	N	Hypothetical protein
1192	147367	1192	T	154	0	0	0	0	0	100	N	Hypothetical protein
1193	147368	1193	G	154	0	0	0	0	0	100	N	Hypothetical protein
1194	147369	1194	G	154	0	0	0	0	0	100	N	Hypothetical protein
1195	147370	1195	G	154	0	0	0	0	0	100	N	Hypothetical protein
1196	147371	1196	A	154	0	0	0	0	0	100	N	Hypothetical protein
1197	147372	1197	A	251	38.65	0	0	0	0	61.35	N	Hypothetical protein
1198	147373	1198	A	269	42.75	0	0	0	0	57.25	N	Hypothetical protein
1199	147403	1199	C	294	0	0	0.34	99.66	0	0	N	Hypothetical protein
1200	147691	1200	C	236	0	0	0	100	0	0	N	Hypothetical protein
1201	147769	1201	T	201	1	99	0	0	0	0	N	Hypothetical protein
1202	147897	1202	C	115	0	0	0.87	99.13	0	0	N	Hypothetical protein
1203	147909	1203	G	161	0	0	0.62	99.38	0	0	N	Hypothetical protein
1204	148582	1204	T	334	0	0	0	42.22	0	57.78	Y	UDP-glucose dehydrogenase
1205	148615	1205	T	279	1.43	98.57	0	0	0	0	N	UDP-glucose dehydrogenase
1206	148991	1206	T	230	100	0	0	0	0	0	N	UDP-glucose dehydrogenase
1207	149132	1207	A	230	4.35	95.65	0	0	0	0	N	intergenic region
1208	149451	1208	G	46	100	0	0	0	0	0	N	intergenic region
1209	149465	1209	A	121	0	0	0	100	0	0	N	intergenic region
1210	149466	1210	C	121	0	0	0	100	0	0	N	intergenic region
1211	149467	1211	A	121	0.83	0	99.17	0	0	0	N	intergenic region
1212	149468	1212	C	121	0.83	0	0	99.17	0	0	N	intergenic region
1213	149505	1213	A	60	0	100	0	0	0	0	N	Positive transcriptional regulator of mutA
1214	149506	1214	G	60	98.33	0	1.67	0	0	0	N	Positive transcriptional regulator of mutA
1215	149516	1215	A	71	0	0	100	0	0	0	N	Positive transcriptional regulator of mutA
1216	149518	1216	A	71	0	0	100	0	0	0	N	Positive transcriptional regulator of mutA
1217	149813	1217	T	113	0	100	0	0	0	0	N	Positive transcriptional regulator of mutA
1218	150419	1218	A	151	0	0	99.34	0.66	0	0	N	intergenic region
1219	151681	1219	T	66	0	96.97	0	3.03	0	0	N	Hypothetical protein
1220	151705	1220	G	25	92	0	4	4	0	0	N	Hypothetical protein
1221	151877	1221	C	29	0	0	0	100	0	0	N	Hypothetical protein
1222	151887	1222	T	40	0	100	0	0	0	0	N	Hypothetical protein
1223	151890	1223	C	40	0	0	0	100	0	0	N	Hypothetical protein
1224	151947	1224	T	45	0	0	100	0	0	0	N	Hypothetical protein
1225	151959	1225	A	6	0	0	100	0	0	0	N	Hypothetical protein
1226	151965	1226	G	6	100	0	0	0	0	0	N	Hypothetical protein
1227	151986	1227	T	119	0	100	0	0	0	0	N	Hypothetical protein
1228	152046	1228	T	32	100	0	0	0	0	0	N	Hypothetical protein
1229	152091	1229	C	56	0	0	0	100	0	0	N	Hypothetical protein
1230	152095	1230	G	56	100	0	0	0	0	0	N	Hypothetical protein
1231	152166	1231	A	29	0	100	0	0	0	0	N	Hypothetical protein
1232	152169	1232	T	30	93.33	0	0	6.67	0	0	N	Hypothetical protein
1233	152180	1233	C	78	0	1.28	0	98.72	0	0	N	Hypothetical protein
1234	152205	1234	A	95	2.11	96.84	1.05	0	0	0	N	Hypothetical protein
1235	152223	1235	A	74	0	0	100	0	0	0	N	Hypothetical protein
1236	152241	1236	T	154	0	100	0	0	0	0	N	Hypothetical protein
1237	152301	1237	C	171	0	0	0	100	0	0	N	intergenic region
1238	152326	1238	C	27	0	0	0	100	0	0	N	intergenic region
1239	152331	1239	G	27	100	0	0	0	0	0	N	Conserved hypothetical protein
1240	152342	1240	G	67	100	0	0	0	0	0	N	Conserved hypothetical protein
1241	152456	1241	A	94	0	0	98.94	1.06	0	0	N	Conserved hypothetical protein
1242	152483	1242	C	59	0	0	0	100	0	0	N	Conserved hypothetical protein
1243	152504	1243	G	86	0	0	0	100	0	0	N	Conserved hypothetical protein
1244	152586	1244	G	188	99.47	0	0.53	0	0	0	N	Conserved hypothetical protein
1245	152615	1245	T	30	0	100	0	0	0	0	N	Conserved hypothetical protein
1246	152616	1246	T	30	0	100	0	0	0	0	N	Conserved hypothetical protein
1247	152621	1247	A	30	0	0	96.67	3.33	0	0	N	Conserved hypothetical protein
1248	152690	1248	G	104	100	0	0	0	0	0	N	Conserved hypothetical protein
1249	152699	1249	T	63	0	100	0	0	0	0	N	Conserved hypothetical protein
1250	152708	1250	C	109	100	0	0	0	0	0	N	Conserved hypothetical protein
1251	152855	1251	T	71	0	98.59	0	1.41	0	0	N	Conserved hypothetical protein
1252	153413	1252	T	155	0	100	0	0	0	0	N	Conserved hypothetical protein
1253	153420	1253	A	153	0.65	0.65	98.69	0	0	0	N	Conserved hypothetical protein
1254	153459	1254	T	169	0	0	98.82	1.18	0	0	N	Conserved hypothetical protein
1255	153667	1255	G	137	97.81	0	2.19	0	0	0	N	intergenic region
1256	153747	1256	A	147	0	0	0	100	0	0	N	intergenic region
1257	153748	1257	T	147	0	97.96	0	2.04	0	0	N	intergenic region
1258	153784	1258	A	134	0	0	99.25	0.75	0	0	N	Hypothetical protein
1259	153803	1259	T	151	0	100	0	0	0	0	N	Hypothetical protein
1260	153849	1260	C	45	0	60	0	40	0	0	N	Hypothetical protein
1261	153858	1261	G	74	1.35	0	59.46	39.19	0	0	N	Hypothetical protein
1262	153859	1262	T	75	40	0	0	60	0	0	N	Hypothetical protein
1263	153860	1263	A	83	63.86	0	0	36.14	0	0	N	Hypothetical protein
1264	153861	1264	C	85	35.29	64.71	0	0	0	0	N	Hypothetical protein
1265	153862	1265	G	85	0	0	64.71	35.29	0	0	N	Hypothetical protein
1266	155063	1266	T	167	0.6	98.8	0	0.6	0	0	N	ABC transporter substrate-binding protein - amino acid transport
1267	155276	1267	C	85	0	1.18	0	98.82	0	0	N	ABC transporter substrate-binding protein - amino acid transport
1268	155288	1268	G	11	90.91	0	9.09	0	0	0	N	ABC transporter substrate-binding protein - amino acid transport
1269	155294	1269	A	11	0	0	100	0	0	0	N	ABC transporter substrate-binding protein - amino acid transport
1270	155338	1270	G	143	99.3	0	0.7	0	0	0	N	intergenic region
1271	155345	1271	G	150	100	0	0	0	0	0	N	intergenic region
1272	155388	1272	C	202	0	0	0.5	99.5	0	0	N	intergenic region
1273	155486	1273	T	80	1.25	97.5	0	1.25	0	0	N	ABC transporter solute-binding protein - unknown substrate
1274	155491	1274	C	80	0	0	0	100	0	0	N	ABC transporter solute-binding protein - unknown substrate
1275	155681	1275	T	122	0.82	99.18	0	0	0	0	N	ABC transporter solute-binding protein - unknown substrate
1276	155753	1276	T	109	2.75	97.25	0	0	0	0	N	ABC transporter solute-binding protein - unknown substrate
1277	155794	1277	G	146	0	98.63	1.37	0	0	0	N	ABC transporter solute-binding protein - unknown substrate
1278	156293	1278	T	174	0.57	99.43	0	0	0	0	N	ABC transporter solute-binding protein - unknown substrate
1279	156342	1279	A	157	0.64	0	99.36	0	0	0	N	intergenic region
1280	156370	1280	T	47	2.13	97.87	0	0	0	0	N	intergenic region
1281	156372	1281	T	47	0	100	0	0	0	0	N	intergenic region
1282	156373	1282	A	47	0	0	97.87	2.13	0	0	N	intergenic region
1283	156376	1283	T	47	0	0	97.87	2.13	0	0	N	intergenic region
1284	156420	1284	T	174	0	0	98.28	1.72	0	0	N	Succinyl-diaminopimelic descuccinlyase (ArgE/DapE/Acy1 family protein)
1285	156776	1285	G	66	96.97	0	3.03	0	0	0	N	Succinyl-diaminopimelic descuccinlyase (ArgE/DapE/Acy1 family protein)
1286	157322	1286	G	93	1.08	1.08	0	97.85	0	0	N	Succinyl-diaminopimelic descuccinlyase (ArgE/DapE/Acy1 family protein)
1287	157385	1287	G	70	100	0	0	0	0	0	N	Succinyl-diaminopimelic descuccinlyase (ArgE/DapE/Acy1 family protein)
1288	157923	1288	G	150	98.67	0.67	0.67	0	0	0	N	ABC transporter ATP-binding protein - unknown substrate
1289	157950	1289	C	120	0	0	0.83	99.17	0	0	N	ABC transporter ATP-binding protein - unknown substrate
1290	157953	1290	C	120	0	0	0	100	0	0	N	ABC transporter ATP-binding protein - unknown substrate
1291	159466	1291	C	134	1.49	0	0.75	97.76	0	0	N	ABC transporter membrane-spanning permease - unknown substrate
1292	159467	1292	G	134	100	0	0	0	0	0	N	ABC transporter membrane-spanning permease - unknown substrate
1293	159502	1293	A	108	0	0.93	99.07	0	0	0	N	ABC transporter membrane-spanning permease - unknown substrate
1294	159580	1294	G	121	0	0	0	100	0	0	N	Hypothetical protein
1295	159851	1295	C	77	0	0	0	100	0	0	N	Hypothetical protein
1296	160174	1296	T	33	0	0	96.97	3.03	0	0	N	intergenic region
1297	160180	1297	T	32	0	100	0	0	0	0	N	intergenic region
1298	160733	1298	T	69	0	100	0	0	0	0	N	Conserved hypothetical protein
1299	160737	1299	G	69	97.1	0	2.9	0	0	0	N	Conserved hypothetical protein
1300	160775	1300	T	145	0	100	0	0	0	0	N	Conserved hypothetical protein
1301	161103	1301	T	102	0.98	98.04	0	0.98	0	0	N	intergenic region
1302	161115	1302	C	121	0	0	0.83	99.17	0	0	N	intergenic region
1303	161139	1303	C	168	0.6	1.19	0	98.21	0	0	N	intergenic region
1304	161256	1304	G	169	97.63	1.18	1.18	0	0	0	N	intergenic region
1305	161425	1305	G	192	99.48	0.52	0	0	0	0	N	intergenic region
1306	161739	1306	A	145	0	0	100	0	0	0	N	intergenic region
1307	161796	1307	G	132	100	0	0	0	0	0	N	intergenic region
1308	162371	1308	A	213	0.94	0	99.06	0	0	0	N	Histidine kinase
1309	162646	1309	C	97	0	0	0	100	0	0	N	Response regulator
1310	162860	1310	G	132	98.48	0.76	0.76	0	0	0	N	Response regulator
1311	162967	1311	G	169	98.82	0.59	0.59	0	0	0	N	Response regulator
1312	163061	1312	T	49	6.12	93.88	0	0	0	0	N	Response regulator
1313	163064	1313	A	49	0	0	100	0	0	0	N	Response regulator
1314	163066	1314	C	49	97.96	0	2.04	0	0	0	N	Response regulator
1315	163197	1315	C	188	0	0	0.53	99.47	0	0	N	Response regulator
1316	163325	1316	A	136	0	0	0	100	0	0	N	Response regulator
1317	163326	1317	A	136	0	0	99.26	0.74	0	0	N	Response regulator
1318	163352	1318	C	197	0	0	0	100	0	0	N	Response regulator
1319	163458	1319	T	135	0	100	0	0	0	0	N	Response regulator
1320	163480	1320	T	131	0	99.24	0	0.76	0	0	N	Response regulator
1321	163585	1321	C	95	100	0	0	0	0	0	N	Response regulator
1322	163586	1322	C	95	0	0	0	100	0	0	N	Response regulator
1323	163643	1323	C	106	0	0	0	100	0	0	N	Response regulator
1324	163685	1324	G	26	100	0	0	0	0	0	N	Response regulator
1325	163688	1325	G	26	96.15	0	3.85	0	0	0	N	Response regulator
1326	163691	1326	C	26	0	0	0	100	0	0	N	Response regulator
1327	163703	1327	C	40	0	0	0	100	0	0	N	Response regulator
1328	163854	1328	G	79	1.27	0	0	98.73	0	0	N	Hypothetical protein
1329	163995	1329	G	142	97.18	0	2.11	0.7	0	0	N	Hypothetical protein
1330	164588	1330	A	152	0	0	98.68	1.32	0	0	N	Conserved hypothetical protein
1331	165093	1331	G	188	0	0	0.53	99.47	0	0	N	intergenic region
1332	165375	1332	C	150	0	1.33	0	98.67	0	0	N	Conserved hypothetical protein
1333	165426	1333	T	124	0	0	99.19	0.81	0	0	N	Conserved hypothetical protein
1334	166005	1334	T	22	0	95.45	0	4.55	0	0	N	Conserved hypothetical protein
1335	166008	1335	T	22	100	0	0	0	0	0	N	Conserved hypothetical protein
1336	166020	1336	C	50	100	0	0	0	0	0	N	Conserved hypothetical protein
1337	166236	1337	G	138	100	0	0	0	0	0	N	Conserved hypothetical protein
1338	166258	1338	G	119	100	0	0	0	0	0	N	Conserved hypothetical protein
1339	166563	1339	T	203	0	99.01	0.49	0.49	0	0	N	intergenic region
1340	166686	1340	C	426	3.05	11.5	0	85.45	0	0	N	intergenic region
1341	166731	1341	C	669	0.15	68.61	0	31.24	0	0	N	intergenic region
1342	166785	1342	A	173	2.31	97.69	0	0	0	0	N	intergenic region
1343	166810	1343	A	198	0	1.01	0.51	98.48	0	0	N	intergenic region
1344	166962	1344	A	71	0	0	100	0	0	0	N	Hypothetical protein
1345	167591	1345	C	125	0	1.6	0	98.4	0	0	N	Conserved hypothetical protein
1346	167885	1346	A	35	2.86	0	94.29	2.86	0	0	N	intergenic region
1347	167895	1347	C	75	0	0	0	100	0	0	N	intergenic region
1348	168003	1348	C	128	0	0	0	100	0	0	N	intergenic region
1349	168134	1349	A	93	0	0	98.92	1.08	0	0	N	DNA mismatch repair protein
1350	168164	1350	C	70	0	1.43	1.43	97.14	0	0	N	DNA mismatch repair protein
1351	168212	1351	T	105	1.9	98.1	0	0	0	0	N	DNA mismatch repair protein
1352	168794	1352	C	89	0	0	0	100	0	0	N	DNA mismatch repair protein
1353	168797	1353	G	90	97.78	0	2.22	0	0	0	N	DNA mismatch repair protein
1354	168833	1354	T	117	0.85	99.15	0	0	0	0	N	DNA mismatch repair protein
1355	168896	1355	T	123	0	98.37	0	1.63	0	0	N	DNA mismatch repair protein
1356	169028	1356	T	126	0	100	0	0	0	0	N	DNA mismatch repair protein
1357	169424	1357	A	117	0	0	100	0	0	0	N	DNA mismatch repair protein
1358	169565	1358	C	98	1.02	2.04	0	96.94	0	0	N	DNA mismatch repair protein
1359	170121	1359	A	179	0	0	100	0	0	0	N	intergenic region
1360	170128	1360	T	207	0	0	99.52	0.48	0	0	N	intergenic region
1361	170253	1361	G	175	0	0	0	100	0	0	N	intergenic region
1362	170433	1362	A	156	0	0	99.36	0.64	0	0	N	Riboflavin synthase beta chain
1363	170679	1363	G	170	0	0	0.59	99.41	0	0	N	Riboflavin synthase beta chain
1364	171038	1364	T	195	0	100	0	0	0	0	N	Riboflavin biosynthesis; GTP-cyclohydrolase II.
1365	171192	1365	C	146	0	0.68	0	99.32	0	0	N	Riboflavin biosynthesis; GTP-cyclohydrolase II.
1366	171306	1366	A	217	0.46	0.46	98.62	0.46	0	0	N	Riboflavin biosynthesis; GTP-cyclohydrolase II.
1367	171430	1367	A	254	0.39	0	98.82	0.79	0	0	N	Riboflavin biosynthesis; GTP-cyclohydrolase II.
1368	171467	1368	A	227	0.44	0	99.12	0.44	0	0	N	Riboflavin biosynthesis; GTP-cyclohydrolase II.
1369	171508	1369	G	234	100	0	0	0	0	0	N	Riboflavin biosynthesis; GTP-cyclohydrolase II.
1370	171621	1370	G	228	99.56	0	0.44	0	0	0	N	Riboflavin biosynthesis; GTP-cyclohydrolase II.
1371	171723	1371	T	114	0	100	0	0	0	0	N	Riboflavin biosynthesis; GTP-cyclohydrolase II.
1372	172034	1372	A	320	0	0.31	98.44	1.25	0	0	N	intergenic region
1373	172078	1373	A	202	0.5	99.5	0	0	0	0	N	Riboflavin synthase alpha-chain
1374	172191	1374	C	266	0	0	0	100	0	0	N	Riboflavin synthase alpha-chain
1375	172326	1375	G	223	97.31	0.9	1.35	0.45	0	0	N	Riboflavin synthase alpha-chain
1376	173213	1376	A	162	0	0.62	98.77	0.62	0	0	N	Riboflavin biosynthese; a deaminase
1377	173244	1377	T	219	0	98.63	0	1.37	0	0	N	Riboflavin biosynthese; a deaminase
1378	173298	1378	C	120	95.83	4.17	0	0	0	0	N	Riboflavin biosynthese; a deaminase
1379	173303	1379	A	120	3.33	0	0.83	95.83	0	0	N	Riboflavin biosynthese; a deaminase
1380	173520	1380	G	144	100	0	0	0	0	0	N	Riboflavin biosynthese; a deaminase
1381	173624	1381	G	129	99.22	0	0.78	0	0	0	N	Riboflavin biosynthese; a deaminase
1382	173703	1382	G	94	96.81	0	3.19	0	0	0	N	Riboflavin biosynthese; a deaminase
1383	173782	1383	A	184	100	0	0	0	22.28	0	N	intergenic region
1384	173787	1384	T	145	1.38	0	0.69	97.93	28.28	0	N	intergenic region
1385	173802	1385	G	103	100	0	0	0	0	0	N	intergenic region
1386	174071	1386	A	243	1.23	98.35	0.41	0	0	0	N	intergenic region
1387	174302	1387	C	147	97.96	1.36	0	0.68	0	0	N	Holliday junction DNA helicase
1388	174393	1388	A	103	0	0	100	0	0	0	N	Holliday junction DNA helicase
1389	174489	1389	T	112	0.89	98.21	0	0.89	0	0	N	Holliday junction DNA helicase
1390	174581	1390	G	67	98.51	1.49	0	0	0	0	N	Holliday junction DNA helicase
1391	174595	1391	G	65	100	0	0	0	0	0	N	Holliday junction DNA helicase
1392	175238	1392	G	105	99.05	0	0	0.95	0	0	N	3-Methyladenine DNA glycosylase I, constitutive
1393	176016	1393	A	184	40.76	0	59.24	0	0	0	N	intergenic region
1394	176099	1394	T	179	94.41	0	0.56	5.03	0	0	N	intergenic region
1395	176101	1395	G	179	93.3	1.68	5.03	0	0	0	N	intergenic region
1396	176131	1396	A	197	1.52	0	97.97	0.51	0	0	N	intergenic region
1397	176186	1397	C	186	100	0	0	0	0	0	N	Conserved hypothetical protein
1398	176221	1398	A	106	1.89	0	98.11	0	0	0	N	Conserved hypothetical protein
1399	176436	1399	A	121	0	0	99.17	0.83	0	0	N	Conserved hypothetical protein
1400	176896	1400	C	161	0	0	0	100	0	0	N	Conserved hypothetical protein
1401	177330	1401	C	180	0	13.89	0	86.11	0	0	N	intergenic region
1402	177393	1402	A	99	3.03	0	95.96	1.01	0	0	N	intergenic region
1403	177396	1403	T	98	0	100	0	0	0	0	N	intergenic region
1404	177484	1404	A	122	0.82	0	98.36	0.82	0	0	N	Hypothetical protein
1405	177795	1405	G	92	98.91	0	1.09	0	0	0	N	Hypothetical protein
1406	177882	1406	G	122	98.36	0.82	0.82	0	0	0	N	Hypothetical protein
1407	178250	1407	G	116	97.41	0	2.59	0	0	0	N	Magnesium and cobalt transporter
1408	179400	1408	C	89	0	1.12	0	98.88	0	0	N	Excinuclease ABC - subunit A
1409	179526	1409	A	70	2.86	0	95.71	1.43	0	0	N	Excinuclease ABC - subunit A
1410	179757	1410	C	58	0	0	0	100	0	0	N	Excinuclease ABC - subunit A
1411	179871	1411	T	75	0	100	0	0	0	0	N	Excinuclease ABC - subunit A
1412	179892	1412	G	75	98.67	1.33	0	0	0	0	N	Excinuclease ABC - subunit A
1413	179907	1413	T	69	0	100	0	0	0	0	N	Excinuclease ABC - subunit A
1414	179922	1414	C	62	0	0	100	0	0	0	N	Excinuclease ABC - subunit A
1415	179988	1415	T	87	100	0	0	0	0	0	N	Excinuclease ABC - subunit A
1416	180021	1416	T	88	0	92.05	0	7.95	0	0	N	Excinuclease ABC - subunit A
1417	180036	1417	T	83	0	100	0	0	0	0	N	Excinuclease ABC - subunit A
1418	180069	1418	C	54	0	0	100	0	0	0	N	Excinuclease ABC - subunit A
1419	180072	1419	C	54	0	0	0	100	0	0	N	Excinuclease ABC - subunit A
1420	180111	1420	T	80	0	100	0	0	0	0	N	Excinuclease ABC - subunit A
1421	180125	1421	G	34	100	0	0	0	0	0	N	Excinuclease ABC - subunit A
1422	180138	1422	A	37	0	0	97.3	2.7	0	0	N	Excinuclease ABC - subunit A
1423	180267	1423	T	71	0	100	0	0	0	0	N	Excinuclease ABC - subunit A
1424	180270	1424	G	71	0	100	0	0	0	0	N	Excinuclease ABC - subunit A
1425	180297	1425	C	19	0	0	0	100	0	0	N	Excinuclease ABC - subunit A
1426	180303	1426	G	19	100	0	0	0	0	0	N	Excinuclease ABC - subunit A
1427	180318	1427	C	65	0	0	0	100	0	0	N	Excinuclease ABC - subunit A
1428	180750	1428	C	94	0	1.06	1.06	97.87	0	0	N	Excinuclease ABC - subunit A
1429	181073	1429	T	99	0	97.98	0	2.02	0	0	N	Excinuclease ABC - subunit A
1430	181494	1430	A	91	0	0	100	0	0	0	N	Excinuclease ABC - subunit A
1431	181674	1431	G	71	0	1.41	1.41	97.18	0	0	N	Excinuclease ABC - subunit A
1432	181866	1432	T	72	0	98.61	0	1.39	0	0	N	Excinuclease ABC - subunit A
1433	182306	1433	G	137	100	0	0	0	0	0	N	Aminopeptidase P
1434	182307	1434	G	137	99.27	0	0.73	0	0	0	N	Aminopeptidase P
1435	182384	1435	G	108	99.07	0	0.93	0	0	0	N	Aminopeptidase P
1436	182947	1436	C	165	0	1.21	0.61	98.18	0	0	N	Aminopeptidase P
1437	182982	1437	T	96	0	97.92	0	2.08	0	0	N	Aminopeptidase P
1438	183276	1438	C	194	0	0.52	1.03	98.45	0	0	N	Arsenate reductase, putative
1439	183879	1439	G	154	99.35	0.65	0	0	0	0	N	Hypothetical protein
1440	183945	1440	A	140	2.86	0	96.43	0.71	0	0	N	Hypothetical protein
1441	184259	1441	T	79	0	100	0	0	0	0	N	Hypothetical protein
1442	184271	1442	G	116	100	0	0	0	0	0	N	intergenic region
1443	184600	1443	T	127	0.79	98.43	0	0.79	0	0	N	Hypothetical protein
1444	185404	1444	C	174	0	28.74	0	0	0	71.26	N	intergenic region
1445	185427	1445	G	192	28.12	0	71.88	0	0	0	N	intergenic region
1446	185430	1446	C	172	0	68.6	0	31.4	0	0	N	intergenic region
1447	185435	1447	G	96	43.75	0	56.25	0	0	0	N	intergenic region
1448	185437	1448	T	96	0	42.71	1.04	56.25	0	0	N	intergenic region
1449	185438	1449	G	96	43.75	0	56.25	0	0	0	N	intergenic region
1450	185715	1450	T	54	100	0	0	0	0	0	N	intergenic region
1451	185722	1451	G	88	0	0	1.14	98.86	0	0	N	intergenic region
1452	185840	1452	A	66	0	0	100	0	0	0	N	Dihydrofolate:folylpolyglutamate synthetase
1453	186116	1453	G	103	99.03	0	0.97	0	0	0	N	Dihydrofolate:folylpolyglutamate synthetase
1454	186162	1454	A	126	0	100	0	0	0	0	N	Dihydrofolate:folylpolyglutamate synthetase
1455	186193	1455	A	151	0	0	99.34	0.66	0	0	N	Dihydrofolate:folylpolyglutamate synthetase
1456	186216	1456	G	101	99.01	0.99	0	0	0	0	N	Dihydrofolate:folylpolyglutamate synthetase
1457	186394	1457	G	105	99.05	0	0.95	0	0	0	N	Dihydrofolate:folylpolyglutamate synthetase
1458	186430	1458	G	126	98.41	0.79	0	0.79	0	0	N	Dihydrofolate:folylpolyglutamate synthetase
1459	186467	1459	A	93	1.08	0	98.92	0	0	0	N	Dihydrofolate:folylpolyglutamate synthetase
1460	186564	1460	T	114	0	98.25	0	1.75	0	0	N	Dihydrofolate:folylpolyglutamate synthetase
1461	186583	1461	A	81	0	0	100	0	0	0	N	Dihydrofolate:folylpolyglutamate synthetase
1462	186623	1462	G	52	100	0	0	0	0	0	N	Dihydrofolate:folylpolyglutamate synthetase
1463	186635	1463	G	52	98.08	1.92	0	0	0	0	N	Dihydrofolate:folylpolyglutamate synthetase
1464	187654	1464	T	270	1.11	98.52	0	0.37	0	0	N	intergenic region
1465	189250	1465	G	121	99.17	0.83	0	0	0	0	N	Cardiolipin synthase
1466	189594	1466	C	144	0	0.69	0.69	98.61	0	0	N	Hypothetical protein
1467	189876	1467	A	105	0.95	97.14	1.9	0	0	0	N	Hypothetical protein
1468	189913	1468	G	96	100	0	0	0	0	0	N	Hypothetical protein
1469	189915	1469	G	96	0	0	0	100	0	0	N	Hypothetical protein
1470	189936	1470	T	125	98.4	1.6	0	0	0	0	N	Hypothetical protein
1471	190191	1471	T	36	0	97.22	0	2.78	0	0	N	Hypothetical protein
1472	190196	1472	T	35	0	94.29	0	5.71	0	0	N	Hypothetical protein
1473	190976	1473	T	212	99.53	0	0.47	0	0	0	N	Hypothetical protein
1474	191103	1474	G	266	100	0	0	0	0	0	N	intergenic region
1475	191185	1475	G	208	100	0	0	0	0	0	N	Ribonucleotide reductase, class III, anaerobic
1476	191296	1476	C	63	100	0	0	0	0	0	N	Ribonucleotide reductase, class III, anaerobic
1477	191300	1477	G	63	100	0	0	0	0	0	N	Ribonucleotide reductase, class III, anaerobic
1478	191351	1478	T	75	1.33	97.33	0	1.33	0	0	N	Ribonucleotide reductase, class III, anaerobic
1479	191361	1479	C	111	100	0	0	0	0	0	N	Ribonucleotide reductase, class III, anaerobic
1480	191582	1480	C	181	0	0	0.55	99.45	0	0	N	Ribonucleotide reductase, class III, anaerobic
1481	191945	1481	T	168	1.19	98.81	0	0	0	0	N	Ribonucleotide reductase, class III, anaerobic
1482	191995	1482	A	127	0	0	100	0	0	0	N	Ribonucleotide reductase, class III, anaerobic
1483	192018	1483	G	155	100	0	0	0	0	0	N	Ribonucleotide reductase, class III, anaerobic
1484	192108	1484	T	94	0	100	0	0	0	0	N	Ribonucleotide reductase, class III, anaerobic
1485	192272	1485	T	75	0	100	0	0	0	0	N	Ribonucleotide reductase, class III, anaerobic
1486	192293	1486	A	99	0	0	0	100	0	0	N	Ribonucleotide reductase, class III, anaerobic
1487	192308	1487	G	79	97.47	1.27	1.27	0	0	0	N	Ribonucleotide reductase, class III, anaerobic
1488	192350	1488	T	41	0	100	0	0	0	0	N	Ribonucleotide reductase, class III, anaerobic
1489	192359	1489	T	41	100	0	0	0	0	0	N	Ribonucleotide reductase, class III, anaerobic
1490	192362	1490	T	41	0	100	0	0	0	0	N	Ribonucleotide reductase, class III, anaerobic
1491	192380	1491	C	41	0	0	0	100	0	0	N	Ribonucleotide reductase, class III, anaerobic
1492	192395	1492	T	13	0	92.31	0	7.69	0	0	N	Ribonucleotide reductase, class III, anaerobic
1493	192401	1493	G	14	78.57	0	21.43	0	0	0	N	Ribonucleotide reductase, class III, anaerobic
1494	192683	1494	G	57	1.75	1.75	1.75	94.74	0	0	N	Ribonucleotide reductase, class III, anaerobic
1495	193238	1495	T	43	4.65	90.7	0	4.65	0	0	N	Ribonucleotide reductase, class III, anaerobic
1496	193489	1496	G	25	100	0	0	0	0	0	N	intergenic region
1497	193700	1497	C	68	0	0	0	100	0	0	N	Hypothetical protein
1498	193715	1498	C	20	0	0	95	5	0	0	N	Hypothetical protein
1499	193721	1499	A	20	0	0	100	0	0	0	N	Hypothetical protein
1500	193871	1500	C	53	0	0	100	0	0	0	N	Hypothetical protein
1501	193889	1501	T	49	0	97.96	0	2.04	0	0	N	Hypothetical protein
1502	194053	1502	G	102	98.04	0.98	0.98	0	0	0	N	Hypothetical protein
1503	194172	1503	G	71	0	0	1.41	98.59	0	0	N	NrdD activating enzyme, generating glycyl radical
1504	194175	1504	C	71	0	0	0	100	0	0	N	NrdD activating enzyme, generating glycyl radical
1505	194190	1505	C	90	0	0	1.11	98.89	0	0	N	NrdD activating enzyme, generating glycyl radical
1506	194273	1506	C	132	0	0	0.76	99.24	0	0	N	NrdD activating enzyme, generating glycyl radical
1507	194364	1507	C	97	0	0	0	100	0	0	N	NrdD activating enzyme, generating glycyl radical
1508	194439	1508	G	97	0	100	0	0	0	0	N	NrdD activating enzyme, generating glycyl radical
1509	194521	1509	A	45	0	100	0	0	0	0	N	NrdD activating enzyme, generating glycyl radical
1510	194526	1510	T	45	0	97.78	0	2.22	0	0	N	NrdD activating enzyme, generating glycyl radical
1511	195382	1511	A	127	0.79	98.43	0	0	0	0.79	N	intergenic region
1512	195383	1512	G	127	0	7.87	0	92.13	0	0	N	intergenic region
1513	195384	1513	C	128	0	0.78	0	7.81	0	91.41	N	intergenic region
1514	195410	1514	C	192	98.44	0.52	0	1.04	0	0	N	intergenic region
1515	195451	1515	T	149	0	0	98.66	1.34	0	0	N	intergenic region
1516	195919	1516	G	155	99.35	0	0.65	0	0	0	N	intergenic region
1517	195989	1517	G	158	0	0	0.63	99.37	0	0	N	intergenic region
1518	196411	1518	G	92	0	1.09	0	98.91	0	0	N	50S Ribosomal protein L3
1519	196519	1519	G	76	94.74	2.63	2.63	0	0	0	N	50S Ribosomal protein L3
1520	196564	1520	A	94	1.06	0	98.94	0	0	0	N	50S Ribosomal protein L3
1521	197427	1521	A	180	0	0	100	0	0	0	N	50S Ribosomal protein L23
1522	197855	1522	T	102	0	99.02	0	0.98	0	0	N	50S Ribosomal protein L2
1523	199118	1523	T	114	0	99.12	0	0.88	0	0	N	Hypothetical protein
1524	201545	1524	T	133	99.25	0	0.75	0	0	0	N	50S Ribosomal protein L24
1525	201961	1525	A	84	3.57	0	95.24	1.19	0	0	N	50S Ribosomal protein L5
1526	202057	1526	C	112	0	0	0	100	0	0	N	50S Ribosomal protein L5
1527	202650	1527	C	131	100	0	0	0	0	0	N	intergenic region
1528	203244	1528	T	111	0	0	100	0	0	0	N	intergenic region
1529	203304	1529	C	109	0	0	0	100	0	0	N	intergenic region
1530	203845	1530	T	57	0	100	0	0	0	0	N	50S Ribosomal protein L6
1531	204978	1531	T	131	0.76	97.71	0	1.53	0	0	N	50S Ribosomal protein L30
1532	207078	1532	C	229	0	0	0	100	0	0	N	Adenylate kinase (ATP-AMP transphosphorylase)
1533	207426	1533	G	139	0.72	0	0.72	97.84	0	0.72	N	Adenylate kinase (ATP-AMP transphosphorylase)
1534	209262	1534	A	188	0	0	100	0	0	0	N	RNA polymerase alpha subunit
1535	210044	1535	T	156	0	99.36	0.64	0	0	0	N	50S Ribosomal protein L17
1536	212270	1536	T	169	0	100	0	0	0	0	N	intergenic region
1537	213455	1537	C	69	0	0	0	100	0	0	N	ABC transporter membrane-spanning permease - iron transport
1538	213464	1538	G	60	0	0	0	100	0	0	N	ABC transporter membrane-spanning permease - iron transport
1539	213479	1539	G	99	100	0	0	0	0	0	N	ABC transporter membrane-spanning permease - iron transport
1540	213495	1540	A	19	0	0	100	0	0	0	N	ABC transporter membrane-spanning permease - iron transport
1541	213499	1541	T	19	0	100	0	0	0	0	N	ABC transporter membrane-spanning permease - iron transport
1542	213501	1542	C	19	100	0	0	0	0	0	N	ABC transporter membrane-spanning permease - iron transport
1543	213535	1543	A	158	0.63	0	99.37	0	0	0	N	ABC transporter membrane-spanning permease - iron transport
1544	213627	1544	A	66	0	100	0	0	0	0	N	ABC transporter membrane-spanning permease - iron transport
1545	213634	1545	T	39	0	97.44	2.56	0	0	0	N	ABC transporter membrane-spanning permease - iron transport
1546	213640	1546	G	39	97.44	0	2.56	0	0	0	N	ABC transporter membrane-spanning permease - iron transport
1547	213899	1547	A	160	1.25	98.75	0	0	0	0	N	ABC transporter membrane-spanning permease - iron transport
1548	214052	1548	C	206	0.49	1.94	0	97.57	0	0	N	ABC transporter membrane-spanning permease - iron transport
1549	214331	1549	A	106	1.89	0	98.11	0	0	0	N	ABC transporter membrane-spanning permease - iron transport
1550	214477	1550	C	170	0	0	0	100	0	0	N	ABC transporter membrane-spanning permease - iron transport
1551	214516	1551	G	133	100	0	0	0	0	0	N	ABC transporter membrane-spanning permease - iron transport
1552	214548	1552	C	150	0	0	0	100	0	0	N	ABC transporter membrane-spanning permease - iron transport
1553	214570	1553	C	144	0	0	0	100	0	0	N	ABC transporter membrane-spanning permease - iron transport
1554	214645	1554	G	200	0.5	0	0.5	99	0	0	N	ABC transporter membrane-spanning permease - iron transport
1555	214795	1555	G	235	99.57	0.43	0	0	0	0	N	ABC transporter membrane-spanning permease - iron transport
1556	214816	1556	G	195	99.49	0	0	0	0	0.51	N	ABC transporter membrane-spanning permease - iron transport
1557	214831	1557	T	159	1.26	98.74	0	0	0	0	N	ABC transporter membrane-spanning permease - iron transport
1558	214870	1558	G	163	0.61	0	2.45	96.93	0	0	N	ABC transporter membrane-spanning permease - iron transport
1559	215079	1559	A	167	0.6	98.8	0	0.6	0	0	N	ABC transporter ATP-binding protein - iron transport
1560	215109	1560	T	119	0	0	99.16	0.84	0	0	N	ABC transporter ATP-binding protein - iron transport
1561	215124	1561	G	121	100	0	0	0	0	0	N	ABC transporter ATP-binding protein - iron transport
1562	215206	1562	G	122	98.36	0.82	0.82	0	0	0	N	ABC transporter ATP-binding protein - iron transport
1563	215474	1563	T	97	0	98.97	1.03	0	0	0	N	ABC transporter ATP-binding protein - iron transport
1564	215641	1564	T	134	0	100	0	0	0	0	N	ABC transporter ATP-binding protein - iron transport
1565	216312	1565	T	141	0.71	98.58	0	0.71	0	0	N	ABC transporter solute-binding protein - iron transport, truncation
1566	216350	1566	A	253	0.79	0	99.21	0	0	0	N	ABC transporter solute-binding protein - iron transport, truncation
1567	216382	1567	C	202	98.02	1.98	0	0	0	0	N	intergenic region
1568	216513	1568	G	261	72.8	0	26.44	0.77	0	0	N	ABC transporter substrate-binding protein - iron transport, truncation
1569	216829	1569	G	199	100	0	0	0	0	0	N	intergenic region
1570	216965	1570	C	229	0	0.44	0	99.56	0	0	N	intergenic region
1571	217015	1571	T	87	0	100	0	0	0	0	N	intergenic region
1572	217017	1572	C	87	0	0	0	100	0	0	N	intergenic region
1573	217030	1573	C	76	3.95	0	96.05	0	0	0	N	intergenic region
1574	217136	1574	G	118	1.69	0	1.69	0.85	0	95.76	N	intergenic region
1575	217140	1575	T	118	0	98.31	0	0.85	0	0.85	N	intergenic region
1576	217240	1576	A	248	4.03	0	95.16	0.81	0	0	N	intergenic region
1577	217354	1577	T	265	1.13	0	97.74	1.13	0	0	N	Hypothetical protein
1578	218004	1578	A	261	0.77	0	98.47	0.77	0	0	N	Pyruvate formate-lyase 3
1579	218464	1579	T	192	0.52	0	99.48	0	0	0	N	DEOR-type transcriptional regulator
1580	218509	1580	A	232	0	0	99.57	0.43	0	0	N	DEOR-type transcriptional regulator
1581	218706	1581	A	218	0.46	0	99.08	0.46	0	0	N	DEOR-type transcriptional regulator
1582	218721	1582	C	194	0	0.52	0	99.48	0	0	N	DEOR-type transcriptional regulator
1583	219096	1583	G	199	98.49	0.5	0	1.01	0	0	N	DEOR-type transcriptional regulator
1584	219273	1584	A	239	0.42	0	99.16	0.42	0	0	N	Conserved hypothetical protein
1585	219930	1585	G	277	99.28	0.72	0	0	0	0	N	Conserved hypothetical protein
1586	219977	1586	C	326	0	0	0	100	0	0	N	Conserved hypothetical protein
1587	220460	1587	G	224	0	0	0.45	99.55	0	0	N	Phosphotransferase system sugar-specific EIIA component
1588	220896	1588	G	180	0	0	0.56	99.44	0	0	N	Phosphotransferase system sugar-specific EIIB component
1589	221146	1589	G	205	0.49	0.49	0.49	98.54	0	0	N	Phosphotransferase system sugar-specific EIIC component
1590	221259	1590	T	47	0	95.74	2.13	2.13	0	0	N	Phosphotransferase system sugar-specific EIIC component
1591	221265	1591	A	47	0	0	97.87	2.13	0	0	N	Phosphotransferase system sugar-specific EIIC component
1592	221310	1592	T	241	0	99.59	0.41	0	0	0	N	Phosphotransferase system sugar-specific EIIC component
1593	221713	1593	C	169	0	0	0	100	0	0	N	Phosphotransferase system sugar-specific EIIC component
1594	221714	1594	T	169	0	98.22	0	1.78	0	0	N	Phosphotransferase system sugar-specific EIIC component
1595	221799	1595	A	186	1.61	0	98.39	0	0	0	N	Phosphotransferase system sugar-specific EIIC component
1596	221832	1596	A	289	0	0	0	100	0	0	N	Phosphotransferase system sugar-specific EIIC component
1597	221883	1597	A	131	0.76	0	98.47	0.76	0	0	N	Phosphotransferase system sugar-specific EIIC component
1598	222261	1598	G	145	97.93	1.38	0.69	0	0	0	N	Phosphotransferase system sugar-specific EIIC component
1599	222304	1599	T	161	0.62	99.38	0	0	0	0	N	Phosphotransferase system sugar-specific EIIC component
1600	222362	1600	T	87	0	100	0	0	0	0	N	Phosphotransferase system sugar-specific EIIC component
1601	222366	1601	A	87	0	0	96.55	3.45	0	0	N	Phosphotransferase system sugar-specific EIIC component
1602	222373	1602	G	147	100	0	0	0	0	0	N	Phosphotransferase system sugar-specific EIIC component
1603	222416	1603	A	172	0.58	0	98.84	0.58	0	0	N	Phosphotransferase system sugar-specific EIIC component
1604	222562	1604	G	100	100	0	0	0	0	0	N	intergenic region
1605	222567	1605	T	101	0	98.02	0	1.98	0	0	N	intergenic region
1606	223182	1606	A	114	0.88	0.88	97.37	0.88	0	0	N	Formate acetyltransferase 3
1607	223185	1607	A	115	0.87	0	99.13	0	0	0	N	Formate acetyltransferase 3
1608	223590	1608	C	196	0	0	0	100	0	0	N	Formate acetyltransferase 3
1609	223944	1609	A	88	0	0	100	0	0	0	N	Formate acetyltransferase 3
1610	224550	1610	G	118	0	0	1.69	98.31	0	0	N	Formate acetyltransferase 3
1611	224553	1611	T	118	96.61	0.85	1.69	0.85	0	0	N	Formate acetyltransferase 3
1612	224589	1612	A	112	0	100	0	0	0	0	N	Formate acetyltransferase 3
1613	224896	1613	T	202	0.5	99.5	0	0	0	0	N	Formate acetyltransferase 3
1614	225503	1614	T	153	0	99.35	0	0.65	0	0	N	Transaldolase C
1615	225543	1615	G	205	100	0	0	0	0	0	N	Transaldolase C
1616	225827	1616	T	122	0	0	99.18	0.82	0	0	N	Glycerol dehydrogenase, NAD+ dependent
1617	226868	1617	T	159	0.63	99.37	0	0	0	0	N	intergenic region
1618	226870	1618	C	159	0	0	0	100	0	0	N	intergenic region
1619	227020	1619	T	259	100	0	0	0	0	0	N	intergenic region
1620	227107	1620	G	304	0.33	0	0	99.67	0	0	N	intergenic region
1621	227414	1621	T	121	1.65	97.52	0	0.83	0	0	N	Leucyl-tRNA synthetase
1622	227610	1622	A	120	0	0	98.33	1.67	0	0	N	Leucyl-tRNA synthetase
1623	228198	1623	A	20	0	0	0	100	0	0	N	Leucyl-tRNA synthetase
1624	228204	1624	C	20	0	0	0	100	0	0	N	Leucyl-tRNA synthetase
1625	228473	1625	G	50	100	0	0	0	0	0	N	Leucyl-tRNA synthetase
1626	228516	1626	C	51	0	1.96	1.96	96.08	0	0	N	Leucyl-tRNA synthetase
1627	228558	1627	G	66	96.97	0	3.03	0	0	0	N	Leucyl-tRNA synthetase
1628	228570	1628	C	79	0	0	0	100	0	0	N	Leucyl-tRNA synthetase
1629	228636	1629	A	70	0	100	0	0	0	0	N	Leucyl-tRNA synthetase
1630	228645	1630	T	49	0	100	0	0	0	0	N	Leucyl-tRNA synthetase
1631	228663	1631	T	58	0	100	0	0	0	0	N	Leucyl-tRNA synthetase
1632	228693	1632	T	71	1.41	98.59	0	0	0	0	N	Leucyl-tRNA synthetase
1633	228783	1633	C	63	0	0	0	100	0	0	N	Leucyl-tRNA synthetase
1634	229027	1634	G	53	98.11	0	1.89	0	0	0	N	Leucyl-tRNA synthetase
1635	229065	1635	T	54	0	98.15	0	1.85	0	0	N	Leucyl-tRNA synthetase
1636	229069	1636	A	53	0	0	100	0	0	0	N	Leucyl-tRNA synthetase
1637	229143	1637	T	92	0	98.91	0	1.09	0	0	N	Leucyl-tRNA synthetase
1638	229353	1638	C	44	0	0	0	100	0	0	N	Leucyl-tRNA synthetase
1639	229356	1639	A	44	0	0	2.27	97.73	0	0	N	Leucyl-tRNA synthetase
1640	229359	1640	A	44	0	0	100	0	0	0	N	Leucyl-tRNA synthetase
1641	229444	1641	G	82	100	0	0	0	0	0	N	Leucyl-tRNA synthetase
1642	229575	1642	T	17	0	100	0	0	0	0	N	Leucyl-tRNA synthetase
1643	229579	1643	C	17	0	0	0	100	0	0	N	Leucyl-tRNA synthetase
1644	229620	1644	T	4	100	0	0	0	0	0	N	Leucyl-tRNA synthetase
1645	229623	1645	A	4	75	0	0	25	0	0	N	Leucyl-tRNA synthetase
1646	229626	1646	C	4	0	25	0	75	0	0	N	Leucyl-tRNA synthetase
1647	229644	1647	C	33	3.03	0	0	96.97	0	0	N	Leucyl-tRNA synthetase
1648	229653	1648	C	39	0	0	0	100	0	0	N	Leucyl-tRNA synthetase
1649	229671	1649	G	6	83.33	0	16.67	0	0	0	N	Leucyl-tRNA synthetase
1650	229996	1650	A	31	0	0	100	0	0	0	N	Conserved hypothetical protein
1651	230005	1651	G	39	2.56	0	0	97.44	0	0	N	Conserved hypothetical protein
1652	230029	1652	A	19	0	100	0	0	0	0	N	Conserved hypothetical protein
1653	230034	1653	A	19	0	100	0	0	0	0	N	Conserved hypothetical protein
1654	230158	1654	C	54	0	0	0	100	0	0	N	Conserved hypothetical protein
1655	230207	1655	C	86	100	0	0	0	0	0	N	Conserved hypothetical protein
1656	230279	1656	T	71	100	0	0	0	0	0	N	Conserved hypothetical protein
1657	230377	1657	A	86	0	0	100	0	0	0	N	Conserved hypothetical protein
1658	230402	1658	G	100	100	0	0	0	0	0	N	Conserved hypothetical protein
1659	230472	1659	C	52	0	0	0	100	0	0	N	Conserved hypothetical protein
1660	230486	1660	A	8	0	0	100	0	0	0	N	Conserved hypothetical protein
1661	230488	1661	C	8	100	0	0	0	0	0	N	Conserved hypothetical protein
1662	230492	1662	A	8	0	0	100	0	0	0	N	Conserved hypothetical protein
1663	230494	1663	T	8	0	100	0	0	0	0	N	Conserved hypothetical protein
1664	230512	1664	T	5	0	100	0	0	0	0	N	Conserved hypothetical protein
1665	230518	1665	A	5	0	0	100	0	0	0	N	Conserved hypothetical protein
1666	230533	1666	A	57	0	0	100	0	0	0	N	Conserved hypothetical protein
1667	230571	1667	A	101	0	0	0	100	0	0	N	Conserved hypothetical protein
1668	230609	1668	T	101	0	100	0	0	0	0	N	Conserved hypothetical protein
1669	230727	1669	A	101	0	0	100	0	0	0	N	Conserved hypothetical protein
1670	230787	1670	G	61	0	0	0	100	0	0	N	Conserved hypothetical protein
1671	230796	1671	T	77	0	0	97.4	2.6	0	0	N	Conserved hypothetical protein
1672	230880	1672	A	19	0	0	0	100	0	0	N	Conserved hypothetical protein
1673	230883	1673	G	19	0	0	0	100	0	0	N	Conserved hypothetical protein
1674	230886	1674	T	19	100	0	0	0	0	0	N	Conserved hypothetical protein
1675	230895	1675	A	50	0	0	100	0	0	0	N	Conserved hypothetical protein
1676	230898	1676	C	50	0	0	0	100	0	0	N	Conserved hypothetical protein
1677	230925	1677	A	60	0	0	100	0	0	0	N	Conserved hypothetical protein
1678	230973	1678	C	83	0	0	0	100	0	0	N	Conserved hypothetical protein
1679	231079	1679	A	88	0	0	98.86	1.14	0	0	Y	Conserved hypothetical protein
1680	231080	1680	T	88	0	100	0	0	0	0	Y	Conserved hypothetical protein
1681	231087	1681	T	80	97.5	0	1.25	1.25	0	0	N	Conserved hypothetical protein
1682	231088	1682	A	80	1.25	0	98.75	0	0	0	N	intergenic region
1683	231896	1683	A	90	0	0	98.89	1.11	0	0	N	intergenic region
1684	232047	1684	T	51	0	0	100	0	0	0	N	intergenic region
1685	232223	1685	C	12	0	0	0	100	0	0	N	Branch migration of Holliday structures
1686	232226	1686	A	12	0	0	100	0	0	0	N	Branch migration of Holliday structures
1687	232250	1687	A	18	5.56	0	0	94.44	0	0	N	Branch migration of Holliday structures
1688	232262	1688	T	27	100	0	0	0	0	0	N	Branch migration of Holliday structures
1689	232280	1689	G	33	100	0	0	0	0	0	N	Branch migration of Holliday structures
1690	232301	1690	G	55	0	100	0	0	0	0	N	Branch migration of Holliday structures
1691	232323	1691	C	22	0	0	0	100	0	0	N	Branch migration of Holliday structures
1692	232325	1692	C	22	0	0	100	0	0	0	N	Branch migration of Holliday structures
1693	232424	1693	T	28	0	0	96.43	3.57	0	0	N	Branch migration of Holliday structures
1694	232448	1694	G	33	100	0	0	0	0	0	N	Branch migration of Holliday structures
1695	232457	1695	T	21	4.76	90.48	4.76	0	0	0	N	Branch migration of Holliday structures
1696	232499	1696	G	34	100	0	0	0	0	0	N	Branch migration of Holliday structures
1697	232514	1697	T	35	0	100	0	0	0	0	N	Branch migration of Holliday structures
1698	232532	1698	A	29	3.45	96.55	0	0	0	0	N	Branch migration of Holliday structures
1699	232583	1699	A	29	0	0	100	0	0	0	N	Branch migration of Holliday structures
1700	232586	1700	A	29	0	0	0	100	0	0	N	Branch migration of Holliday structures
1701	232631	1701	C	21	90.48	9.52	0	0	0	0	N	Branch migration of Holliday structures
1702	232637	1702	G	20	100	0	0	0	0	0	N	Branch migration of Holliday structures
1703	232664	1703	C	61	0	3.28	0	96.72	0	0	N	Branch migration of Holliday structures
1704	232781	1704	G	53	98.11	0	1.89	0	0	0	N	Branch migration of Holliday structures
1705	232853	1705	T	107	0.93	99.07	0	0	0	0	N	Branch migration of Holliday structures
1706	232991	1706	G	75	2.67	97.33	0	0	0	0	N	Branch migration of Holliday structures
1707	233209	1707	C	58	0	0	0	100	0	0	N	Hypothetical protein
1708	233222	1708	G	105	100	0	0	0	0	0	N	Hypothetical protein
1709	233253	1709	T	161	0.62	98.76	0	0.62	0	0	N	Hypothetical protein
1710	233353	1710	A	134	0	0	100	0	0	0	N	Hypothetical protein
1711	233537	1711	T	177	0	100	0	0	0	0	N	Hypothetical protein
1712	233829	1712	T	157	100	0	0	0	0	0	N	intergenic region
1713	234053	1713	C	94	0	0	1.06	98.94	0	0	N	Undecaprenyl diphosphate synthase
1714	234794	1714	G	77	100	0	0	0	0	0	N	Phosphatidate cytidylyltransferase
1715	234829	1715	A	51	0	0	100	0	0	0	N	Phosphatidate cytidylyltransferase
1716	234840	1716	C	58	100	0	0	0	0	0	N	Phosphatidate cytidylyltransferase
1717	234868	1717	T	99	1.01	98.99	0	0	0	0	N	Phosphatidate cytidylyltransferase
1718	234889	1718	A	142	0	0.7	98.59	0.7	0	0	N	Phosphatidate cytidylyltransferase
1719	235657	1719	C	97	1.03	2.06	1.03	95.88	0	0	N	Determinant for enhanced expression of pheromone
1720	235687	1720	C	94	0	0	0	100	0	0	N	Determinant for enhanced expression of pheromone
1721	235852	1721	T	117	0	100	0	0	0	0	N	Determinant for enhanced expression of pheromone
1722	236539	1722	G	147	100	0	0	0	0	0	N	Determinant for enhanced expression of pheromone
1723	237070	1723	A	164	1.22	0	98.78	0	0	0	N	Prolyl-tRNA synthetase
1724	237217	1724	G	73	94.52	1.37	4.11	0	0	0	N	Prolyl-tRNA synthetase
1725	237474	1725	T	88	0	100	0	0	0	0	N	Prolyl-tRNA synthetase
1726	237495	1726	T	118	0	98.31	0	1.69	0	0	N	Prolyl-tRNA synthetase
1727	237700	1727	C	172	0	0	0	100	0	0	N	Prolyl-tRNA synthetase
1728	237817	1728	T	103	0	100	0	0	0	0	N	Prolyl-tRNA synthetase
1729	237946	1729	A	135	0	0	99.26	0.74	0	0	N	Prolyl-tRNA synthetase
1730	238147	1730	T	69	0	100	0	0	0	0	N	Prolyl-tRNA synthetase
1731	239072	1731	C	142	0	0	0	100	0	0	N	6-phospho-beta-glucosidase
1732	240088	1732	A	75	5.33	0	94.67	0	0	0	N	6-phospho-beta-glucosidase
1733	240089	1733	G	75	94.67	0	5.33	0	0	0	N	6-phospho-beta-glucosidase
1734	240092	1734	T	75	5.33	94.67	0	0	0	0	N	6-phospho-beta-glucosidase
1735	240100	1735	T	105	0.95	98.1	0	0.95	0	0	N	6-phospho-beta-glucosidase
1736	240447	1736	T	45	0	0	97.78	2.22	0	0	N	L-glutamine-D-fructose-6-phosphate amidotransferase
1737	240459	1737	C	50	0	0	0	100	0	0	N	L-glutamine-D-fructose-6-phosphate amidotransferase
1738	240543	1738	G	33	0	0	0	100	0	0	N	L-glutamine-D-fructose-6-phosphate amidotransferase
1739	240546	1739	A	33	3.03	0	93.94	3.03	0	0	N	L-glutamine-D-fructose-6-phosphate amidotransferase
1740	240594	1740	T	25	0	0	100	0	0	0	N	L-glutamine-D-fructose-6-phosphate amidotransferase
1741	240597	1741	C	25	0	0	0	100	0	0	N	L-glutamine-D-fructose-6-phosphate amidotransferase
1742	240717	1742	C	55	83.64	0	0	0	0	16.36	N	L-glutamine-D-fructose-6-phosphate amidotransferase
1743	240720	1743	T	55	0	0	90.91	0	0	9.09	N	L-glutamine-D-fructose-6-phosphate amidotransferase
1744	240741	1744	T	19	0	100	0	0	0	0	N	L-glutamine-D-fructose-6-phosphate amidotransferase
1745	240771	1745	A	8	0	0	0	100	0	0	N	L-glutamine-D-fructose-6-phosphate amidotransferase
1746	240787	1746	A	8	0	0	100	0	0	0	Y	L-glutamine-D-fructose-6-phosphate amidotransferase
1747	240855	1747	G	29	100	0	0	0	0	0	N	L-glutamine-D-fructose-6-phosphate amidotransferase
1748	240864	1748	C	24	0	0	0	100	0	0	N	L-glutamine-D-fructose-6-phosphate amidotransferase
1749	240867	1749	T	24	0	95.83	0	4.17	0	0	N	L-glutamine-D-fructose-6-phosphate amidotransferase
1750	240882	1750	T	33	0	100	0	0	0	0	N	L-glutamine-D-fructose-6-phosphate amidotransferase
1751	240885	1751	T	33	0	100	0	0	0	0	N	L-glutamine-D-fructose-6-phosphate amidotransferase
1752	240906	1752	C	72	0	1.39	0	98.61	0	0	N	L-glutamine-D-fructose-6-phosphate amidotransferase
1753	240924	1753	T	46	0	100	0	0	0	0	N	L-glutamine-D-fructose-6-phosphate amidotransferase
1754	240960	1754	C	52	0	0	1.92	98.08	0	0	N	L-glutamine-D-fructose-6-phosphate amidotransferase
1755	240984	1755	T	4	100	0	0	0	0	0	N	L-glutamine-D-fructose-6-phosphate amidotransferase
1756	240987	1756	C	4	0	0	0	100	0	0	N	L-glutamine-D-fructose-6-phosphate amidotransferase
1757	240988	1757	A	4	0	100	0	0	0	0	N	L-glutamine-D-fructose-6-phosphate amidotransferase
1758	241008	1758	T	5	0	100	0	0	0	0	N	L-glutamine-D-fructose-6-phosphate amidotransferase
1759	241014	1759	G	5	0	0	0	100	0	0	N	L-glutamine-D-fructose-6-phosphate amidotransferase
1760	241050	1760	T	98	0	98.98	0	1.02	0	0	N	L-glutamine-D-fructose-6-phosphate amidotransferase
1761	241065	1761	T	34	0	100	0	0	0	0	N	L-glutamine-D-fructose-6-phosphate amidotransferase
1762	241077	1762	T	39	0	97.44	0	2.56	0	0	N	L-glutamine-D-fructose-6-phosphate amidotransferase
1763	241141	1763	A	117	0	0	100	0	0	0	N	L-glutamine-D-fructose-6-phosphate amidotransferase
1764	241422	1764	C	115	0	0	0	100	0	0	N	L-glutamine-D-fructose-6-phosphate amidotransferase
1765	241431	1765	T	105	0	100	0	0	0	0	N	L-glutamine-D-fructose-6-phosphate amidotransferase
1766	241597	1766	G	115	97.39	1.74	0.87	0	0	0	N	L-glutamine-D-fructose-6-phosphate amidotransferase
1767	241788	1767	T	14	0	100	0	0	0	0	N	L-glutamine-D-fructose-6-phosphate amidotransferase
1768	241794	1768	G	14	0	0	0	100	0	0	N	L-glutamine-D-fructose-6-phosphate amidotransferase
1769	241842	1769	A	17	0	0	100	0	0	0	N	L-glutamine-D-fructose-6-phosphate amidotransferase
1770	241848	1770	C	17	0	0	0	100	0	0	N	L-glutamine-D-fructose-6-phosphate amidotransferase
1771	241872	1771	C	48	0	0	0	100	0	0	N	L-glutamine-D-fructose-6-phosphate amidotransferase
1772	241881	1772	C	39	0	0	2.56	97.44	0	0	N	L-glutamine-D-fructose-6-phosphate amidotransferase
1773	241884	1773	C	39	0	0	0	100	0	0	N	L-glutamine-D-fructose-6-phosphate amidotransferase
1774	241908	1774	G	67	0	100	0	0	0	0	N	L-glutamine-D-fructose-6-phosphate amidotransferase
1775	241923	1775	T	79	1.27	98.73	0	0	0	0	N	L-glutamine-D-fructose-6-phosphate amidotransferase
1776	241926	1776	G	79	100	0	0	0	0	0	N	L-glutamine-D-fructose-6-phosphate amidotransferase
1777	242025	1777	G	27	100	0	0	0	0	0	N	L-glutamine-D-fructose-6-phosphate amidotransferase
1778	242034	1778	G	21	100	0	0	0	0	0	N	L-glutamine-D-fructose-6-phosphate amidotransferase
1779	242037	1779	T	21	0	100	0	0	0	0	N	L-glutamine-D-fructose-6-phosphate amidotransferase
1780	242173	1780	C	80	0	1.25	0	98.75	0	0	N	intergenic region
1781	242470	1781	T	69	0	98.55	0	1.45	0	0	N	Conserved hypothetical protein
1782	242497	1782	T	68	0	100	0	0	0	0	N	Conserved hypothetical protein
1783	242552	1783	T	95	0	0	98.95	1.05	0	0	N	Conserved hypothetical protein
1784	242841	1784	G	184	99.46	0	0.54	0	0	0	N	Conserved hypothetical protein
1785	243070	1785	G	65	0	0	0	100	0	0	N	Conserved hypothetical protein
1786	243080	1786	C	57	0	3.51	0	96.49	0	0	N	Conserved hypothetical protein
1787	243161	1787	C	104	0	0	0.96	99.04	0	0	N	Conserved hypothetical protein
1788	243698	1788	A	46	0	0	0	100	0	0	N	Alkaline amylopullulanase
1789	243726	1789	G	117	98.29	0	1.71	0	0	0	N	Alkaline amylopullulanase
1790	243858	1790	C	59	1.69	0	0	98.31	0	0	N	Alkaline amylopullulanase
1791	244082	1791	G	99	100	0	0	0	0	0	N	Alkaline amylopullulanase
1792	244214	1792	G	108	100	0	0	0	0	0	N	Alkaline amylopullulanase
1793	244877	1793	T	79	0	0	100	0	0	0	N	Alkaline amylopullulanase
1794	244952	1794	T	72	2.78	95.83	0	1.39	0	0	N	Alkaline amylopullulanase
1795	244994	1795	G	92	0	0	0	100	0	0	N	Alkaline amylopullulanase
1796	245546	1796	T	110	0	99.09	0	0.91	0	0	N	Alkaline amylopullulanase
1797	245645	1797	G	150	0	0	0	99.33	0	0.67	N	Alkaline amylopullulanase
1798	245720	1798	G	69	100	0	0	0	0	0	N	Alkaline amylopullulanase
1799	245883	1799	T	93	1.08	98.92	0	0	0	0	N	Alkaline amylopullulanase
1800	246395	1800	C	161	0	0.62	0	99.38	0	0	N	Alkaline amylopullulanase
1801	246521	1801	T	107	0.93	99.07	0	0	0	0	N	Alkaline amylopullulanase
1802	246836	1802	G	122	97.54	1.64	0	0.82	0	0	N	Alkaline amylopullulanase
1803	246939	1803	T	111	0.9	99.1	0	0	0	0	Y	Alkaline amylopullulanase
1804	247204	1804	C	175	0	0	0.57	99.43	0	0	N	intergenic region
1805	247393	1805	A	180	0	0	0.56	99.44	0	0	N	intergenic region
1806	247434	1806	A	189	1.06	0.53	97.35	1.06	0	0	N	intergenic region
1807	247692	1807	G	124	100	0	0	0	0	0	N	30S Ribosomal protein S12
1808	248128	1808	T	97	0	100	0	0	0	0	N	30S Ribosomal protein S7
1809	248649	1809	G	96	100	0	0	0	0	0	N	intergenic region
1810	248651	1810	T	96	0	100	0	0	0	0	N	intergenic region
1811	248677	1811	G	87	97.7	0	2.3	0	0	0	N	intergenic region
1812	248700	1812	T	82	1.22	98.78	0	0	0	0	N	intergenic region
1813	248776	1813	C	98	98.98	1.02	0	0	0	0	N	intergenic region
1814	249236	1814	G	80	98.75	0	1.25	0	0	0	N	Elongation factor G
1815	249659	1815	C	140	0	0	0.71	99.29	0	0	N	Elongation factor G
1816	249737	1816	T	150	0	98	0	2	0	0	N	Elongation factor G
1817	249793	1817	T	90	0	100	0	0	0	0	N	Elongation factor G
1818	250074	1818	G	209	0	0	0	100	0	0	N	Elongation factor G
1819	250364	1819	T	49	0	100	0	0	0	0	N	Elongation factor G
1820	250373	1820	C	57	0	0	1.75	98.25	0	0	N	Elongation factor G
1821	250421	1821	A	143	0	0	99.3	0.7	0	0	N	Elongation factor G
1822	251217	1822	C	200	0	0	0	100	0	0	N	DNA polymerase III, alpha subunit
1823	251411	1823	C	193	0	0	0	100	0	0	N	DNA polymerase III, alpha subunit
1824	251520	1824	C	155	0	0	0	100	0	0	N	DNA polymerase III, alpha subunit
1825	252282	1825	A	101	0.99	0	99.01	0	0	0	N	DNA polymerase III, alpha subunit
1826	253021	1826	T	92	0	98.91	0	1.09	0	0	N	DNA polymerase III, alpha subunit
1827	253203	1827	T	91	0	100	0	0	0	0	N	DNA polymerase III, alpha subunit
1828	253269	1828	C	35	0	0	0	100	0	0	N	DNA polymerase III, alpha subunit
1829	253288	1829	T	48	0	100	0	0	0	0	N	DNA polymerase III, alpha subunit
1830	253416	1830	A	78	1.28	0	97.44	1.28	0	0	N	DNA polymerase III, alpha subunit
1831	254115	1831	A	48	0	0	100	0	0	0	N	DNA polymerase III, alpha subunit
1832	254517	1832	G	94	98.94	1.06	0	0	0	0	N	DNA polymerase III, alpha subunit
1833	254562	1833	A	67	0	0	100	0	0	0	N	DNA polymerase III, alpha subunit
1834	254793	1834	C	69	0	0	0	100	0	0	N	DNA polymerase III, alpha subunit
1835	255080	1835	C	100	0	3	4	93	0	0	N	DNA polymerase III, alpha subunit
1836	255207	1836	C	113	0.88	0.88	0	98.23	0	0	N	DNA polymerase III, alpha subunit
1837	255497	1837	G	156	100	0	0	0	0	0	N	intergenic region
1838	255593	1838	G	150	100	0	0	0	0	0	N	Hypothetical protein
1839	255757	1839	T	123	0.81	97.56	0.81	0.81	0	0	N	Hypothetical protein
1840	255899	1840	A	198	0.51	0	98.99	0.51	0	0	N	Conserved hypothetical protein
1841	256233	1841	T	121	0.83	99.17	0	0	0	0	N	intergenic region
1842	256304	1842	G	179	98.88	0	1.12	0	0	0	N	Aminopeptidase
1843	256583	1843	C	79	0	0	0	100	0	0	N	Aminopeptidase
1844	256610	1844	A	65	6.15	0	92.31	1.54	0	0	N	Aminopeptidase
1845	256811	1845	C	15	0	0	0	100	0	0	N	Aminopeptidase
1846	256815	1846	C	15	0	0	0	100	0	0	N	Aminopeptidase
1847	256826	1847	C	5	0	0	0	100	0	0	N	Aminopeptidase
1848	256844	1848	C	65	0	0	0	100	0	0	N	Aminopeptidase
1849	257035	1849	G	73	100	0	0	0	0	0	N	Aminopeptidase
1850	257161	1850	T	124	0.81	99.19	0	0	0	0	N	Aminopeptidase
1851	257308	1851	C	132	0	0	0	100	0	0	N	Aminopeptidase
1852	257379	1852	C	59	0	0	100	0	0	0	N	Aminopeptidase
1853	257735	1853	T	64	0	0	100	0	0	0	N	Conserved hypothetical protein
1854	257736	1854	G	64	100	0	0	0	0	0	N	Conserved hypothetical protein
1855	257744	1855	T	54	100	0	0	0	0	0	N	Conserved hypothetical protein
1856	257756	1856	C	65	0	0	0	100	0	0	N	Conserved hypothetical protein
1857	257895	1857	A	16	43.75	31.25	0	25	0	0	N	intergenic region
1858	258215	1858	T	176	0	0.57	97.73	1.7	0	0	N	Ribosomal small subunit pseudouridine synthase A
1859	258411	1859	A	87	0	0	98.85	1.15	0	0	N	Ribosomal small subunit pseudouridine synthase A
1860	258488	1860	C	86	1.16	0	1.16	97.67	0	0	N	Ribosomal small subunit pseudouridine synthase A
1861	258581	1861	G	56	96.43	1.79	1.79	0	0	0	Y	Ribosomal small subunit pseudouridine synthase A
1862	258589	1862	G	36	0	0	0	100	0	0	Y	Ribosomal small subunit pseudouridine synthase A
1863	258956	1863	C	104	0	0	99.04	0.96	0	0	N	Hypothetical protein
1864	258965	1864	C	109	0	0	0	100	0	0	N	Hypothetical protein
1865	258966	1865	G	109	96.33	1.83	1.83	0	0	0	N	Hypothetical protein
1866	259451	1866	C	114	0	0	0	100	0	0	N	Aminopeptidase C
1867	259601	1867	C	155	0	0	0	100	0	0	N	Aminopeptidase C
1868	259627	1868	C	100	1	0	1	98	0	0	N	Aminopeptidase C
1869	259691	1869	G	126	100	0	0	0	0	0	N	Aminopeptidase C
1870	259778	1870	T	148	0	100	0	0	0	0	N	Aminopeptidase C
1871	259910	1871	C	98	0	0	0	100	0	0	N	Aminopeptidase C
1872	260009	1872	C	45	0	2.22	0	97.78	0	0	N	Aminopeptidase C
1873	260024	1873	C	77	98.7	1.3	0	0	0	0	N	Aminopeptidase C
1874	260108	1874	T	81	0	97.53	1.23	1.23	0	0	N	Aminopeptidase C
1875	260330	1875	C	139	0.72	0.72	0	98.56	0	0	N	Aminopeptidase C
1876	260367	1876	G	118	100	0	0	0	0	0	N	intergenic region
1877	262139	1877	C	166	0	0.6	0.6	98.8	0	0	N	Phosphotransferase system, mannose-specific EIIC
1878	263139	1878	C	89	98.88	1.12	0	0	0	0	N	Phosphotransferase system, mannose-specific EIIAB
1879	263291	1879	T	179	0	0	0	100	53.07	0	N	intergenic region
1880	263300	1880	A	99	0	0	98.99	1.01	0	0	N	intergenic region
1881	263326	1881	T	157	0	0	100	0	0	0	N	intergenic region
1882	263365	1882	G	175	100	0	0	0	0	0	N	Alcohol dehydrogenase, propanol-preferring.
1883	263670	1883	G	102	100	0	0	0	0	0	N	Alcohol dehydrogenase, propanol-preferring.
1884	263786	1884	C	82	0	1.22	1.22	97.56	0	0	N	Alcohol dehydrogenase, propanol-preferring.
1885	264016	1885	A	102	0	0	100	0	0	0	N	Alcohol dehydrogenase, propanol-preferring.
1886	264504	1886	A	118	0.85	0	99.15	0	0	0	N	intergenic region
1887	264872	1887	A	96	1.04	0	97.92	1.04	0	0	N	Conserved hypothetical protein
1888	265096	1888	T	118	0.85	99.15	0	0	0	0	N	Conserved hypothetical protein
1889	265394	1889	A	91	0	0	100	0	0	0	N	Conserved hypothetical protein
1890	265430	1890	T	111	0	0	99.1	0.9	0	0	N	Conserved hypothetical protein
1891	265441	1891	C	51	0	1.96	0	98.04	0	0	N	Conserved hypothetical protein
1892	265451	1892	G	25	96	0	4	0	0	0	N	Conserved hypothetical protein
1893	265459	1893	T	41	0	100	0	0	0	0	N	Conserved hypothetical protein
1894	265478	1894	T	99	0	100	0	0	0	0	N	Conserved hypothetical protein
1895	265511	1895	G	72	100	0	0	0	0	0	N	Conserved hypothetical protein
1896	265514	1896	A	72	0	0	0	100	0	0	N	Conserved hypothetical protein
1897	265516	1897	C	72	0	0	100	0	0	0	N	Conserved hypothetical protein
1898	265540	1898	G	123	100	0	0	0	0	0	N	intergenic region
1899	265541	1899	G	124	99.19	0	0.81	0	0	0	N	intergenic region
1900	265555	1900	G	96	0	100	0	0	0	0	N	intergenic region
1901	265559	1901	T	96	0	100	0	0	0	0	N	intergenic region
1902	265586	1902	G	111	100	0	0	0	0	0	N	intergenic region
1903	265594	1903	G	163	100	0	0	0	0	0	N	intergenic region
1904	265628	1904	G	33	0	100	0	0	0	0	N	intergenic region
1905	265629	1905	G	33	0	96.97	3.03	0	0	0	N	intergenic region
1906	265632	1906	T	33	3.03	96.97	0	0	0	0	N	intergenic region
1907	265659	1907	C	68	0	0	0	100	0	0	N	intergenic region
1908	265690	1908	T	56	100	0	0	0	0	0	N	Conserved hypothetical protein
1909	265692	1909	T	56	98.21	0	1.79	0	0	0	N	Conserved hypothetical protein
1910	265693	1910	A	56	0	0	100	0	0	0	N	Conserved hypothetical protein
1911	265694	1911	T	56	100	0	0	0	0	0	N	Conserved hypothetical protein
1912	265726	1912	G	140	100	0	0	0	0	0	N	Conserved hypothetical protein
1913	265855	1913	A	42	0	0	100	0	0	0	N	Conserved hypothetical protein
1914	265879	1914	A	107	0.93	99.07	0	0	0	0	N	Conserved hypothetical protein
1915	265882	1915	G	107	98.13	0.93	0.93	0	0	0	N	Conserved hypothetical protein
1916	265966	1916	C	49	0	0	100	0	0	0	N	Conserved hypothetical protein
1917	266024	1917	C	67	0	0	0	100	0	0	N	Conserved hypothetical protein
1918	266026	1918	A	67	0	0	100	0	0	0	N	Conserved hypothetical protein
1919	266053	1919	T	73	1.37	98.63	0	0	0	0	N	Conserved hypothetical protein
1920	266107	1920	C	19	100	0	0	0	0	0	N	Conserved hypothetical protein
1921	266113	1921	T	19	0	100	0	0	0	0	N	Conserved hypothetical protein
1922	266149	1922	C	16	0	0	0	100	0	0	N	Conserved hypothetical protein
1923	266191	1923	C	80	0	0	0	100	0	0	N	Conserved hypothetical protein
1924	266221	1924	A	85	0	1.18	98.82	0	0	0	N	Conserved hypothetical protein
1925	266239	1925	A	71	0	0	100	0	0	0	N	Conserved hypothetical protein
1926	266311	1926	A	66	0	0	100	0	0	0	N	Conserved hypothetical protein
1927	266350	1927	C	40	0	2.5	0	97.5	0	0	N	Conserved hypothetical protein
1928	266356	1928	A	40	0	0	97.5	0	0	2.5	N	Conserved hypothetical protein
1929	266380	1929	C	104	0	0	0	100	0	0	N	Conserved hypothetical protein
1930	266410	1930	T	64	0	100	0	0	0	0	N	Conserved hypothetical protein
1931	266425	1931	T	62	98.39	0	0	1.61	0	0	N	Conserved hypothetical protein
1932	266531	1932	G	37	100	0	0	0	0	0	N	Conserved hypothetical protein
1933	266551	1933	G	19	100	0	0	0	0	0	N	Conserved hypothetical protein
1934	266554	1934	T	19	100	0	0	0	0	0	N	Conserved hypothetical protein
1935	266584	1935	A	64	0	0	100	0	0	0	N	Conserved hypothetical protein
1936	266602	1936	C	11	0	0	0	100	0	0	N	Conserved hypothetical protein
1937	266626	1937	A	33	0	0	3.03	96.97	0	0	N	Conserved hypothetical protein
1938	266650	1938	G	111	100	0	0	0	0	0	N	Conserved hypothetical protein
1939	266779	1939	C	36	0	2.78	0	97.22	0	0	N	Conserved hypothetical protein
1940	266797	1940	T	36	100	0	0	0	0	0	N	Conserved hypothetical protein
1941	266818	1941	A	15	0	6.67	93.33	0	0	0	N	Conserved hypothetical protein
1942	266821	1942	T	15	100	0	0	0	0	0	N	Conserved hypothetical protein
1943	266833	1943	G	21	95.24	0	4.76	0	0	0	N	Conserved hypothetical protein
1944	266836	1944	T	21	0	100	0	0	0	0	N	Conserved hypothetical protein
1945	266863	1945	G	49	0	0	0	100	0	0	N	Conserved hypothetical protein
1946	266878	1946	G	29	0	100	0	0	0	0	N	Conserved hypothetical protein
1947	266905	1947	T	13	0	100	0	0	0	0	N	Conserved hypothetical protein
1948	266908	1948	G	13	100	0	0	0	0	0	N	Conserved hypothetical protein
1949	266918	1949	C	15	0	0	0	100	0	0	N	Conserved hypothetical protein
1950	266920	1950	T	15	0	0	100	0	0	0	N	Conserved hypothetical protein
1951	266922	1951	G	15	0	93.33	6.67	0	0	0	N	Conserved hypothetical protein
1952	266954	1952	T	60	1.67	0	98.33	0	0	0	N	Conserved hypothetical protein
1953	266962	1953	A	28	7.14	0	92.86	0	0	0	N	Conserved hypothetical protein
1954	266971	1954	C	7	0	0	0	100	0	0	N	Conserved hypothetical protein
1955	267061	1955	T	25	4	96	0	0	0	0	N	Conserved hypothetical protein
1956	267072	1956	T	22	0	100	0	0	0	0	N	Conserved hypothetical protein
1957	267088	1957	C	26	100	0	0	0	0	0	N	Conserved hypothetical protein
1958	267130	1958	C	27	0	0	0	100	0	0	N	Conserved hypothetical protein
1959	267570	1959	A	7	0	0	100	0	0	0	N	Conserved hypothetical protein
1960	267579	1960	G	15	0	0	0	100	0	0	N	Conserved hypothetical protein
1961	267580	1961	T	15	0	100	0	0	0	0	N	Conserved hypothetical protein
1962	267601	1962	C	32	0	0	0	100	0	0	N	Conserved hypothetical protein
1963	267603	1963	A	32	0	0	100	0	0	0	N	Conserved hypothetical protein
1964	267604	1964	G	32	100	0	0	0	0	0	N	Conserved hypothetical protein
1965	267625	1965	G	20	0	0	0	100	0	0	N	Conserved hypothetical protein
1966	267649	1966	A	5	0	0	100	0	0	0	N	Conserved hypothetical protein
1967	267723	1967	T	23	0	100	0	0	0	0	N	Conserved hypothetical protein
1968	267768	1968	G	50	0	100	0	0	0	0	N	Conserved hypothetical protein
1969	267771	1969	A	50	0	0	100	0	0	0	N	Conserved hypothetical protein
1970	267786	1970	A	39	0	0	100	0	0	0	N	Conserved hypothetical protein
1971	267789	1971	C	39	0	0	0	100	0	0	N	Conserved hypothetical protein
1972	267816	1972	G	21	0	0	0	100	0	0	N	Conserved hypothetical protein
1973	267822	1973	G	21	100	0	0	0	0	0	N	Conserved hypothetical protein
1974	267837	1974	T	11	0	0	100	0	0	0	N	Conserved hypothetical protein
1975	267844	1975	A	11	0	0	100	0	0	0	N	Conserved hypothetical protein
1976	267848	1976	C	11	0	0	0	100	0	0	N	Conserved hypothetical protein
1977	267968	1977	C	44	0	0	0	100	0	0	N	intergenic region
1978	267993	1978	A	33	0	0	100	0	0	0	N	intergenic region
1979	268004	1979	A	14	0	0	100	0	0	0	N	intergenic region
1980	268011	1980	T	28	0	0	100	0	0	0	N	intergenic region
1981	268043	1981	G	25	96	0	4	0	0	0	N	Dihydropteroate synthase
1982	268062	1982	T	36	0	100	0	0	0	0	N	Dihydropteroate synthase
1983	268072	1983	A	52	0	0	0	100	0	0	N	Dihydropteroate synthase
1984	268105	1984	C	47	0	0	0	100	0	0	N	Dihydropteroate synthase
1985	268174	1985	T	11	0	100	0	0	0	0	N	Dihydropteroate synthase
1986	268180	1986	C	11	100	0	0	0	0	0	N	Dihydropteroate synthase
1987	268210	1987	C	4	75	25	0	0	0	0	N	Dihydropteroate synthase
1988	268211	1988	A	4	75	0	0	25	0	0	N	Dihydropteroate synthase
1989	268216	1989	C	4	0	0	0	100	0	0	N	Dihydropteroate synthase
1990	268267	1990	G	48	0	0	0	100	0	0	N	Dihydropteroate synthase
1991	268315	1991	C	50	0	4	0	96	0	0	N	Dihydropteroate synthase
1992	268327	1992	G	38	100	0	0	0	0	0	N	Dihydropteroate synthase
1993	268349	1993	G	37	100	0	0	0	0	0	N	Dihydropteroate synthase
1994	268447	1994	T	6	0	100	0	0	0	0	N	Dihydropteroate synthase
1995	268453	1995	G	6	100	0	0	0	0	0	N	Dihydropteroate synthase
1996	268495	1996	T	81	0	98.77	0	1.23	0	0	N	Dihydropteroate synthase
1997	268516	1997	G	104	99.04	0.96	0	0	0	0	N	Dihydropteroate synthase
1998	268517	1998	G	104	100	0	0	0	0	0	N	Dihydropteroate synthase
[truncated: 13,747 more rows]

## Sheet: 19 A
index	position	index	nuc	coverage	A	C	G	T	Ins	Del	Non-Syn?	Name
											Relative to R6
1	105	1	T	54	0	100	0	0	0	0	N	DNA biosynthesis, initiation, binding protein
2	669	2	C	65	100	0	0	0	0	0	N	DNA biosynthesis, initiation, binding protein
3	888	3	A	64	0	0	100	0	0	0	N	DNA biosynthesis, initiation, binding protein
4	1440	4	G	32	0	0	0	100	0	0	N	Intergenic region
5	1579	5	T	28	0	100	0	0	0	0	N	DNA biosynthesis; sliding clamp subunit, required for high processivity; DNA polymerase III beta-subunit
6	1628	6	T	17	100	0	0	0	0	0	N	DNA biosynthesis; sliding clamp subunit, required for high processivity; DNA polymerase III beta-subunit
7	1631	7	C	17	100	0	0	0	0	0	N	DNA biosynthesis; sliding clamp subunit, required for high processivity; DNA polymerase III beta-subunit
8	1649	8	C	19	0	0	0	100	0	0	Y	DNA biosynthesis; sliding clamp subunit, required for high processivity; DNA polymerase III beta-subunit
9	1656	9	G	27	100	0	0	0	0	0	N	DNA biosynthesis; sliding clamp subunit, required for high processivity; DNA polymerase III beta-subunit
10	1805	10	A	47	0	0	100	0	0	0	N	DNA biosynthesis; sliding clamp subunit, required for high processivity; DNA polymerase III beta-subunit
11	2099	11	A	71	0	0	100	0	0	0	N	DNA biosynthesis; sliding clamp subunit, required for high processivity; DNA polymerase III beta-subunit
12	2711	12	G	56	100	0	0	0	0	0	N	Intergenic region
13	2767	13	C	58	0	0	0	100	0	0	N	Hypothetical protein
14	3221	14	A	82	0	0	100	0	0	0	N	Conserved hypothetical protein
15	3344	15	A	64	0	0	100	0	0	0	N	Conserved hypothetical protein
16	4215	16	T	79	0	100	0	0	0	0	N	Peptidyl-tRNA hydrolase
17	4662	17	T	60	0	0	100	0	0	0	N	Peptidyl-tRNA hydrolase
18	4684	18	A	59	0	0	100	0	0	0	N	Peptidyl-tRNA hydrolase
19	4731	19	A	39	0	0	0	100	0	0	N	Peptidyl-tRNA hydrolase
20	4928	20	C	53	0	1.89	1.89	96.23	0	0	N	Transcription-repair coupling factor
21	4971	21	C	51	100	0	0	0	0	0	N	Transcription-repair coupling factor
22	5823	22	C	34	0	0	0	100	0	0	N	Transcription-repair coupling factor
23	6056	23	G	34	100	0	0	0	0	0	N	Transcription-repair coupling factor
24	6078	24	T	38	0	100	0	0	0	0	N	Transcription-repair coupling factor
25	6308	25	A	56	0	0	100	0	0	0	N	Transcription-repair coupling factor
26	6336	26	G	60	100	0	0	0	0	0	N	Transcription-repair coupling factor
27	6838	27	G	95	97.89	0	2.11	0	0	0	N	Transcription-repair coupling factor
28	7119	28	G	73	98.63	0	0	1.37	0	0	N	Transcription-repair coupling factor
29	7152	29	C	73	0	0	1.37	98.63	0	0	N	Transcription-repair coupling factor
30	7235	30	G	44	0	0	0	100	0	0	N	Transcription-repair coupling factor
31	7239	31	C	44	0	0	0	100	0	0	N	Transcription-repair coupling factor
32	7302	32	A	57	0	0	100	0	0	0	N	Transcription-repair coupling factor
33	7401	33	T	66	0	0	100	0	0	0	N	Transcription-repair coupling factor
34	8153	34	G	37	100	0	0	0	0	0	N	Transcription-repair coupling factor
35	8178	35	C	47	0	0	2.13	97.87	0	0	N	Transcription-repair coupling factor
36	8260	36	A	39	0	0	100	0	0	0	N	Transcription-repair coupling factor
37	9000	37	A	38	0	0	100	0	0	0	N	Intergenic region
38	9018	38	C	43	0	0	0	100	0	0	N	Conserved hypothetical protein
39	9292	39	A	37	0	0	100	0	0	0	N	Conserved hypothetical protein
40	9348	40	A	65	0	0	100	0	0	0	N	Conserved hypothetical protein
41	9768	41	T	35	0	97.14	0	2.86	0	0	N	Conserved hypothetical protein
42	10026	42	G	44	100	0	0	0	0	0	N	Conserved hypothetical protein
43	10439	43	C	49	0	0	0	100	0	0	N	Conserved hypothetical protein
44	10499	44	A	48	0	0	100	0	0	0	N	Conserved hypothetical protein
45	10661	45	C	57	0	0	0	100	0	0	N	Conserved hypothetical protein
46	10730	46	T	72	0	1.39	97.22	1.39	0	0	N	Conserved hypothetical protein
47	10913	47	T	69	0	100	0	0	0	0	N	Conserved hypothetical protein
48	11164	48	T	50	0	100	0	0	0	0	N	Conserved hypothetical protein
49	11324	49	T	51	0	100	0	0	0	0	N	Conserved hypothetical protein
50	11350	50	T	63	0	100	0	0	0	0	N	Conserved hypothetical protein
51	11424	51	A	60	1.67	98.33	0	0	0	0	N	Conserved hypothetical protein
52	11714	52	C	57	0	0	0	100	0	0	N	Hypoxanthine guanine phosphoribosyltransferase
53	11974	53	A	51	0	100	0	0	0	0	N	Hypoxanthine guanine phosphoribosyltransferase
54	14301	54	G	54	0	0	0	100	0	0	N	Competence-specific global transcription modulator
55	14532	55	T	74	98.65	0	0	0	0	1.35	N	Competence-specific global transcription modulator
56	14739	56	T	50	0	100	0	0	0	0	N	Intergenic region
57	14801	57	G	60	100	0	0	0	0	0	N	Intergenic region
58	14828	58	G	65	100	0	0	0	0	0	N	Intergenic region
59	14920	59	T	20	0	0	40	60	0	0	N	Intergenic region
60	14921	60	C	19	0	57.89	0	42.11	0	0	N	Intergenic region
61	14922	61	A	19	57.89	0	0	42.11	0	0	N	Intergenic region
62	14926	62	G	16	56.25	43.75	0	0	0	0	N	Intergenic region
63	14953	63	A	84	29.76	0	70.24	0	0	0	N	Intergenic region
64	14984	64	T	66	0	56.06	1.52	42.42	0	0	N	Intergenic region
65	15017	65	G	153	22.22	0	77.78	0	0	0	N	Intergenic region
66	15117	66	A	110	34.55	0	0	0	0	65.45	N	Intergenic region
67	15147	67	A	129	0	0	100	0	0	0	N	Intergenic region
68	15427	68	C	143	0	0.7	99.3	0	0	0	N	Intergenic region
69	16300	69	C	90	0	0	1.11	98.89	0	0	N	Intergenic region
70	17028	70	G	106	100	0	0	0	0	0	N	Intergenic region
71	17213	71	G	95	100	0	0	0	0	0	N	Intergenic region
72	17342	72	T	95	0	100	0	0	0	0	N	Intergenic region
73	17629	73	T	9	0	100	0	0	0	0	N	Intergenic region
74	17635	74	A	9	0	0	100	0	0	0	N	Intergenic region
75	17636	75	C	9	100	0	0	0	0	0	N	Intergenic region
76	17637	76	C	9	100	0	0	0	0	0	N	Intergenic region
77	18571	77	C	152	100	0	0	0	0	0	N	Intergenic region
78	18700	78	A	92	0	0	100	0	0	0	N	Intergenic region
79	19890	79	A	84	0	0	100	0	0	0	N	Intergenic region
80	19892	80	G	84	98.81	0	1.19	0	0	0	N	Intergenic region
81	20181	81	T	31	0	100	0	0	0	0	N	Intergenic region
82	20305	82	G	37	100	0	0	0	0	0	N	Transposase
83	20639	83	T	45	0	26.67	0	73.33	0	0	N	Hypothetical protein
84	20701	84	T	40	0	0	90	10	0	0	N	Hypothetical protein
85	20797	85	T	41	0	36.59	0	63.41	0	0	N	Transposase
86	20799	86	G	29	100	0	0	0	0	0	N	Transposase
87	20903	87	T	60	0	0	36.67	63.33	0	0	N	Transposase
88	20907	88	T	60	0	36.67	1.67	61.67	0	0	N	Transposase
89	20924	89	G	85	51.76	0	48.24	0	0	0	N	Transposase
90	20947	90	C	151	27.15	72.85	0	0	0	0	N	Transposase
91	20997	91	T	22	0	100	0	0	0	0	N	Transposase
92	21009	92	A	53	1.89	98.11	0	0	0	0	N	Transposase
93	21059	93	C	51	0	0	100	0	0	0	N	Transposase
94	21321	94	A	24	0	0	100	0	0	0	N	Intergenic region
95	21331	95	C	43	100	0	0	0	0	0	N	Intergenic region
96	21444	96	G	71	28.17	0	71.83	0	0	0	N	Intergenic region
97	21495	97	C	31	0	3.23	0	96.77	0	0	N	Degenerate transposase (orf2)
98	21501	98	G	31	0	0	3.23	96.77	0	0	N	Degenerate transposase (orf2)
99	21578	99	T	90	0	100	0	0	0	0	N	Degenerate transposase (orf2)
100	21611	100	C	28	0	0	0	100	0	0	N	Intergenic region
101	21615	101	C	40	0	100	0	0	70	0	N	Intergenic region
102	21638	102	G	47	93.62	0	6.38	0	0	0	N	Intergenic region
103	21704	103	T	38	0	100	0	0	0	0	N	Degenerate transposase (orf1)
104	21852	104	G	59	98.31	0	1.69	0	0	0	Y	Intergenic region
105	21854	105	G	59	0	100	0	0	0	0	Y	Intergenic region
106	21980	106	C	30	0	0	0	100	0	0	N	Intergenic region
107	22022	107	T	31	0	0	96.77	3.23	0	0	N	Intergenic region
108	22325	108	G	16	100	0	0	0	0	0	N	Hypothetical protein
109	22328	109	A	16	0	0	100	0	0	0	N	Hypothetical protein
110	22338	110	T	19	0	100	0	0	0	0	N	Hypothetical protein
111	22398	111	G	30	0	0	0	96.67	0	3.33	N	Hypothetical protein
112	22462	112	G	24	100	0	0	0	0	0	N	Intergenic region
113	22640	113	G	47	100	0	0	0	0	0	N	Adenylosuccinate synthetase
114	24071	114	T	39	0	100	0	0	0	0	N	Intergenic region
115	24338	115	G	43	100	0	0	0	0	0	N	Conserved hypothetical protein
116	24424	116	T	46	0	100	0	0	0	0	N	Conserved hypothetical protein
117	24475	117	A	53	0	0	100	0	0	0	N	Conserved hypothetical protein
118	24508	118	T	17	0	100	0	0	0	0	N	Conserved hypothetical protein
119	24511	119	C	17	0	0	0	100	0	0	N	Conserved hypothetical protein
120	24531	120	C	18	0	0	0	100	0	0	N	Conserved hypothetical protein
121	24532	121	G	18	100	0	0	0	0	0	N	Conserved hypothetical protein
122	24553	122	T	37	0	100	0	0	0	0	N	Conserved hypothetical protein
123	24571	123	C	28	0	0	0	100	0	0	N	Conserved hypothetical protein
124	25132	124	G	59	100	0	0	0	0	0	N	Deoxyuridinetriphosphatase
125	25881	125	A	54	0	0	100	0	0	0	N	DNA repair: sensitivity to gamma and UV radiation
126	25884	126	T	54	0	100	0	0	0	0	N	DNA repair: sensitivity to gamma and UV radiation
127	26034	127	T	64	0	100	0	0	0	0	N	DNA repair: sensitivity to gamma and UV radiation
128	26328	128	G	60	100	0	0	0	0	0	N	DNA repair: sensitivity to gamma and UV radiation
129	26853	129	G	52	0	100	0	0	0	0	N	DNA repair: sensitivity to gamma and UV radiation
130	26992	130	G	57	100	0	0	0	0	0	N	DNA repair: sensitivity to gamma and UV radiation
131	27028	131	A	57	1.75	98.25	0	0	0	0	N	DNA repair: sensitivity to gamma and UV radiation
132	27222	132	T	78	0	100	0	0	0	0	N	Conserved hypothetical protein
133	27273	133	C	13	0	0	0	100	0	0	N	Conserved hypothetical protein
134	27279	134	A	13	0	100	0	0	0	0	N	Conserved hypothetical protein
135	27307	135	C	14	0	0	0	100	0	0	N	Conserved hypothetical protein
136	27309	136	T	14	100	0	0	0	0	0	N	Conserved hypothetical protein
137	27313	137	C	14	0	0	0	100	0	0	N	Conserved hypothetical protein
138	27360	138	C	54	0	0	0	100	0	0	N	Conserved hypothetical protein
139	27723	139	A	42	0	0	100	0	0	0	N	Hypothetical protein
140	27990	140	A	55	0	100	0	0	0	0	N	Hypothetical protein
141	28024	141	C	56	100	0	0	0	0	0	N	Hypothetical protein
142	28136	142	T	46	0	100	0	0	0	0	N	Hypothetical protein
143	28158	143	C	58	0	0	0	100	0	0	N	Hypothetical protein
144	28362	144	T	28	0	100	0	0	0	0	N	Hypothetical protein
145	28449	145	A	77	0	0	0	100	0	0	N	Intergenic region
146	28610	146	A	52	0	0	100	0	0	0	N	Phosphoribosylpyrophosphate synthase
147	28618	147	C	45	0	0	0	100	0	0	N	Phosphoribosylpyrophosphate synthase
148	28619	148	G	45	0	0	0	100	0	0	N	Phosphoribosylpyrophosphate synthase
149	28814	149	T	72	0	100	0	0	0	0	N	Phosphoribosylpyrophosphate synthase
150	28897	150	G	72	100	0	0	0	0	0	N	Phosphoribosylpyrophosphate synthase
151	29098	151	A	54	0	0	100	0	0	0	N	Phosphoribosylpyrophosphate synthase
152	29119	152	G	79	0	0	1.27	98.73	0	0	N	Phosphoribosylpyrophosphate synthase
153	29236	153	T	41	0	100	0	0	0	0	N	Phosphoribosylpyrophosphate synthase
154	29639	154	T	107	0	0	0	100	23.36	0	N	Degenerate transposase (orf1)
155	29643	155	C	74	0	100	0	0	25.68	0	N	Degenerate transposase (orf1)
156	29720	156	G	57	100	0	0	0	0	0	N	Degenerate transposase (orf1)
157	30087	157	C	230	0	72.61	0	27.39	0	0	N	Intergenic region
158	30247	158	T	74	0	100	0	0	0	0	N	Hypothetical protein
159	30306	159	T	62	0	100	0	0	0	0	N	Hypothetical protein
160	30327	160	A	49	0	0	100	0	0	0	N	Hypothetical protein
161	30470	161	C	70	0	1.43	0	98.57	0	0	N	Hypothetical protein
162	30734	162	T	75	0	98.67	0	1.33	0	0	N	Hypothetical protein
163	31061	163	A	15	6.67	93.33	0	0	0	0	N	Intergenic region
164	31066	164	T	15	100	0	0	0	0	0	N	Intergenic region
165	31083	165	G	25	20	0	80	0	0	0	N	Intergenic region
166	31084	166	A	25	80	0	20	0	0	0	N	Intergenic region
167	31085	167	A	26	3.85	0	76.92	19.23	0	0	N	Intergenic region
168	31103	168	C	53	0	20.75	0	79.25	0	0	N	Intergenic region
169	32046	169	G	62	98.39	1.61	0	0	0	0	N	DNA polymerase I
170	32172	170	C	85	98.82	1.18	0	0	0	0	N	DNA polymerase I
171	32188	171	A	51	0	0	100	0	0	0	N	DNA polymerase I
172	32206	172	G	12	0	0	16.67	83.33	0	0	N	DNA polymerase I
173	32212	173	G	12	100	0	0	0	0	0	N	DNA polymerase I
174	32307	174	A	62	0	0	100	0	0	0	N	DNA polymerase I
175	32344	175	C	86	98.84	0	1.16	0	0	0	N	DNA polymerase I
176	32469	176	A	57	0	0	98.25	0	0	1.75	N	DNA polymerase I
177	32791	177	G	87	100	0	0	0	0	0	N	DNA polymerase I
178	32997	178	T	85	0	0	100	0	0	0	N	DNA polymerase I
179	33403	179	A	73	0	0	100	0	0	0	N	DNA polymerase I
180	33417	180	T	55	0	100	0	0	0	0	N	DNA polymerase I
181	33513	181	T	44	0	97.73	0	2.27	0	0	N	DNA polymerase I
182	33750	182	A	76	0	0	100	0	0	0	N	DNA polymerase I
183	33979	183	G	54	0	0	0	100	0	0	N	Intergenic region
184	34027	184	T	50	100	0	0	0	0	0	N	Conserved hypothetical protein
185	34140	185	T	52	0	100	0	0	0	0	N	Conserved hypothetical protein
186	34528	186	C	27	0	0	0	0	0	100	N	Intergenic region
187	34529	187	A	27	0	0	0	0	0	100	N	Intergenic region
188	34530	188	C	27	0	0	0	0	0	100	N	Intergenic region
189	34531	189	T	27	0	0	0	0	0	100	N	Intergenic region
190	34532	190	A	46	41.3	0	0	0	0	58.7	N	Intergenic region
191	34533	191	G	46	0	0	41.3	0	0	58.7	N	Intergenic region
192	34534	192	C	48	0	43.75	0	0	0	56.25	N	Intergenic region
193	34535	193	A	49	44.9	0	0	0	0	55.1	N	Intergenic region
194	34570	194	C	184	0	68.48	0	31.52	0	0	N	Intergenic region
195	34583	195	C	306	0.33	76.47	0	23.2	0	0	N	Intergenic region
196	34660	196	G	27	100	0	0	0	0	0	N	Conserved hypothetical protein
197	34694	197	A	25	0	0	100	0	0	0	N	Conserved hypothetical protein
198	34695	198	G	25	0	100	0	0	0	0	N	Conserved hypothetical protein
199	34723	199	T	22	0	100	0	0	0	0	N	Conserved hypothetical protein
200	34730	200	A	17	0	0	100	0	0	0	N	Conserved hypothetical protein
201	34735	201	G	17	0	100	0	0	0	0	N	Conserved hypothetical protein
202	34775	202	G	20	100	0	0	0	0	0	N	Conserved hypothetical protein
203	34790	203	A	24	0	0	100	0	0	0	N	Conserved hypothetical protein
204	34807	204	C	16	0	0	0	100	0	0	N	Conserved hypothetical protein
205	34811	205	A	16	0	0	100	0	0	0	N	Conserved hypothetical protein
206	34853	206	G	17	100	0	0	0	0	0	N	Conserved hypothetical protein
207	34862	207	T	13	0	0	100	0	0	0	N	Conserved hypothetical protein
208	34901	208	A	4	0	0	100	0	0	0	N	Conserved hypothetical protein
209	34906	209	A	4	0	0	100	0	0	0	N	Conserved hypothetical protein
210	34942	210	G	13	100	0	0	0	0	0	N	Conserved hypothetical protein
211	34945	211	T	13	0	100	0	0	0	0	N	Conserved hypothetical protein
212	35120	212	C	17	0	0	0	100	0	0	N	Conserved hypothetical protein
213	35141	213	T	23	0	0	100	0	0	0	N	Conserved hypothetical protein
214	35219	214	A	15	0	0	100	0	0	0	N	Conserved hypothetical protein
215	35311	215	C	36	0	0	0	100	0	0	N	Conserved hypothetical protein
216	35336	216	T	62	0	1.61	98.39	0	0	0	N	Conserved hypothetical protein
217	35345	217	A	50	0	0	100	0	0	0	N	Conserved hypothetical protein
218	35414	218	G	47	0	100	0	0	0	0	N	Conserved hypothetical protein
219	35429	219	C	33	0	0	0	100	0	0	N	Conserved hypothetical protein
220	35432	220	C	33	100	0	0	0	0	0	N	Conserved hypothetical protein
221	35461	221	C	43	0	0	0	100	0	0	N	Conserved hypothetical protein
222	35471	222	T	34	0	97.06	0	2.94	0	0	N	Conserved hypothetical protein
223	35480	223	C	38	0	0	0	100	0	0	N	Conserved hypothetical protein
224	35501	224	A	21	0	0	0	100	0	0	N	Conserved hypothetical protein
225	35505	225	G	21	90.48	0	9.52	0	0	0	N	Conserved hypothetical protein
226	35522	226	G	44	100	0	0	0	0	0	N	Conserved hypothetical protein
227	35614	227	G	18	0	100	0	0	0	0	N	Conserved hypothetical protein
228	35618	228	G	18	100	0	0	0	0	0	N	Conserved hypothetical protein
229	35634	229	G	38	100	0	0	0	0	0	N	Conserved hypothetical protein
230	35642	230	A	57	0	0	100	0	0	0	N	Conserved hypothetical protein
231	35687	231	A	14	0	0	100	0	0	0	N	Intergenic region
232	35693	232	A	14	0	0	100	0	0	0	N	Intergenic region
233	35710	233	A	32	0	0	100	0	0	0	N	Intergenic region
234	36044	234	A	41	0	0	100	0	0	0	N	Aspartate aminotransferase
235	36053	235	C	43	0	0	0	100	0	0	N	Aspartate aminotransferase
236	36173	236	A	36	0	0	100	0	0	0	N	Aspartate aminotransferase
237	36176	237	T	36	0	100	0	0	0	0	N	Aspartate aminotransferase
238	36197	238	A	24	0	0	100	0	0	0	N	Aspartate aminotransferase
239	36200	239	C	24	0	0	0	100	0	0	N	Aspartate aminotransferase
240	36215	240	T	31	0	100	0	0	0	0	N	Aspartate aminotransferase
241	36218	241	C	31	0	0	0	100	0	0	N	Aspartate aminotransferase
242	36219	242	T	31	0	100	0	0	0	0	N	Aspartate aminotransferase
243	36579	243	A	48	0	0	97.92	2.08	0	0	N	Aspartate aminotransferase
244	36611	244	G	39	97.44	0	2.56	0	0	0	N	Aspartate aminotransferase
245	36680	245	C	55	0	0	0	100	0	0	N	Aspartate aminotransferase
246	36713	246	A	51	0	0	100	0	0	0	N	Aspartate aminotransferase
247	36903	247	G	70	0	0	1.43	98.57	0	0	N	Aspartate aminotransferase
248	38514	248	C	63	0	0	0	100	0	0	N	Involved in fatty acid/phospholipid synthesis
249	39127	249	A	146	50.68	0	49.32	0	0	0	N	Degenerate transposase (orf2)
250	39184	250	G	93	0	0	30.11	69.89	0	0	N	Degenerate transposase (orf2)
251	39641	251	T	33	0	100	0	0	0	0	N	Amphipathic pore-forming peptide precursor
252	40142	252	T	67	100	0	0	0	0	0	N	Intergenic region
253	40198	253	C	9	0	11.11	0	55.56	0	33.33	N	Intergenic region
254	40200	254	G	28	28.57	0	71.43	0	0	0	N	Intergenic region
255	40227	255	A	58	72.41	0	27.59	0	0	0	N	Transposase (orf2)
256	40228	256	A	73	79.45	0	0	20.55	0	0	N	Transposase (orf2)
257	40229	257	A	75	80	20	0	0	0	0	N	Transposase (orf2)
258	40240	258	C	78	0	35.9	0	64.1	0	0	N	Transposase (orf2)
259	40275	259	A	44	70.45	0	29.55	0	0	0	N	Transposase (orf2)
260	40281	260	A	52	71.15	0	28.85	0	0	0	N	Transposase (orf2)
261	40287	261	A	64	71.88	0	28.12	0	0	0	N	Transposase (orf2)
262	40317	262	C	97	0	77.32	1.03	21.65	0	0	N	Transposase (orf2)
263	40373	263	A	71	56.34	1.41	42.25	0	0	0	N	Transposase (orf2)
264	40390	264	G	60	0	0	68.33	31.67	0	0	N	Transposase (orf2)
265	40457	265	G	90	0	0	51.11	48.89	0	0	N	Transposase (orf2)
266	40473	266	A	113	77.88	0	0	22.12	0	0	N	Transposase (orf2)
267	40485	267	A	120	68.33	1.67	30	0	0	0	N	Transposase (orf2)
268	40492	268	C	126	0	61.11	0.79	38.1	0	0	N	Transposase (orf2)
269	40506	269	T	95	0	41.05	0	58.95	0	0	N	Transposase (orf2)
270	40557	270	A	134	56.72	0.75	42.54	0	0	0	N	Transposase (orf2)
271	40592	271	C	77	0	48.05	0	51.95	0	0	N	Transposase (orf2)
272	40614	272	A	62	48.39	0	51.61	0	0	0	N	Transposase (orf2)
273	40662	273	A	60	80	0	20	0	0	0	N	Transposase (orf2)
274	40690	274	C	87	0	72.41	0	27.59	0	0	N	Transposase (orf2)
275	40713	275	A	41	58.54	0	41.46	0	0	0	N	Transposase (orf2)
276	40716	276	C	38	0	52.63	0	47.37	0	0	N	Transposase (orf2)
277	40724	277	C	19	0	0	100	0	0	0	N	Transposase (orf2)
278	40725	278	C	19	100	0	0	0	0	0	N	Transposase (orf2)
279	40728	279	T	19	5.26	94.74	0	0	0	0	N	Transposase (orf2)
280	40815	280	C	30	0	0	0	100	0	0	N	Transposase (orf2)
281	40848	281	A	60	58.33	0	41.67	0	0	0	N	Transposase (orf2)
282	40869	282	A	16	0	0	100	0	0	0	N	Transposase (orf2)
283	40890	283	A	20	55	0	45	0	0	0	N	Transposase (orf2)
284	40891	284	A	19	47.37	0	52.63	0	0	0	N	Transposase (orf2)
285	40920	285	A	35	68.57	0	31.43	0	0	0	N	Transposase (orf2)
286	40925	286	T	44	0	25	0	75	0	0	N	Transposase (orf2)
287	40941	287	C	68	0	47.06	0	52.94	0	0	N	Transposase (orf2)
288	40986	288	G	40	32.5	0	67.5	0	0	0	N	Transposase (orf2)
289	41039	289	C	11	0	45.45	54.55	0	0	0	N	Transposase (orf1)
290	41065	290	G	75	24	0	76	0	0	0	N	Transposase (orf1)
291	41066	291	C	71	25.35	74.65	0	0	0	0	N	Transposase (orf1)
292	41147	292	A	155	78.71	0	21.29	0	0	0	N	Transposase (orf1)
293	41242	293	C	83	0	77.11	0	22.89	0	0	N	Transposase (orf1)
294	41432	294	C	103	0	78.64	0	21.36	0	0	N	Transposase (orf1)
295	41514	295	A	24	66.67	0	0	33.33	0	0	N	Intergenic region
296	41552	296	A	4	75	0	25	0	0	0	N	Intergenic region
297	41555	297	T	4	25	0	0	75	0	0	N	Intergenic region
298	41606	298	A	117	47.86	0	52.14	0	0	0	N	Intergenic region
299	41607	299	T	118	0	0	51.69	48.31	0	0	N	Intergenic region
300	41631	300	A	14	78.57	0	21.43	0	0	0	N	Intergenic region
301	41674	301	T	52	0	0	100	0	0	0	N	Intergenic region
302	42075	302	T	48	0	100	0	0	0	0	N	Transport ATP-binding protein ComA
303	43743	303	T	43	0	100	0	0	0	0	N	Transport ATP-binding protein ComA
304	43905	304	T	48	0	0	100	0	0	0	N	Transport ATP-binding protein ComA
305	43971	305	G	66	100	0	0	0	0	0	N	Transport ATP-binding protein ComA
306	44034	306	A	69	0	0	0	100	0	0	N	Transport ATP-binding protein ComA
307	44169	307	C	76	0	0	0	100	0	0	N	Transport protein ComB
308	44241	308	C	72	0	0	0	100	0	0	N	Transport protein ComB
309	44680	309	A	61	0	0	100	0	0	0	N	Transport protein ComB
310	44933	310	G	50	0	100	0	0	0	0	N	Transport protein ComB
311	44952	311	C	64	0	0	0	100	0	0	N	Transport protein ComB
312	45007	312	A	68	0	0	100	0	0	0	N	Transport protein ComB
313	45079	313	A	59	0	0	100	0	0	0	N	Transport protein ComB
314	45154	314	G	74	0	0	0	100	0	0	N	Transport protein ComB
315	45402	315	A	47	0	0	100	0	0	0	N	Transport protein ComB
316	45780	316	C	61	0	0	1.64	98.36	0	0	N	Phosphoribosylaminoimidazole-succinocarboxamide synthetase
317	46023	317	A	75	0	0	100	0	0	0	N	Phosphoribosylaminoimidazole-succinocarboxamide synthetase
318	46055	318	G	86	100	0	0	0	0	0	N	Phosphoribosylaminoimidazole-succinocarboxamide synthetase
319	46210	319	G	66	0	100	0	0	0	0	N	Phosphoribosylaminoimidazole-succinocarboxamide synthetase
320	46647	320	C	41	0	0	0	100	0	0	N	Phosphoribosylformylglycinamide synthetase
321	46695	321	G	80	0	0	0	100	0	0	N	Phosphoribosylformylglycinamide synthetase
322	46771	322	G	64	98.44	1.56	0	0	0	0	N	Phosphoribosylformylglycinamide synthetase
323	46849	323	T	53	0	100	0	0	0	0	N	Phosphoribosylformylglycinamide synthetase
324	46901	324	G	67	100	0	0	0	0	0	N	Phosphoribosylformylglycinamide synthetase
325	47041	325	C	53	0	0	0	100	0	0	N	Phosphoribosylformylglycinamide synthetase
326	47062	326	G	79	97.47	0	2.53	0	0	0	N	Phosphoribosylformylglycinamide synthetase
327	47149	327	C	87	0	1.15	0	98.85	0	0	N	Phosphoribosylformylglycinamide synthetase
328	47290	328	G	56	100	0	0	0	0	0	N	Phosphoribosylformylglycinamide synthetase
329	47362	329	C	86	0	1.16	0	98.84	0	0	N	Phosphoribosylformylglycinamide synthetase
330	47428	330	T	63	0	100	0	0	0	0	N	Phosphoribosylformylglycinamide synthetase
331	47470	331	T	47	0	100	0	0	0	0	N	Phosphoribosylformylglycinamide synthetase
332	47527	332	C	53	0	0	0	100	0	0	N	Phosphoribosylformylglycinamide synthetase
333	47629	333	T	63	0	100	0	0	0	0	N	Phosphoribosylformylglycinamide synthetase
334	48166	334	T	62	0	100	0	0	0	0	N	Phosphoribosylformylglycinamide synthetase
335	48321	335	T	55	0	100	0	0	0	0	N	Phosphoribosylformylglycinamide synthetase
336	48712	336	C	53	0	0	1.89	98.11	0	0	N	Phosphoribosylformylglycinamide synthetase
337	48748	337	T	55	0	0	100	0	0	0	N	Phosphoribosylformylglycinamide synthetase
338	48790	338	T	49	0	100	0	0	0	0	N	Phosphoribosylformylglycinamide synthetase
339	49392	339	C	110	0	0	0	100	0	0	N	Phosphoribosylformylglycinamide synthetase
340	49615	340	T	77	0	100	0	0	0	0	N	Phosphoribosylformylglycinamide synthetase
341	49726	341	T	79	0	100	0	0	0	0	N	Phosphoribosylformylglycinamide synthetase
342	49783	342	C	71	100	0	0	0	0	0	N	Phosphoribosylformylglycinamide synthetase
343	49809	343	A	52	0	0	100	0	0	0	N	Phosphoribosylformylglycinamide synthetase
344	49816	344	C	66	0	0	0	100	0	0	N	Phosphoribosylformylglycinamide synthetase
345	49873	345	C	83	0	0	0	100	0	0	N	Phosphoribosylformylglycinamide synthetase
346	50134	346	T	59	0	100	0	0	0	0	N	Phosphoribosylformylglycinamide synthetase
347	50152	347	C	69	0	0	0	100	0	0	N	Phosphoribosylformylglycinamide synthetase
348	50188	348	G	61	100	0	0	0	0	0	N	Phosphoribosylformylglycinamide synthetase
349	50200	349	G	60	100	0	0	0	0	0	N	Phosphoribosylformylglycinamide synthetase
350	50547	350	G	6	100	0	0	0	0	0	N	Amidophosphoribosyl transferase
351	50551	351	A	6	0	0	100	0	0	0	N	Amidophosphoribosyl transferase
352	50577	352	C	43	0	0	0	100	0	0	N	Amidophosphoribosyl transferase
353	50601	353	A	18	0	0	0	100	0	0	N	Amidophosphoribosyl transferase
354	50607	354	T	18	0	100	0	0	0	0	N	Amidophosphoribosyl transferase
355	50790	355	C	30	0	0	0	100	0	0	N	Amidophosphoribosyl transferase
356	50929	356	G	15	0	0	0	0	0	100	N	Amidophosphoribosyl transferase
357	50930	357	T	15	0	0	0	0	0	100	N	Amidophosphoribosyl transferase
358	50931	358	A	15	0	0	0	0	0	100	N	Amidophosphoribosyl transferase
359	50934	359	T	15	0	100	0	0	0	0	N	Amidophosphoribosyl transferase
360	51051	360	C	37	0	0	0	100	0	0	N	Amidophosphoribosyl transferase
361	51061	361	G	22	100	0	0	0	0	0	N	Amidophosphoribosyl transferase
362	51241	362	G	47	0	0	2.13	97.87	0	0	N	Amidophosphoribosyl transferase
363	51595	363	A	57	1.75	98.25	0	0	0	0	N	Amidophosphoribosyl transferase
364	52143	364	A	45	0	0	100	0	0	0	N	Phosphoribosylaminoimidazole synthetase
365	52335	365	T	41	0	100	0	0	0	0	N	Phosphoribosylaminoimidazole synthetase
366	52352	366	T	29	0	100	0	0	0	0	N	Phosphoribosylaminoimidazole synthetase
367	52363	367	A	44	0	100	0	0	0	0	N	Phosphoribosylaminoimidazole synthetase
368	52995	368	A	54	0	0	100	0	0	0	N	5'-phosphoribosylglycinamide transformylase 1
369	53638	369	G	26	100	0	0	0	0	0	N	Teicoplanin resistance protein
370	54049	370	A	24	0	100	0	0	0	0	N	Phosphoribosylaminoimidazolecarboxamide formyltransferase
371	54076	371	G	37	100	0	0	0	0	0	N	Phosphoribosylaminoimidazolecarboxamide formyltransferase
372	54118	372	G	28	0	0	0	100	0	0	N	Phosphoribosylaminoimidazolecarboxamide formyltransferase
373	54127	373	G	13	0	0	0	100	0	0	N	Phosphoribosylaminoimidazolecarboxamide formyltransferase
374	54199	374	G	11	100	0	0	0	0	0	N	Phosphoribosylaminoimidazolecarboxamide formyltransferase
375	54202	375	T	11	0	0	100	0	0	0	N	Phosphoribosylaminoimidazolecarboxamide formyltransferase
376	54220	376	T	21	0	100	0	0	0	0	N	Phosphoribosylaminoimidazolecarboxamide formyltransferase
377	54367	377	A	5	0	0	100	0	0	0	N	Phosphoribosylaminoimidazolecarboxamide formyltransferase
378	54391	378	G	4	100	0	0	0	0	0	N	Phosphoribosylaminoimidazolecarboxamide formyltransferase
379	54535	379	T	6	0	100	0	0	0	0	N	Phosphoribosylaminoimidazolecarboxamide formyltransferase
380	54727	380	C	7	0	0	0	100	0	0	N	Phosphoribosylaminoimidazolecarboxamide formyltransferase
381	54730	381	C	7	0	0	0	100	0	0	N	Phosphoribosylaminoimidazolecarboxamide formyltransferase
382	54739	382	C	7	0	0	0	100	0	0	N	Phosphoribosylaminoimidazolecarboxamide formyltransferase
383	54781	383	C	21	0	0	0	100	0	0	N	Phosphoribosylaminoimidazolecarboxamide formyltransferase
384	54782	384	C	21	100	0	0	0	0	0	N	Phosphoribosylaminoimidazolecarboxamide formyltransferase
385	54805	385	G	13	92.31	0	7.69	0	0	0	N	Phosphoribosylaminoimidazolecarboxamide formyltransferase
386	54808	386	T	13	0	100	0	0	0	0	N	Phosphoribosylaminoimidazolecarboxamide formyltransferase
387	54859	387	T	11	0	100	0	0	0	0	N	Phosphoribosylaminoimidazolecarboxamide formyltransferase
388	54862	388	T	11	0	100	0	0	0	0	N	Phosphoribosylaminoimidazolecarboxamide formyltransferase
389	54883	389	G	17	100	0	0	0	0	0	N	Phosphoribosylaminoimidazolecarboxamide formyltransferase
390	55165	390	C	64	0	0	0	100	0	0	N	Phosphoribosylaminoimidazolecarboxamide formyltransferase
391	55180	391	C	48	0	0	2.08	97.92	0	0	N	Phosphoribosylaminoimidazolecarboxamide formyltransferase
392	55886	392	T	85	0	100	0	0	0	0	N	Phosphoribosylglycinamide synthetase
393	55913	393	G	81	98.77	0	1.23	0	0	0	N	Phosphoribosylglycinamide synthetase
394	55970	394	T	59	0	100	0	0	0	0	N	Phosphoribosylglycinamide synthetase
395	56010	395	G	11	100	0	0	0	0	0	N	Phosphoribosylglycinamide synthetase
396	56011	396	C	11	0	0	0	100	0	0	N	Phosphoribosylglycinamide synthetase
397	56012	397	C	11	100	0	0	0	0	0	N	Phosphoribosylglycinamide synthetase
398	56042	398	A	42	0	100	0	0	0	0	N	Phosphoribosylglycinamide synthetase
399	56099	399	G	59	98.31	0	0	1.69	0	0	N	Phosphoribosylglycinamide synthetase
400	56306	400	C	18	0	0	0	100	0	0	N	Phosphoribosylglycinamide synthetase
401	56424	401	A	34	0	0	100	0	0	0	N	Phosphoribosylglycinamide synthetase
402	56426	402	A	34	0	0	100	0	0	0	N	Phosphoribosylglycinamide synthetase
403	56528	403	T	12	100	0	0	0	0	0	N	Phosphoribosylglycinamide synthetase
404	56543	404	A	12	0	100	0	0	0	0	N	Phosphoribosylglycinamide synthetase
405	56595	405	G	35	100	0	0	0	0	0	N	Phosphoribosylglycinamide synthetase
406	56777	406	C	37	0	0	0	100	0	0	N	Phosphoribosylglycinamide synthetase
407	57018	407	G	63	0	0	1.59	98.41	0	0	N	Intergenic region
408	57064	408	T	28	0	100	0	0	0	0	N	Intergenic region
409	57076	409	C	26	0	0	0	100	0	0	N	Intergenic region
410	57854	410	T	63	0	100	0	0	0	0	N	Phosphoribosyl glucinamide formyltransferase
411	58129	411	T	43	0	0	100	0	0	0	N	Phosphoribosyl glucinamide formyltransferase
412	58466	412	T	38	0	100	0	0	0	0	N	Phosphoribosyl glucinamide formyltransferase
413	58470	413	T	38	0	100	0	0	0	0	N	Phosphoribosyl glucinamide formyltransferase
414	58650	414	C	42	0	4.76	95.24	0	0	0	N	Phosphoribosyl glucinamide formyltransferase
415	59630	415	T	47	0	100	0	0	0	0	N	Adenylosuccinate lyase
416	59657	416	T	57	0	100	0	0	0	0	N	Adenylosuccinate lyase
417	59696	417	G	72	100	0	0	0	0	0	N	Adenylosuccinate lyase
418	59801	418	T	20	0	100	0	0	0	0	N	Adenylosuccinate lyase
419	59855	419	A	64	0	0	100	0	0	0	N	Adenylosuccinate lyase
420	60095	420	C	72	0	1.39	0	98.61	0	0	N	Adenylosuccinate lyase
421	60581	421	A	49	0	100	0	0	0	0	N	Beta-N-acetyl-hexosaminidase precursor
422	60604	422	T	53	0	100	0	0	0	0	N	Beta-N-acetyl-hexosaminidase precursor
423	60646	423	G	64	100	0	0	0	0	0	N	Beta-N-acetyl-hexosaminidase precursor
424	60995	424	C	68	0	0	0	100	0	0	N	Beta-N-acetyl-hexosaminidase precursor
425	61070	425	A	83	0	100	0	0	0	0	N	Beta-N-acetyl-hexosaminidase precursor
426	61176	426	T	69	1.45	98.55	0	0	0	0	N	Beta-N-acetyl-hexosaminidase precursor
427	61323	427	T	85	0	98.82	0	1.18	0	0	N	Beta-N-acetyl-hexosaminidase precursor
428	61602	428	C	65	0	0	0	100	0	0	N	Beta-N-acetyl-hexosaminidase precursor
429	62283	429	A	86	0	0	100	0	0	0	N	Beta-N-acetyl-hexosaminidase precursor
430	62319	430	C	81	0	0	0	100	0	0	N	Beta-N-acetyl-hexosaminidase precursor
431	62444	431	T	83	0	98.8	1.2	0	0	0	N	Beta-N-acetyl-hexosaminidase precursor
432	62537	432	C	97	0	0	0	100	0	0	N	Beta-N-acetyl-hexosaminidase precursor
433	63070	433	C	76	0	1.32	0	98.68	0	0	N	Beta-N-acetyl-hexosaminidase precursor
434	65060	434	G	53	100	0	0	0	0	0	N	Conserved hypothetical protein
435	65305	435	C	61	0	0	0	100	0	0	N	Conserved hypothetical protein
436	65637	436	C	29	100	0	0	0	0	0	N	Intergenic region
437	65667	437	C	28	100	0	0	0	0	0	N	Intergenic region
438	65677	438	G	36	100	0	0	0	0	0	N	Intergenic region
439	65938	439	A	67	0	0	100	0	0	0	N	Beta-galactosidase 3
440	66280	440	A	62	0	0	100	0	0	0	N	Beta-galactosidase 3
441	66663	441	C	81	98.77	1.23	0	0	0	0	N	Beta-galactosidase 3
442	66694	442	G	110	100	0	0	0	0	0	N	Beta-galactosidase 3
443	66723	443	A	71	0	0	100	0	0	0	N	Beta-galactosidase 3
444	66756	444	A	72	0	0	100	0	0	0	N	Beta-galactosidase 3
445	67446	445	A	74	0	0	100	0	0	0	N	Beta-galactosidase 3
446	67548	446	T	81	0	100	0	0	0	0	N	Beta-galactosidase 3
447	67853	447	T	97	0	100	0	0	0	0	N	Phosphotransferase system sugar-specific EIIB component
448	68696	448	C	74	0	0	0	100	0	0	N	Phosphotransferase system sugar-specific EIIC component
449	68883	449	C	63	0	0	100	0	0	0	N	Phosphotransferase system sugar-specific EIIC component
450	69093	450	G	75	0	100	0	0	0	0	N	Phosphotransferase system sugar-specific EIID component
451	69162	451	A	92	0	0	100	0	0	0	N	Phosphotransferase system sugar-specific EIID component
452	69246	452	G	68	100	0	0	0	0	0	N	Phosphotransferase system sugar-specific EIID component
453	69321	453	T	73	0	100	0	0	0	0	N	Phosphotransferase system sugar-specific EIID component
454	69759	454	A	83	0	0	98.8	1.2	0	0	N	Phosphotransferase system sugar-specific EIID component
455	70020	455	G	54	100	0	0	0	0	0	N	Phosphotransferase system sugar-specific EII component
456	70302	456	A	38	2.63	0	97.37	0	0	0	N	Intergenic region
457	70309	457	T	39	0	0	0	100	51.28	0	N	Intergenic region
458	70330	458	G	60	100	0	0	0	0	0	N	Intergenic region
459	70378	459	C	11	0	0	0	100	0	0	N	Intergenic region
460	70379	460	T	11	0	100	0	0	0	0	N	Intergenic region
461	70384	461	C	12	0	8.33	0	91.67	0	0	N	Intergenic region
462	70386	462	G	40	0	0	72.5	0	0	27.5	N	Intergenic region
463	70431	463	C	44	0	0	0	0	0	100	N	Intergenic region
464	70432	464	A	44	0	0	0	0	0	100	N	Intergenic region
465	70433	465	G	44	0	0	0	0	0	100	N	Intergenic region
466	70434	466	A	57	22.81	0	0	0	0	77.19	N	Intergenic region
467	70531	467	T	61	0	98.36	0	1.64	0	0	N	Intergenic region
468	70629	468	G	58	100	0	0	0	0	0	N	Tagatose-6-phosphate ketose/aldose isomerase
469	70996	469	A	84	0	0	100	0	0	0	N	Tagatose-6-phosphate ketose/aldose isomerase
470	71229	470	C	92	0	0	1.09	98.91	0	0	N	Tagatose-6-phosphate ketose/aldose isomerase
471	71634	471	T	56	0	100	0	0	0	0	N	Tagatose-6-phosphate ketose/aldose isomerase
472	72318	472	T	18	0	100	0	0	0	0	N	Aldose-1-epimerase (mutarotase)
473	72321	473	G	18	0	0	0	100	0	0	N	Aldose-1-epimerase (mutarotase)
474	72331	474	G	39	100	0	0	0	0	0	N	Aldose-1-epimerase (mutarotase)
475	72352	475	G	57	100	0	0	0	0	0	N	Aldose-1-epimerase (mutarotase)
476	72512	476	G	70	98.57	1.43	0	0	0	0	N	Aldose-1-epimerase (mutarotase)
477	72589	477	T	64	0	98.44	0	1.56	0	0	N	Aldose-1-epimerase (mutarotase)
478	72590	478	T	64	0	100	0	0	0	0	N	Aldose-1-epimerase (mutarotase)
479	72944	479	A	48	0	100	0	0	0	0	N	Intergenic region
480	72977	480	A	52	0	100	0	0	0	0	N	Intergenic region
481	73053	481	T	47	0	100	0	0	0	0	N	Intergenic region
482	73098	482	T	53	0	100	0	0	0	0	N	Conserved hypothetical protein
483	73127	483	C	55	0	1.82	0	98.18	0	0	N	Conserved hypothetical protein
484	73335	484	G	53	98.11	0	1.89	0	0	0	N	Conserved hypothetical protein
485	73365	485	G	62	100	0	0	0	0	0	N	Conserved hypothetical protein
486	73512	486	G	49	97.96	0	2.04	0	0	0	N	Conserved hypothetical protein
487	73584	487	A	63	0	0	100	0	0	0	N	Conserved hypothetical protein
488	73738	488	A	65	0	0	100	0	0	0	N	Conserved hypothetical protein
489	73809	489	T	70	0	100	0	0	0	0	N	Conserved hypothetical protein
490	73882	490	A	57	0	100	0	0	0	0	N	Conserved hypothetical protein
491	74024	491	T	58	0	100	0	0	0	0	N	Intergenic region
492	74139	492	C	84	0	0	0	100	0	0	N	Conserved hypothetical protein
493	74439	493	A	60	100	0	0	0	30	0	N	Intergenic region
494	74444	494	C	46	0	100	0	0	28.26	0	N	Intergenic region
495	74459	495	A	30	0	0	100	0	0	0	N	Intergenic region
496	74465	496	A	34	11.76	0	0	0	0	88.24	N	Intergenic region
497	74473	497	C	20	100	0	0	0	0	0	N	Intergenic region
498	74491	498	C	51	0	0	0	100	0	0	N	Intergenic region
499	74549	499	G	23	100	0	0	0	0	0	N	Intergenic region
500	74552	500	G	23	0	0	0	100	0	0	N	Intergenic region
501	74553	501	G	23	100	0	0	0	0	0	N	Intergenic region
502	74594	502	T	64	0	96.88	0	3.12	0	0	N	Intergenic region
503	74713	503	C	52	0	25	0	75	0	0	N	Intergenic region
504	74826	504	T	71	0	100	0	0	0	0	N	Intergenic region
505	74917	505	A	71	0	0	100	0	0	0	N	Intergenic region
506	75057	506	A	55	0	0	100	0	0	0	N	Intergenic region
507	75120	507	G	74	100	0	0	0	0	0	N	Intergenic region
508	75159	508	A	62	0	0	100	0	0	0	N	Intergenic region
509	75259	509	C	56	0	0	0	100	0	0	N	Intergenic region
510	75314	510	T	58	0	98.28	1.72	0	0	0	N	Conserved hypothetical protein
511	75315	511	G	58	100	0	0	0	0	0	N	Conserved hypothetical protein
512	75529	512	C	51	0	0	0	100	0	0	N	Conserved hypothetical protein
513	76091	513	A	47	0	0	0	100	0	0	N	Intergenic region
514	76119	514	G	59	100	0	0	0	0	0	N	Intergenic region
515	76344	515	G	83	0	0	2.41	0	0	97.59	N	Intergenic region
516	76459	516	G	61	0	0	0	100	0	0	N	Intergenic region
517	76473	517	C	37	0	0	0	100	0	0	N	Intergenic region
518	76570	518	C	64	0	0	0	100	0	0	N	Hypothetical protein
519	76988	519	T	55	1.82	98.18	0	0	0	0	N	Trk transporter membrane-spanning protein - K+ transport
520	77415	520	C	64	0	0	0	100	0	0	N	Trk transporter membrane-spanning protein - K+ transport
521	77450	521	A	77	0	0	98.7	1.3	0	0	N	Trk transporter membrane-spanning protein - K+ transport
522	77868	522	G	58	100	0	0	0	0	0	N	Trk transporter membrane-spanning protein - K+ transport
523	78782	523	T	59	0	100	0	0	0	0	N	Intergenic region
524	78837	524	G	71	100	0	0	0	0	0	N	Intergenic region
525	78952	525	C	240	0	67.92	0	32.08	0	0	N	Intergenic region
526	78953	526	A	249	69.08	0	30.52	0.4	0	0	N	Intergenic region
527	79057	527	T	89	0	100	0	0	0	0	N	Conserved hypothetical protein
528	79083	528	A	81	0	100	0	0	0	0	N	Conserved hypothetical protein
529	79255	529	G	72	98.61	1.39	0	0	0	0	N	Conserved hypothetical protein
530	79398	530	A	49	0	0	100	0	0	0	N	Conserved hypothetical protein
531	79577	531	A	67	0	100	0	0	0	0	N	Conserved hypothetical protein
532	79603	532	C	55	0	0	0	100	0	0	N	Hypothetical protein
533	79786	533	A	57	0	0	100	0	0	0	N	Hypothetical protein
534	79794	534	A	68	1.47	0	98.53	0	0	0	N	Hypothetical protein
535	79821	535	C	65	0	0	0	100	0	0	N	Hypothetical protein
536	79855	536	C	65	100	0	0	0	0	0	N	Hypothetical protein
537	79895	537	G	45	100	0	0	0	0	0	N	Hypothetical protein
538	79948	538	A	44	0	0	100	0	0	0	Y	Hypothetical protein
539	79957	539	G	47	97.87	0	0	2.13	0	0	N	Hypothetical protein
540	80302	540	A	40	0	0	100	0	0	0	N	Conserved hypothetical protein
541	80452	541	A	76	0	0	100	0	0	0	N	Conserved hypothetical protein
542	80549	542	A	66	0	0	100	0	0	0	N	Conserved hypothetical protein
543	80571	543	T	75	0	100	0	0	0	0	N	Conserved hypothetical protein
544	80728	544	A	55	0	0	0	100	0	0	N	Conserved hypothetical protein
545	81289	545	T	299	0.33	34.45	0.33	64.88	0	0	N	Conserved hypothetical protein
546	81292	546	C	255	0	60.78	39.22	0	0	0	N	Conserved hypothetical protein
547	81322	547	C	117	0	59.83	0	40.17	0	0	N	Conserved hypothetical protein
548	82036	548	G	57	100	0	0	0	0	0	N	Conserved hypothetical protein
549	82099	549	A	5	80	20	0	0	0	0	N	Conserved hypothetical protein
550	82660	550	C	102	0	0.98	99.02	0	0	0	N	Conserved hypothetical protein
551	82727	551	T	45	0	0	95.56	4.44	0	0	N	Conserved hypothetical protein
552	82852	552	T	13	0	100	0	0	0	0	N	Conserved hypothetical protein
553	83296	553	T	11	0	100	0	0	0	0	N	Conserved hypothetical protein
554	83908	554	G	85	100	0	0	0	0	0	N	Response regulator
555	84133	555	T	72	0	0	100	0	0	0	N	Response regulator
556	84176	556	A	64	0	0	100	0	0	0	N	Response regulator
557	86410	557	G	52	100	0	0	0	0	0	N	Intergenic region
558	86460	558	C	53	1.89	0	0	98.11	0	0	N	Intergenic region
559	86505	559	G	64	1.56	0	1.56	96.88	0	0	N	Intergenic region
560	86581	560	C	62	0	27.42	0	0	0	72.58	N	Degenerative transposase
561	86818	561	A	46	2.17	0	0	97.83	0	0	N	Intergenic region
562	86999	562	A	30	0	0	100	0	0	0	N	Intergenic region
563	87121	563	T	55	0	0	100	0	0	0	N	Hypothetical protein
564	88160	564	T	75	0	100	0	0	0	0	N	ABC transporter membrane-spanning permease - sugar transport
565	88205	565	T	67	0	100	0	0	0	0	N	ABC transporter membrane-spanning permease - sugar transport
566	88349	566	C	73	0	0	0	100	0	0	N	ABC transporter membrane-spanning permease - sugar transport
567	88607	567	C	59	0	0	0	100	0	0	N	ABC transporter membrane-spanning permease - sugar transport
568	89040	568	T	75	0	98.67	0	1.33	0	0	N	ABC transporter membrane spanning permease - sugar transport
569	89124	569	C	54	0	0	0	100	0	0	N	ABC transporter membrane spanning permease - sugar transport
570	89139	570	T	47	2.13	97.87	0	0	0	0	N	ABC transporter membrane spanning permease - sugar transport
571	89142	571	G	48	0	0	2.08	97.92	0	0	N	ABC transporter membrane spanning permease - sugar transport
572	89463	572	C	39	0	0	0	100	0	0	N	ABC transporter membrane spanning permease - sugar transport
573	89622	573	G	82	100	0	0	0	0	0	N	ABC transporter membrane spanning permease - sugar transport
574	89693	574	G	33	100	0	0	0	0	0	N	Intergenic region
575	89697	575	T	33	0	0	100	0	0	0	N	Intergenic region
576	89988	576	C	96	0	0	0	100	0	0	N	ABC transporter solute binding protein - sugar transport
577	90137	577	C	44	0	0	0	100	0	0	N	ABC transporter solute binding protein - sugar transport
578	90515	578	C	60	0	0	0	100	0	0	N	ABC transporter solute binding protein - sugar transport
579	91313	579	G	58	0	0	0	100	0	0	N	ABC transporter solute binding protein - sugar transport
580	91576	580	C	53	0	0	0	100	0	0	N	Intergenic region
581	91634	581	G	37	100	0	0	0	0	0	N	Intergenic region
582	91636	582	A	37	0	0	100	0	0	0	N	Intergenic region
583	91902	583	A	104	0	0	0	100	0	0	N	Conserved hypothetical protein
584	91928	584	A	70	0	0	100	0	0	0	N	Conserved hypothetical protein
585	92196	585	T	18	0	100	0	0	0	0	N	Conserved hypothetical protein
586	92202	586	G	18	100	0	0	0	0	0	N	Conserved hypothetical protein
587	92247	587	C	58	0	1.72	0	98.28	0	0	N	Conserved hypothetical protein
588	92280	588	C	41	0	0	0	100	0	0	N	Conserved hypothetical protein
589	92289	589	C	29	0	3.45	0	96.55	0	0	N	Conserved hypothetical protein
590	92301	590	C	29	0	0	0	100	0	0	N	Conserved hypothetical protein
591	92688	591	C	49	0	0	0	100	0	0	N	Hypothetical protein
592	92749	592	G	53	100	0	0	0	0	0	N	Hypothetical protein
593	92800	593	A	51	0	0	100	0	0	0	N	Hypothetical protein
594	92920	594	T	59	0	100	0	0	0	0	N	Hypothetical protein
595	93325	595	A	44	0	0	100	0	0	0	N	Hypothetical protein
596	93377	596	T	74	0	97.3	1.35	1.35	0	0	N	Hypothetical protein
597	93496	597	T	55	0	100	0	0	0	0	N	Hypothetical protein
598	93521	598	G	7	0	0	0	100	0	0	N	Hypothetical protein
599	93526	599	C	7	100	0	0	0	0	0	N	Hypothetical protein
600	93529	600	C	7	0	0	0	100	0	0	N	Hypothetical protein
601	93605	601	A	16	0	0	100	0	0	0	N	Hypothetical protein
602	93607	602	A	16	0	0	100	0	0	0	N	Hypothetical protein
603	93689	603	C	68	29.41	70.59	0	0	0	0	N	Intergenic region
604	93725	604	T	12	0	0	100	0	0	0	N	Hypothetical protein
605	93756	605	C	33	0	0	0	100	0	0	N	Hypothetical protein
606	93829	606	T	26	0	100	0	0	0	0	N	Hypothetical protein
607	93846	607	T	36	0	100	0	0	0	0	N	Hypothetical protein
608	93868	608	T	46	2.17	0	93.48	2.17	0	2.17	N	Hypothetical protein
609	93886	609	G	59	100	0	0	0	0	0	N	Hypothetical protein
610	93919	610	C	30	0	0	0	100	0	0	N	Hypothetical protein
611	93922	611	G	30	100	0	0	0	0	0	N	Hypothetical protein
612	93930	612	T	8	100	0	0	0	0	0	N	Hypothetical protein
613	93943	613	A	33	0	0	100	0	0	0	N	Hypothetical protein
614	93970	614	A	40	0	0	100	0	0	0	N	Hypothetical protein
615	94045	615	C	20	0	0	0	100	0	0	N	Hypothetical protein
616	94050	616	G	20	100	0	0	0	0	0	N	Hypothetical protein
617	94066	617	A	48	2.08	0	97.92	0	0	0	N	Hypothetical protein
618	94125	618	C	11	0	0	0	100	0	0	N	Hypothetical protein
619	94135	619	A	4	0	0	100	0	0	0	N	Hypothetical protein
620	94213	620	A	52	0	0	100	0	0	0	N	Hypothetical protein
621	94273	621	A	49	0	0	100	0	0	0	N	Hypothetical protein
622	94283	622	A	20	0	100	0	0	0	0	N	Hypothetical protein
623	94317	623	T	20	0	0	100	0	0	0	N	Hypothetical protein
624	94318	624	C	20	100	0	0	0	0	0	N	Hypothetical protein
625	94321	625	T	20	0	100	0	0	0	0	N	Hypothetical protein
626	94429	626	T	65	0	0	100	0	0	0	N	Hypothetical protein
627	94560	627	T	62	0	100	0	0	0	0	N	Hypothetical protein
628	94591	628	A	44	0	100	0	0	0	0	N	Hypothetical protein
629	94617	629	A	52	0	0	100	0	0	0	N	Hypothetical protein
630	94630	630	T	64	0	100	0	0	0	0	N	Hypothetical protein
631	94650	631	A	65	0	100	0	0	0	0	N	Hypothetical protein
632	94651	632	C	65	0	0	0	100	0	0	N	Hypothetical protein
633	94691	633	G	57	0	98.25	1.75	0	0	0	N	Hypothetical protein
634	94824	634	C	39	0	2.56	2.56	94.87	0	0	N	Intergenic region
635	94881	635	A	54	0	100	0	0	0	0	N	Hypothetical protein
636	94889	636	T	61	0	100	0	0	0	0	N	Hypothetical protein
637	94979	637	T	79	0	100	0	0	0	0	N	Hypothetical protein
638	95004	638	A	40	0	100	0	0	0	0	N	Hypothetical protein
639	95013	639	G	22	100	0	0	0	0	0	N	Hypothetical protein
640	95043	640	T	68	0	100	0	0	0	0	N	Hypothetical protein
641	95066	641	T	61	0	0	100	0	0	0	N	Hypothetical protein
642	95132	642	T	51	0	0	100	0	0	0	N	Hypothetical protein
643	95133	643	C	51	0	0	0	100	0	0	N	Hypothetical protein
644	95164	644	A	38	0	0	0	100	0	0	N	Hypothetical protein
645	95246	645	T	46	0	100	0	0	0	0	N	Hypothetical protein
646	95343	646	T	21	0	100	0	0	0	0	N	Hypothetical protein
647	95423	647	G	6	0	0	16.67	83.33	0	0	N	Hypothetical protein
648	95427	648	C	6	0	0	0	100	0	0	N	Hypothetical protein
649	95431	649	G	6	0	100	0	0	0	0	N	Hypothetical protein
650	95508	650	A	75	0	0	0	100	0	0	N	Hypothetical protein
651	95643	651	T	6	0	100	0	0	0	0	N	Hypothetical protein
652	95646	652	T	6	0	100	0	0	0	0	N	Hypothetical protein
653	95657	653	A	24	0	100	0	0	0	0	N	Hypothetical protein
654	95697	654	A	64	0	0	100	0	0	0	N	Hypothetical protein
655	95727	655	C	58	0	0	100	0	0	0	N	Hypothetical protein
656	95736	656	G	34	100	0	0	0	0	0	N	Hypothetical protein
657	95755	657	C	31	100	0	0	0	0	0	N	Hypothetical protein
658	95770	658	A	36	0	0	100	0	0	0	N	Hypothetical protein
659	95772	659	T	36	0	100	0	0	0	0	N	Hypothetical protein
660	95803	660	T	14	0	100	0	0	0	0	N	Hypothetical protein
661	95808	661	G	14	100	0	0	0	0	0	N	Hypothetical protein
662	95809	662	A	14	0	0	100	0	0	0	N	Hypothetical protein
663	95836	663	A	13	0	0	100	0	0	0	N	Hypothetical protein
664	95899	664	A	52	0	0	100	0	0	0	N	Hypothetical protein
665	95932	665	G	51	0	0	0	100	0	0	N	Hypothetical protein
666	95968	666	G	49	100	0	0	0	0	0	N	Hypothetical protein
667	95992	667	T	28	0	100	0	0	0	0	Y	Hypothetical protein
668	96006	668	G	9	100	0	0	0	0	0	N	Hypothetical protein
669	96007	669	A	10	10	0	90	0	0	0	N	Hypothetical protein
670	96045	670	T	9	100	0	0	0	0	0	N	Hypothetical protein
671	96073	671	G	7	100	0	0	0	0	0	N	Hypothetical protein
672	96079	672	A	7	0	0	100	0	0	0	N	Hypothetical protein
673	96100	673	C	25	0	0	0	100	0	0	N	Hypothetical protein
674	96108	674	T	29	0	100	0	0	0	0	N	Hypothetical protein
675	96139	675	G	43	100	0	0	0	0	0	N	Hypothetical protein
676	96163	676	G	14	100	0	0	0	0	0	N	Hypothetical protein
677	96172	677	G	6	100	0	0	0	0	0	N	Hypothetical protein
678	96175	678	T	6	0	0	100	0	0	0	N	Hypothetical protein
679	96190	679	C	35	0	0	0	100	0	0	N	Hypothetical protein
680	96211	680	A	31	0	0	100	0	0	0	N	Hypothetical protein
681	96229	681	T	11	0	100	0	0	0	0	N	Hypothetical protein
682	96240	682	T	8	0	100	0	0	0	0	N	Hypothetical protein
683	96250	683	G	10	100	0	0	0	0	0	N	Hypothetical protein
684	96259	684	C	16	0	0	0	100	0	0	N	Hypothetical protein
685	96262	685	T	16	0	100	0	0	0	0	N	Hypothetical protein
686	96283	686	G	19	100	0	0	0	0	0	N	Hypothetical protein
687	96286	687	A	19	0	0	0	100	0	0	N	Hypothetical protein
688	96287	688	C	19	0	0	0	100	0	0	N	Hypothetical protein
689	96301	689	T	14	0	100	0	0	0	0	N	Hypothetical protein
690	96307	690	C	14	0	0	0	100	0	0	N	Hypothetical protein
691	96400	691	T	51	0	100	0	0	0	0	N	Conserved hypothetical protein
692	96428	692	C	26	0	0	0	100	0	0	N	Conserved hypothetical protein
693	96440	693	G	39	100	0	0	0	0	0	Y	Conserved hypothetical protein
694	96563	694	G	64	0	100	0	0	0	0	N	Conserved hypothetical protein
695	96602	695	A	18	0	100	0	0	0	0	N	Conserved hypothetical protein
696	96605	696	C	18	0	0	0	100	0	0	N	Conserved hypothetical protein
697	96607	697	G	18	0	0	0	100	0	0	N	Conserved hypothetical protein
698	96608	698	C	18	0	0	0	100	0	0	N	Conserved hypothetical protein
699	96690	699	A	36	0	0	100	0	0	0	N	Intergenic region
700	97129	700	T	49	0	100	0	0	0	0	N	Conserved hypothetical protein
701	97484	701	A	67	0	0	100	0	0	0	N	Conserved hypothetical protein
702	98234	702	G	40	100	0	0	0	0	0	N	Conserved hypothetical protein
703	98442	703	G	44	0	100	0	0	0	0	N	Conserved hypothetical protein
704	98602	704	C	53	0	0	0	100	0	0	N	Conserved hypothetical protein
705	98635	705	G	59	100	0	0	0	0	0	N	Conserved hypothetical protein
706	98729	706	C	53	0	0	0	100	0	0	N	Conserved hypothetical protein
707	98817	707	C	53	0	0	0	100	0	0	N	Conserved hypothetical protein
708	98987	708	T	49	0	100	0	0	0	0	N	Conserved hypothetical protein
709	99077	709	C	50	0	0	0	100	0	0	N	Conserved hypothetical protein
710	99131	710	G	33	100	0	0	0	0	0	N	Conserved hypothetical protein
711	99456	711	T	49	0	0	100	0	0	0	N	CapD protein, required for the biosynthesis of type 1 capsular polysaccharide
712	99459	712	T	49	0	100	0	0	0	0	N	CapD protein, required for the biosynthesis of type 1 capsular polysaccharide
713	99516	713	C	46	0	0	0	100	0	0	N	CapD protein, required for the biosynthesis of type 1 capsular polysaccharide
714	99576	714	C	46	0	0	2.17	97.83	0	0	N	CapD protein, required for the biosynthesis of type 1 capsular polysaccharide
715	99723	715	T	41	0	100	0	0	0	0	N	CapD protein, required for the biosynthesis of type 1 capsular polysaccharide
716	100491	716	T	81	0	98.77	0	1.23	0	0	N	CapD protein, required for the biosynthesis of type 1 capsular polysaccharide
717	100996	717	A	49	0	0	100	0	0	0	N	CapD protein, required for the biosynthesis of type 1 capsular polysaccharide
718	101093	718	T	14	0	0	100	0	0	0	N	Intergenic region
719	101096	719	C	14	0	0	0	100	0	0	N	Intergenic region
720	101117	720	A	54	0	100	0	0	0	0	N	Intergenic region
721	101191	721	T	25	0	0	92	8	0	0	N	Intergenic region
722	101192	722	G	25	92	0	0	0	0	8	N	Intergenic region
723	101196	723	A	25	8	0	92	0	0	0	N	Intergenic region
724	101197	724	T	25	0	0	0	8	0	92	N	Intergenic region
725	101206	725	T	5	0	100	0	0	0	0	N	Intergenic region
726	101225	726	A	33	9.09	90.91	0	0	0	0	N	Intergenic region
727	101230	727	T	32	0	100	0	0	0	0	N	Intergenic region
728	101389	728	C	24	0	33.33	0	66.67	0	0	N	Intergenic region
729	101390	729	A	22	4.55	0	95.45	0	0	0	N	Intergenic region
730	101485	730	G	20	0	0	0	100	0	0	N	Phosphoglycolate phosphatase
731	101493	731	C	43	0	0	0	100	0	0	N	Phosphoglycolate phosphatase
732	101567	732	C	36	0	0	0	100	0	0	N	Phosphoglycolate phosphatase
733	101642	733	G	7	0	100	0	0	0	0	N	Phosphoglycolate phosphatase
734	101643	734	A	7	0	0	0	100	0	0	N	Phosphoglycolate phosphatase
735	101646	735	G	7	0	0	0	100	0	0	N	Phosphoglycolate phosphatase
736	101647	736	A	7	0	0	100	0	0	0	N	Phosphoglycolate phosphatase
737	101659	737	G	26	100	0	0	0	0	0	N	Phosphoglycolate phosphatase
738	101709	738	A	77	0	0	100	0	0	0	N	Phosphoglycolate phosphatase
739	101710	739	G	77	0	0	0	100	0	0	N	Phosphoglycolate phosphatase
740	101743	740	T	51	0	100	0	0	0	0	Y	Phosphoglycolate phosphatase
741	101787	741	C	24	100	0	0	0	0	0	N	Phosphoglycolate phosphatase
742	102660	742	G	53	100	0	0	0	0	0	N	L-serine dehydratase alpha subunit
743	102957	743	C	61	0	0	0	100	0	0	N	L-serine dehydratase alpha subunit
744	103550	744	T	55	0	100	0	0	0	0	N	L-serine dehydratase beta subunit
745	104134	745	A	65	0	0	100	0	0	0	N	Hypothetical protein
746	104547	746	T	83	0	20.48	0	79.52	0	0	N	Hypothetical protein
747	104572	747	G	52	0	0	98.08	1.92	23.08	0	N	Hypothetical protein
748	104622	748	G	89	60.67	0	39.33	0	0	0	N	Hypothetical protein
749	104624	749	C	103	33.01	66.99	0	0	0	0	N	Hypothetical protein
750	104660	750	C	73	0	71.23	0	28.77	0	0	N	Hypothetical protein
751	104669	751	A	33	0	0	100	0	0	0	N	Hypothetical protein
752	104760	752	C	21	0	0	0	100	0	0	N	Hypothetical protein
753	104857	753	G	59	0	0	49.15	50.85	0	0	N	Intergenic region
754	104868	754	A	63	39.68	0	60.32	0	0	0	N	Intergenic region
755	104906	755	A	37	37.84	0	59.46	0	0	2.7	N	Intergenic region
756	104907	756	G	36	61.11	0	38.89	0	0	0	N	Intergenic region
757	104908	757	A	31	3.23	0	0	96.77	0	0	N	Intergenic region
758	104932	758	G	29	100	0	0	0	0	0	N	Intergenic region
759	104938	759	G	29	0	0	0	0	0	100	N	Intergenic region
760	104939	760	C	37	0	21.62	0	0	0	78.38	N	Intergenic region
761	104940	761	T	38	0	0	0	23.68	0	76.32	N	Intergenic region
762	104941	762	T	41	0	0	0	29.27	0	70.73	N	Intergenic region
763	104942	763	A	41	29.27	0	0	0	0	70.73	N	Intergenic region
764	104943	764	T	41	0	0	0	29.27	0	70.73	N	Intergenic region
765	104960	765	C	27	0	0	0	100	0	0	N	Intergenic region
766	105128	766	A	46	0	0	100	0	0	0	N	Intergenic region
767	106223	767	A	50	0	100	0	0	0	0	N	ABC transporter membrane-spanning permease - amino acid transport
768	106504	768	T	8	100	0	0	0	0	0	N	ABC transporter membrane-spanning permease - amino acid transport
769	106505	769	A	8	0	100	0	0	0	0	N	ABC transporter membrane-spanning permease - amino acid transport
770	106510	770	C	8	0	0	0	100	0	0	N	ABC transporter membrane-spanning permease - amino acid transport
771	106517	771	G	4	0	0	0	100	0	0	N	ABC transporter membrane-spanning permease - amino acid transport
772	106651	772	C	30	0	0	0	100	0	0	N	ABC transporter membrane-spanning permease - amino acid transport
773	106655	773	A	30	0	100	0	0	0	0	N	ABC transporter membrane-spanning permease - amino acid transport
774	106669	774	T	9	0	100	0	0	0	0	N	ABC transporter membrane-spanning permease - amino acid transport
775	106670	775	C	9	0	0	0	100	0	0	N	ABC transporter membrane-spanning permease - amino acid transport
776	108389	776	C	53	0	0	0	100	0	0	N	Intergenic region
777	108400	777	T	79	0	0	0	100	21.52	0	N	Intergenic region
778	108406	778	G	59	0	0	98.31	0	23.73	1.69	N	Intergenic region
779	108495	779	A	48	0	0	100	0	0	0	N	Intergenic region
780	108503	780	G	46	100	0	0	0	0	0	N	Intergenic region
781	109547	781	G	32	100	0	0	0	0	0	N	Argininosuccinate synthase
782	109552	782	A	32	0	0	0	100	0	0	N	Argininosuccinate synthase
783	109553	783	T	32	0	100	0	0	0	0	N	Argininosuccinate synthase
784	109568	784	T	61	0	100	0	0	0	0	N	Argininosuccinate synthase
785	109583	785	T	79	0	100	0	0	0	0	N	Argininosuccinate synthase
786	109613	786	G	59	0	0	0	100	0	0	N	Argininosuccinate synthase
787	109648	787	T	63	0	100	0	0	0	0	N	Argininosuccinate synthase
788	109679	788	C	84	100	0	0	0	0	0	N	Argininosuccinate synthase
789	111978	789	G	74	100	0	0	0	0	0	N	Intergenic region
790	112162	790	C	46	0	0	0	100	0	0	N	Intergenic region
791	112228	791	G	54	22.22	0	77.78	0	0	0	N	Hypothetical protein
792	112306	792	T	30	0	50	0	50	0	0	N	Hypothetical protein
793	112366	793	A	41	4.88	0	95.12	0	0	0	N	Hypothetical protein
794	112420	794	T	80	0	37.5	0	62.5	0	0	N	Hypothetical protein
795	112661	795	T	60	0	100	0	0	0	0	N	Hypothetical protein
796	112693	796	T	56	100	0	0	0	0	0	N	Hypothetical protein
797	112695	797	T	56	0	100	0	0	0	0	N	Hypothetical protein
798	112725	798	G	54	0	0	0	100	0	0	N	Hypothetical protein
799	112732	799	A	61	0	0	100	0	0	0	N	Hypothetical protein
800	112840	800	G	44	100	0	0	0	0	0	N	Hypothetical protein
801	113111	801	T	29	0	100	0	0	0	0	N	Hypothetical protein
802	113112	802	C	29	0	0	0	100	0	0	N	Hypothetical protein
803	113131	803	C	10	0	0	0	100	0	0	N	Intergenic region
804	113140	804	T	20	0	100	0	0	0	0	N	Intergenic region
805	113246	805	C	49	0	26.53	0	73.47	0	0	N	Intergenic region
806	113247	806	T	50	0	0	72	28	0	0	N	Intergenic region
807	113321	807	T	26	0	100	0	0	0	0	N	Intergenic region
808	113337	808	T	47	0	100	0	0	0	0	N	Intergenic region
809	113359	809	C	20	0	0	0	100	0	0	N	Intergenic region
810	113378	810	T	34	0	97.06	0	2.94	0	0	N	Intergenic region
811	113399	811	C	39	0	0	0	100	0	0	N	Intergenic region
812	113409	812	G	27	100	0	0	0	0	0	N	Intergenic region
813	113466	813	G	20	95	5	0	0	0	0	N	Intergenic region
814	113598	814	C	61	0	0	0	100	0	0	N	Transporter, truncation
815	113674	815	A	17	0	100	0	0	0	0	N	Transporter, truncation
816	113783	816	A	58	0	0	0	100	0	0	N	Intergenic region
817	117678	817	T	32	0	37.5	0	62.5	0	0	N	Intergenic region
818	117680	818	A	33	63.64	0	0	36.36	0	0	N	Intergenic region
819	117681	819	A	33	63.64	0	36.36	0	0	0	N	Intergenic region
820	117701	820	T	44	0	68.18	0	31.82	0	0	N	Intergenic region
821	117726	821	G	27	0	0	100	0	48.15	0	N	Intergenic region
822	117732	822	T	14	100	0	0	0	0	0	N	Hypothetical protein
823	117733	823	T	14	100	0	0	0	0	0	N	Hypothetical protein
824	117735	824	T	14	100	0	0	0	0	0	N	Hypothetical protein
825	117768	825	A	60	1.67	46.67	0	51.67	0	0	N	Hypothetical protein
826	117790	826	G	117	50.43	0	49.57	0	0	0	N	Hypothetical protein
827	117793	827	T	134	0	28.36	0	71.64	0	0	N	Hypothetical protein
828	117815	828	C	136	0	0	0	100	0	0	N	Hypothetical protein
829	117864	829	G	68	97.06	2.94	0	0	0	0	N	Hypothetical protein
830	118020	830	A	55	0	0	0	0	0	100	N	Hypothetical protein
831	118021	831	C	55	0	0	0	0	0	100	N	Hypothetical protein
832	118022	832	G	55	0	0	0	0	0	100	N	Hypothetical protein
833	118023	833	T	55	0	0	0	0	0	100	N	Hypothetical protein
834	118024	834	T	64	0	0	0	14.06	0	85.94	N	Hypothetical protein
835	118025	835	G	66	0	0	16.67	0	0	83.33	N	Hypothetical protein
836	118026	836	C	69	0	20.29	0	0	0	79.71	N	Hypothetical protein
837	118027	837	A	74	25.68	0	0	0	0	74.32	N	Hypothetical protein
838	118028	838	C	76	0	27.63	0	0	0	72.37	N	Hypothetical protein
839	118029	839	T	79	0	0	0	30.38	0	69.62	N	Hypothetical protein
840	118030	840	A	85	35.29	0	0	0	0	64.71	N	Hypothetical protein
841	118031	841	A	88	38.64	0	0	0	0	61.36	N	Hypothetical protein
842	118074	842	C	65	0	0	0	100	0	0	N	Hypothetical protein
843	118133	843	T	66	0	0	0	46.97	0	53.03	N	Intergenic region
844	118565	844	T	4	0	0	25	75	0	0	N	Intergenic region
845	118605	845	A	13	46.15	0	53.85	0	0	0	N	Intergenic region
846	118606	846	A	13	46.15	53.85	0	0	0	0	N	Intergenic region
847	118710	847	C	36	80.56	19.44	0	0	0	0	N	Hypothetical protein
848	118728	848	C	23	95.65	4.35	0	0	0	0	N	Hypothetical protein
849	118752	849	G	47	34.04	0	65.96	0	0	0	N	Hypothetical protein
850	118755	850	G	47	34.04	0	65.96	0	0	0	N	Hypothetical protein
851	119051	851	T	19	0	100	0	0	0	0	N	Intergenic region
852	119052	852	A	29	79.31	0	20.69	0	0	0	N	Intergenic region
853	119053	853	G	29	20.69	0	79.31	0	0	0	N	Intergenic region
854	119078	854	G	8	100	0	0	0	0	0	N	Intergenic region
855	119081	855	C	8	0	0	0	100	0	0	N	Intergenic region
856	119084	856	A	8	0	0	0	100	0	0	N	Intergenic region
857	119108	857	A	36	100	0	0	0	47.22	0	N	Intergenic region
858	119669	858	G	14	0	100	0	0	0	0	N	Intergenic region
859	119681	859	A	29	100	0	0	0	37.93	0	N	Intergenic region
860	119705	860	T	26	0	96.15	3.85	0	0	0	N	Hypothetical protein
861	120237	861	C	6	0	0	0	100	0	0	N	Hypothetical protein
862	120253	862	C	10	0	0	0	100	0	0	N	Hypothetical protein
863	120350	863	T	27	0	100	0	0	0	0	N	Intergenic region
864	120378	864	G	34	100	0	0	0	0	0	N	Intergenic region
865	120449	865	C	18	0	0	0	100	0	0	N	Intergenic region
866	120498	866	T	28	0	96.43	0	3.57	0	0	N	Intergenic region
867	120579	867	T	43	0	100	0	0	0	0	N	Intergenic region
868	120712	868	T	13	0	100	0	0	0	0	N	Intergenic region
869	120847	869	A	36	66.67	0	0	0	0	33.33	N	Intergenic region
870	120848	870	T	38	0	0	0	68.42	0	31.58	N	Intergenic region
871	120992	871	G	20	100	0	0	0	0	0	N	Intergenic region
872	121044	872	A	28	0	0	100	0	0	0	N	Intergenic region
873	121058	873	C	24	0	0	0	100	0	0	N	Intergenic region
874	121126	874	C	30	0	0	0	100	0	0	N	Hypothetical protein
875	121235	875	C	30	0	0	100	0	0	0	N	Hypothetical protein
876	121471	876	G	36	0	0	0	100	0	0	N	Hypothetical protein
877	121488	877	C	36	0	0	0	100	0	0	N	Hypothetical protein
878	121545	878	G	51	100	0	0	0	0	0	N	Hypothetical protein
879	121548	879	C	51	0	0	0	100	0	0	N	Hypothetical protein
880	121568	880	T	37	0	100	0	0	0	0	N	Hypothetical protein
881	121585	881	A	12	0	0	100	0	0	0	Y	Hypothetical protein
882	121587	882	C	12	0	0	0	100	0	0	Y	Hypothetical protein
883	121595	883	C	24	0	0	0	100	0	0	N	Hypothetical protein
884	121663	884	G	34	97.06	2.94	0	0	0	0	N	Hypothetical protein
885	121692	885	A	44	2.27	0	97.73	0	0	0	N	Hypothetical protein
886	121738	886	A	38	0	5.26	0	94.74	0	0	N	Hypothetical protein
887	121774	887	C	31	100	0	0	0	0	0	N	Hypothetical protein
888	121789	888	G	24	100	0	0	0	0	0	N	Hypothetical protein
889	121997	889	G	38	100	0	0	0	0	0	N	Hypothetical protein
890	122249	890	C	36	0	0	0	100	0	0	N	Intergenic region
891	122304	891	G	71	0	0	100	0	25.35	0	N	Intergenic region
892	122305	892	C	55	0	100	0	0	30.91	0	N	Intergenic region
893	122341	893	A	49	0	0	100	0	0	0	N	Intergenic region
894	122466	894	T	30	0	0	0	100	83.33	0	N	Hypothetical protein
895	122476	895	G	10	100	0	0	0	0	0	N	Hypothetical protein
896	122572	896	T	57	0	100	0	0	0	0	N	Hypothetical protein
897	122777	897	A	43	0	0	100	0	0	0	N	Hypothetical protein
898	122915	898	T	46	0	100	0	0	0	0	N	Hypothetical protein
899	123020	899	A	35	0	0	100	0	0	0	N	Hypothetical protein
900	123079	900	A	46	0	0	100	0	0	0	N	Hypothetical protein
901	123112	901	A	49	0	0	100	0	0	0	N	Hypothetical protein
902	123136	902	T	47	0	100	0	0	0	0	N	Hypothetical protein
903	123283	903	G	36	0	0	0	100	0	0	N	Hypothetical protein
904	123528	904	T	31	0	0	38.71	61.29	0	0	N	Intergenic region
905	123552	905	T	24	100	0	0	0	0	0	N	Intergenic region
906	123577	906	C	37	100	0	0	0	0	0	N	Intergenic region
907	123638	907	G	41	100	0	0	0	0	0	N	Intergenic region
908	123850	908	C	125	0	55.2	0	44.8	0	0	N	Hypothetical protein
909	123898	909	T	45	0	100	0	0	0	0	N	Hypothetical protein
910	123999	910	G	49	0	100	0	0	0	0	N	Hypothetical protein
911	124248	911	C	31	0	0	0	100	0	0	N	Hypothetical protein
912	124538	912	T	11	0	100	0	0	0	0	N	Hypothetical protein
913	124540	913	T	11	0	0	100	0	0	0	N	Hypothetical protein
914	124542	914	G	11	100	0	0	0	0	0	N	Hypothetical protein
915	124543	915	T	11	0	0	100	0	0	0	N	Hypothetical protein
916	124550	916	A	17	0	0	0	100	0	0	N	Hypothetical protein
917	124628	917	C	12	0	0	0	100	0	0	N	Hypothetical protein
918	124664	918	A	18	0	0	100	0	0	0	N	Hypothetical protein
919	124789	919	C	10	0	0	0	0	0	100	N	Hypothetical protein
920	124790	920	A	10	0	0	0	0	0	100	N	Hypothetical protein
921	124791	921	A	10	0	0	0	0	0	100	N	Hypothetical protein
922	124817	922	C	7	0	0	0	100	0	0	N	Hypothetical protein
923	124822	923	C	7	100	0	0	0	0	0	N	Hypothetical protein
924	124879	924	G	19	100	0	0	0	0	0	N	Hypothetical protein
925	124937	925	G	37	100	0	0	0	0	0	N	Hypothetical protein
926	125000	926	C	17	0	0	0	100	0	0	N	Hypothetical protein
927	125006	927	C	17	0	0	0	100	0	0	N	Hypothetical protein
928	125030	928	T	19	0	100	0	0	0	0	N	Hypothetical protein
929	125111	929	A	17	0	0	100	0	0	0	N	Hypothetical protein
930	125114	930	G	17	0	0	0	100	0	0	N	Hypothetical protein
931	125139	931	T	31	0	100	0	0	0	0	N	Hypothetical protein
932	125140	932	C	31	100	0	0	0	0	0	N	Hypothetical protein
933	125141	933	C	31	100	0	0	0	0	0	N	Hypothetical protein
934	125142	934	A	31	0	0	100	0	0	0	N	Hypothetical protein
935	125144	935	C	31	100	0	0	0	0	0	N	Hypothetical protein
936	125308	936	A	37	0	0	100	0	0	0	N	Intergenic region
937	125443	937	C	130	28.46	70.77	0	0.77	0	0	N	Hypothetical protein
938	125465	938	T	75	0	100	0	0	0	0	N	Hypothetical protein
939	125482	939	C	74	0	37.84	0	62.16	0	0	N	Hypothetical protein
940	125489	940	T	75	0	100	0	0	0	0	N	Hypothetical protein
941	125610	941	A	41	0	0	100	0	0	0	N	Hypothetical protein
942	125639	942	C	39	0	0	0	100	0	0	N	Hypothetical protein
943	125663	943	G	46	97.83	2.17	0	0	0	0	N	Hypothetical protein
944	125700	944	G	51	100	0	0	0	0	0	N	Hypothetical protein
945	125744	945	T	10	0	100	0	0	0	0	N	Hypothetical protein
946	125750	946	A	10	0	0	100	0	0	0	Y	Hypothetical protein
947	125757	947	A	24	0	0	100	0	0	0	N	Hypothetical protein
948	125893	948	C	38	0	0	0	100	0	0	N	Hypothetical protein
949	125894	949	C	38	0	0	0	100	0	0	N	Hypothetical protein
950	125915	950	G	24	0	100	0	0	0	0	N	Hypothetical protein
951	125939	951	G	15	100	0	0	0	0	0	N	Hypothetical protein
952	125990	952	T	11	0	100	0	0	0	0	N	Hypothetical protein
953	125991	953	A	11	0	100	0	0	0	0	Y	Hypothetical protein
954	125992	954	C	11	0	0	0	100	0	0	Y	Hypothetical protein
955	126021	955	G	9	100	0	0	0	0	0	Y	Hypothetical protein
956	126031	956	C	19	100	0	0	0	0	0	N	Hypothetical protein
957	126146	957	T	28	0	100	0	0	0	0	N	Hypothetical protein
958	126403	958	A	26	3.85	96.15	0	0	0	0	Y	Hypothetical protein
959	126412	959	T	37	100	0	0	0	0	0	N	Hypothetical protein
960	126610	960	G	46	0	100	0	0	0	0	N	Intergenic region
961	126642	961	T	56	0	100	0	0	0	0	N	Intergenic region
962	126723	962	G	15	100	0	0	0	0	0	N	Intergenic region
963	126734	963	G	24	100	0	0	0	0	0	N	Intergenic region
964	126862	964	G	42	0	0	0	100	0	0	N	Intergenic region
965	126884	965	T	34	0	100	0	0	0	0	N	Intergenic region
966	127149	966	A	38	0	0	100	0	0	0	N	Intergenic region
967	127288	967	C	45	0	0	0	100	0	0	N	Intergenic region
968	127598	968	C	42	0	0	0	100	0	0	N	Hypothetical protein
969	127660	969	C	22	0	0	0	100	0	0	N	Hypothetical protein
970	127705	970	A	21	0	0	100	0	0	0	N	Hypothetical protein
971	127710	971	T	21	0	100	0	0	0	0	N	Hypothetical protein
972	127849	972	T	15	0	100	0	0	0	0	N	Intergenic region
973	127938	973	G	33	100	0	0	0	0	0	N	Intergenic region
974	127948	974	A	30	0	0	0	100	0	0	N	Intergenic region
975	128000	975	C	39	100	0	0	0	0	0	N	Intergenic region
976	128002	976	C	39	0	0	0	100	0	0	N	Intergenic region
977	128129	977	C	22	0	0	0	100	0	0	N	Intergenic region
978	128196	978	T	22	0	100	0	0	0	0	N	Intergenic region
979	128215	979	A	11	0	0	100	0	0	0	N	Intergenic region
980	128221	980	T	17	0	0	0	35.29	0	64.71	N	Intergenic region
981	128226	981	A	15	0	0	0	0	0	100	N	Intergenic region
982	128227	982	T	15	0	0	0	40	0	60	N	Intergenic region
983	128231	983	T	15	0	0	0	60	0	40	N	Intergenic region
984	128232	984	G	15	0	0	60	0	0	40	N	Intergenic region
985	128265	985	C	28	0	0	0	100	0	0	N	Intergenic region
986	128285	986	C	21	0	0	0	100	0	0	N	Intergenic region
987	128303	987	A	4	0	0	75	0	0	25	N	Intergenic region
988	128306	988	A	4	0	0	75	25	0	0	N	Intergenic region
989	128309	989	C	4	0	0	100	0	0	0	N	Intergenic region
990	128431	990	G	7	100	0	0	0	0	0	N	Surface protein pspA precursor
991	128598	991	C	18	0	0	0	100	0	0	N	Surface protein pspA precursor
992	128851	992	T	4	0	0	100	0	0	0	N	Surface protein pspA precursor
993	128867	993	A	4	0	0	100	0	0	0	N	Surface protein pspA precursor
994	129600	994	C	9	0	66.67	0	33.33	0	0	N	Surface protein pspA precursor
995	129648	995	C	60	0	23.33	0	76.67	0	0	N	Surface protein pspA precursor
996	129651	996	T	60	0	71.67	0	28.33	0	0	N	Surface protein pspA precursor
997	129678	997	T	5	0	20	0	80	0	0	N	Surface protein pspA precursor
998	129680	998	C	5	80	20	0	0	0	0	N	Surface protein pspA precursor
999	129687	999	T	4	0	0	100	0	0	0	N	Surface protein pspA precursor
1000	129693	1000	T	4	0	100	0	0	0	0	N	Surface protein pspA precursor
1001	129711	1001	T	22	0	31.82	0	68.18	0	0	N	Surface protein pspA precursor
1002	129735	1002	C	45	0	80	0	20	0	0	N	Surface protein pspA precursor
1003	129739	1003	G	33	0	0	27.27	72.73	0	0	N	Surface protein pspA precursor
1004	129740	1004	C	33	27.27	72.73	0	0	0	0	N	Surface protein pspA precursor
1005	129741	1005	T	43	55.81	0	0	44.19	0	0	N	Surface protein pspA precursor
1006	129747	1006	A	34	70.59	0	29.41	0	0	0	N	Surface protein pspA precursor
1007	129753	1007	T	27	0	37.04	0	62.96	0	0	N	Surface protein pspA precursor
1008	129786	1008	C	72	43.06	56.94	0	0	0	0	N	Surface protein pspA precursor
1009	129800	1009	C	39	97.44	2.56	0	0	0	0	N	Surface protein pspA precursor
1010	129807	1010	T	12	0	0	100	0	0	0	N	Surface protein pspA precursor
1011	129813	1011	T	12	0	100	0	0	0	0	N	Surface protein pspA precursor
1012	129948	1012	C	5	0	20	0	80	0	0	N	Surface protein pspA precursor
1013	129951	1013	T	5	0	80	0	20	0	0	N	Surface protein pspA precursor
1014	129966	1014	C	7	42.86	57.14	0	0	0	0	N	Surface protein pspA precursor
1015	130035	1015	T	5	0	100	0	0	0	0	N	Surface protein pspA precursor
1016	130039	1016	G	5	0	0	0	100	0	0	N	Surface protein pspA precursor
1017	130041	1017	T	5	100	0	0	0	0	0	N	Surface protein pspA precursor
1018	130155	1018	T	54	0	100	0	0	0	0	N	Surface protein pspA precursor
1019	130189	1019	G	146	21.23	0	78.08	0.68	0	0	N	Surface protein pspA precursor
1020	130196	1020	A	150	78	0	22	0	0	0	N	Surface protein pspA precursor
1021	130240	1021	G	45	0	0	0	100	0	0	N	Intergenic region
1022	130816	1022	T	50	0	100	0	0	0	0	N	tRNA (5-methylaminomethyl-2-thiouridylate)-methyltransferase
1023	130891	1023	T	37	0	0	100	0	0	0	N	tRNA (5-methylaminomethyl-2-thiouridylate)-methyltransferase
1024	130975	1024	G	27	100	0	0	0	0	0	N	tRNA (5-methylaminomethyl-2-thiouridylate)-methyltransferase
1025	131008	1025	C	39	0	0	0	100	0	0	N	tRNA (5-methylaminomethyl-2-thiouridylate)-methyltransferase
1026	131038	1026	C	45	0	0	0	100	0	0	N	tRNA (5-methylaminomethyl-2-thiouridylate)-methyltransferase
1027	131041	1027	T	45	0	100	0	0	0	0	N	tRNA (5-methylaminomethyl-2-thiouridylate)-methyltransferase
1028	131147	1028	A	41	0	0	100	0	0	0	N	tRNA (5-methylaminomethyl-2-thiouridylate)-methyltransferase
1029	131161	1029	T	14	100	0	0	0	0	0	N	tRNA (5-methylaminomethyl-2-thiouridylate)-methyltransferase
1030	131164	1030	A	14	0	100	0	0	0	0	N	tRNA (5-methylaminomethyl-2-thiouridylate)-methyltransferase
1031	131166	1031	A	14	0	0	100	0	0	0	N	tRNA (5-methylaminomethyl-2-thiouridylate)-methyltransferase
1032	131185	1032	T	32	0	100	0	0	0	0	N	tRNA (5-methylaminomethyl-2-thiouridylate)-methyltransferase
1033	131287	1033	T	41	0	100	0	0	0	0	N	tRNA (5-methylaminomethyl-2-thiouridylate)-methyltransferase
1034	131308	1034	T	24	0	100	0	0	0	0	N	tRNA (5-methylaminomethyl-2-thiouridylate)-methyltransferase
1035	131326	1035	T	44	100	0	0	0	0	0	N	tRNA (5-methylaminomethyl-2-thiouridylate)-methyltransferase
1036	131386	1036	T	24	4.17	95.83	0	0	0	0	N	tRNA (5-methylaminomethyl-2-thiouridylate)-methyltransferase
1037	131449	1037	C	17	94.12	5.88	0	0	0	0	N	tRNA (5-methylaminomethyl-2-thiouridylate)-methyltransferase
1038	131455	1038	T	16	100	0	0	0	0	0	N	tRNA (5-methylaminomethyl-2-thiouridylate)-methyltransferase
1039	131482	1039	C	27	0	0	0	100	0	0	N	tRNA (5-methylaminomethyl-2-thiouridylate)-methyltransferase
1040	131590	1040	C	36	0	0	0	100	0	0	N	tRNA (5-methylaminomethyl-2-thiouridylate)-methyltransferase
1041	131943	1041	G	57	0	0	0	100	0	0	N	Conserved hypothetical protein
1042	132065	1042	G	53	98.11	0	1.89	0	0	0	N	Conserved hypothetical protein
1043	132081	1043	T	42	0	100	0	0	0	0	N	Conserved hypothetical protein
1044	132222	1044	T	44	0	0	100	0	0	0	N	Conserved hypothetical protein
1045	132255	1045	T	28	0	100	0	0	0	0	N	Conserved hypothetical protein
1046	132256	1046	G	28	0	100	0	0	0	0	N	Conserved hypothetical protein
1047	132259	1047	G	28	100	0	0	0	0	0	N	Conserved hypothetical protein
1048	132356	1048	T	59	0	100	0	0	0	0	N	Glucose inhibited division protein A
1049	132537	1049	A	33	0	0	100	0	0	0	N	Glucose inhibited division protein A
1050	132573	1050	G	33	100	0	0	0	0	0	N	Glucose inhibited division protein A
1051	132576	1051	T	34	0	97.06	0	2.94	0	0	N	Glucose inhibited division protein A
1052	132609	1052	C	57	100	0	0	0	0	0	N	Glucose inhibited division protein A
1053	132639	1053	T	46	0	100	0	0	0	0	N	Glucose inhibited division protein A
1054	132690	1054	A	40	0	0	100	0	0	0	N	Glucose inhibited division protein A
1055	132699	1055	T	36	0	100	0	0	0	0	N	Glucose inhibited division protein A
1056	132761	1056	C	43	0	0	0	100	0	0	N	Glucose inhibited division protein A
1057	133179	1057	A	33	0	0	100	0	0	0	N	Glucose inhibited division protein A
1058	133194	1058	A	36	0	0	100	0	0	0	N	Glucose inhibited division protein A
1059	133203	1059	G	64	100	0	0	0	0	0	N	Glucose inhibited division protein A
1060	133263	1060	A	49	0	0	100	0	0	0	N	Glucose inhibited division protein A
1061	133272	1061	A	35	0	0	0	100	0	0	N	Glucose inhibited division protein A
1062	133287	1062	T	53	0	0	100	0	0	0	N	Glucose inhibited division protein A
1063	133323	1063	A	43	2.33	0	97.67	0	0	0	N	Glucose inhibited division protein A
1064	133335	1064	T	40	0	0	100	0	0	0	N	Glucose inhibited division protein A
1065	133351	1065	C	62	1.61	0	0	98.39	0	0	N	Glucose inhibited division protein A
1066	133374	1066	A	28	0	0	100	0	0	0	N	Glucose inhibited division protein A
1067	133482	1067	G	56	98.21	0	1.79	0	0	0	N	Glucose inhibited division protein A
1068	133635	1068	T	32	0	100	0	0	0	0	N	Glucose inhibited division protein A
1069	133665	1069	T	26	0	100	0	0	0	0	N	Glucose inhibited division protein A
1070	133680	1070	C	35	0	0	0	100	0	0	N	Glucose inhibited division protein A
1071	133716	1071	C	37	100	0	0	0	0	0	N	Glucose inhibited division protein A
1072	133719	1072	T	37	0	100	0	0	0	0	N	Glucose inhibited division protein A
1073	133797	1073	T	44	0	100	0	0	0	0	N	Glucose inhibited division protein A
1074	133815	1074	T	33	3.03	96.97	0	0	0	0	N	Glucose inhibited division protein A
1075	133839	1075	T	25	0	100	0	0	0	0	N	Glucose inhibited division protein A
1076	133851	1076	A	7	0	0	100	0	0	0	N	Glucose inhibited division protein A
1077	133956	1077	G	20	100	0	0	0	0	0	N	Glucose inhibited division protein A
1078	133959	1078	A	20	0	100	0	0	0	0	N	Glucose inhibited division protein A
1079	133962	1079	A	20	0	0	100	0	0	0	N	Glucose inhibited division protein A
1080	134004	1080	C	32	3.12	0	0	96.88	0	0	N	Glucose inhibited division protein A
1081	134031	1081	T	24	0	100	0	0	0	0	N	Glucose inhibited division protein A
1082	134052	1082	T	17	0	100	0	0	0	0	N	Glucose inhibited division protein A
1083	134073	1083	A	31	0	0	100	0	0	0	N	Glucose inhibited division protein A
1084	134097	1084	C	17	0	0	0	100	0	0	N	Glucose inhibited division protein A
1085	134166	1085	T	26	0	96.15	0	3.85	0	0	N	Glucose inhibited division protein A
1086	134320	1086	A	41	2.44	0	97.56	0	0	0	N	Intergenic region
1087	134333	1087	C	55	0	0	0	100	0	0	N	Intergenic region
1088	134365	1088	A	4	0	0	0	100	0	0	N	Intergenic region
1089	134368	1089	T	4	0	100	0	0	0	0	N	Intergenic region
1090	134369	1090	T	4	0	0	100	0	0	0	N	Intergenic region
1091	134371	1091	C	4	0	0	0	100	0	0	N	Intergenic region
1092	134400	1092	T	37	0	0	0	100	37.84	0	N	Intergenic region
1093	134439	1093	A	24	0	0	100	0	0	0	N	Intergenic region
1094	134565	1094	A	35	2.86	11.43	54.29	31.43	0	0	N	Intergenic region
1095	134573	1095	G	94	27.66	0	72.34	0	0	0	N	Intergenic region
1096	134574	1096	G	97	26.8	0	73.2	0	0	0	N	Intergenic region
1097	136037	1097	A	38	0	2.63	97.37	0	0	0	N	Conserved hypothetical protein
1098	136040	1098	A	38	0	0	100	0	0	0	N	Conserved hypothetical protein
1099	136139	1099	T	61	1.64	98.36	0	0	0	0	N	Conserved hypothetical protein
1100	136889	1100	C	20	0	0	0	100	0	0	N	Intergenic region
1101	136912	1101	G	37	0	100	0	0	0	0	N	Intergenic region
1102	136913	1102	A	37	0	0	100	0	0	0	N	Intergenic region
1103	136916	1103	A	37	0	0	100	0	0	0	N	Intergenic region
1104	136944	1104	T	69	0	100	0	0	0	0	N	Intergenic region
1105	137041	1105	G	59	98.31	1.69	0	0	0	0	N	Intergenic region
1106	137063	1106	T	38	0	100	0	0	0	0	N	Intergenic region
1107	137088	1107	A	36	0	0	100	0	0	0	N	Intergenic region
1108	137222	1108	C	66	100	0	0	0	0	0	N	Intergenic region
1109	137288	1109	A	66	0	0	100	0	0	0	N	Intergenic region
1110	137455	1110	T	53	0	0	100	0	0	0	N	orf51
1111	137509	1111	G	18	100	0	0	0	0	0	N	orf51
1112	137520	1112	T	23	0	100	0	0	0	0	N	orf51
1113	137660	1113	C	39	0	0	0	100	0	0	N	Hypothetical protein
1114	137938	1114	C	41	0	0	100	0	0	0	N	Conserved hypothetical protein
1115	138007	1115	C	45	0	0	0	100	0	0	N	Conserved hypothetical protein
1116	138022	1116	A	45	0	100	0	0	0	0	N	Conserved hypothetical protein
1117	138061	1117	C	48	0	0	0	100	0	0	N	Conserved hypothetical protein
1118	138143	1118	C	39	0	0	0	100	0	0	N	Conserved hypothetical protein
1119	138157	1119	C	16	0	0	0	100	0	0	N	Conserved hypothetical protein
1120	138163	1120	G	35	0	0	100	0	45.71	0	N	Conserved hypothetical protein
1121	138164	1121	G	35	0	0	100	0	45.71	0	N	Conserved hypothetical protein
1122	138165	1122	T	26	0	0	100	0	0	0	N	Conserved hypothetical protein
1123	138166	1123	T	26	0	0	0	0	0	100	N	Conserved hypothetical protein
1124	138167	1124	G	26	0	0	0	0	0	100	N	Conserved hypothetical protein
1125	138168	1125	G	26	0	0	0	0	0	100	N	Conserved hypothetical protein
1126	138169	1126	T	26	0	0	0	0	0	100	N	Conserved hypothetical protein
1127	138197	1127	T	47	2.13	97.87	0	0	0	0	N	Conserved hypothetical protein
1128	138218	1128	A	65	0	0	100	0	0	0	N	Conserved hypothetical protein
1129	138334	1129	C	24	0	0	0	100	0	0	N	Conserved hypothetical protein
1130	138335	1130	G	24	100	0	0	0	0	0	N	Conserved hypothetical protein
1131	138493	1131	A	19	0	0	100	0	0	0	N	Conserved hypothetical protein
1132	138553	1132	T	12	0	100	0	0	0	0	N	Conserved hypothetical protein
1133	138559	1133	C	12	0	0	0	100	0	0	N	Conserved hypothetical protein
1134	138650	1134	C	20	0	0	0	100	0	0	N	Ribosomal protein alanine acetyltransferase
1135	138714	1135	T	13	100	0	0	0	0	0	N	Ribosomal protein alanine acetyltransferase
1136	138715	1136	C	13	0	0	7.69	92.31	0	0	N	Ribosomal protein alanine acetyltransferase
1137	138720	1137	C	13	0	0	0	100	0	0	N	Ribosomal protein alanine acetyltransferase
1138	138744	1138	C	21	100	0	0	0	0	0	Y	Ribosomal protein alanine acetyltransferase
1139	138764	1139	C	6	100	0	0	0	0	0	N	Ribosomal protein alanine acetyltransferase
1140	138768	1140	C	6	0	0	0	100	0	0	N	Ribosomal protein alanine acetyltransferase
1141	139282	1141	T	37	0	100	0	0	0	0	N	Secreted metalloendopeptidase Gcp
1142	139298	1142	G	36	100	0	0	0	0	0	N	Secreted metalloendopeptidase Gcp
1143	139324	1143	A	20	0	0	100	0	0	0	N	Secreted metalloendopeptidase Gcp
1144	139330	1144	T	20	0	100	0	0	0	0	N	Secreted metalloendopeptidase Gcp
1145	139363	1145	A	55	0	98.18	0	1.82	0	0	N	Secreted metalloendopeptidase Gcp
1146	139516	1146	T	29	0	96.55	3.45	0	0	0	N	Secreted metalloendopeptidase Gcp
1147	139667	1147	C	23	0	4.35	0	95.65	0	0	N	Secreted metalloendopeptidase Gcp
1148	139798	1148	A	45	0	0	100	0	0	0	N	Secreted metalloendopeptidase Gcp
1149	139850	1149	A	23	0	0	100	0	0	0	N	Secreted metalloendopeptidase Gcp
1150	139852	1150	T	23	0	100	0	0	0	0	N	Secreted metalloendopeptidase Gcp
1151	139891	1151	T	21	100	0	0	0	0	0	N	Secreted metalloendopeptidase Gcp
1152	139921	1152	T	26	0	100	0	0	0	0	N	Secreted metalloendopeptidase Gcp
1153	139930	1153	T	27	3.7	96.3	0	0	0	0	N	Secreted metalloendopeptidase Gcp
1154	139957	1154	T	8	0	100	0	0	0	0	Y	Secreted metalloendopeptidase Gcp
1155	139961	1155	A	8	0	0	100	0	0	0	N	Secreted metalloendopeptidase Gcp
1156	139962	1156	A	8	0	0	100	0	0	0	N	Secreted metalloendopeptidase Gcp
1157	139965	1157	T	8	0	0	100	0	0	0	N	Secreted metalloendopeptidase Gcp
1158	140164	1158	C	35	0	0	0	100	0	0	N	Degenerate transposase (orf2)
1159	140243	1159	T	57	0	100	0	0	0	0	N	Degenerate transposase (orf2)
1160	140374	1160	A	48	0	0	100	0	0	0	N	Degenerate transposase (orf2)
1161	140485	1161	C	23	100	0	0	0	0	0	N	Degenerate transposase (orf2)
1162	140490	1162	C	23	0	0	0	100	0	0	N	Degenerate transposase (orf2)
1163	140773	1163	C	34	0	0	0	100	0	0	N	Degenerate transposase (orf2)
1164	141406	1164	C	64	0	100	0	0	31.25	0	N	Intergenic region
1165	142396	1165	G	25	100	0	0	0	0	0	N	Intergenic region
1166	142407	1166	A	28	0	0	100	0	0	0	N	Intergenic region
1167	142503	1167	T	30	0	0	100	0	0	0	N	Intergenic region
1168	142932	1168	A	25	0	0	100	0	0	0	N	Glycosyltransferase involved exopolysaccharide (EPS) synthesis
1169	143164	1169	T	19	0	0	0	100	52.63	0	N	Glycosyltransferase involved exopolysaccharide (EPS) synthesis
1170	143289	1170	G	35	100	0	0	0	0	0	N	Glycosyltransferase involved exopolysaccharide (EPS) synthesis
1171	143567	1171	T	43	0	100	0	0	0	0	N	Glycosyltransferase involved exopolysaccharide (EPS) synthesis
1172	144200	1172	C	35	100	0	0	0	0	0	N	Glycosyl transferase, family 2
1173	144685	1173	T	32	0	0	0	34.38	0	65.62	N	Glycosyl transferase, family 2
1174	144705	1174	A	12	0	100	0	0	0	0	N	Glycosyl transferase, family 2
1175	144711	1175	A	12	0	0	100	0	0	0	N	Glycosyl transferase, family 2
1176	145118	1176	C	40	0	0	0	100	0	0	N	ABC transporter ATP-binding/membrane spanning permease - possible multidrug resistance
1177	145318	1177	A	41	0	0	100	0	0	0	N	ABC transporter ATP-binding/membrane spanning permease - possible multidrug resistance
1178	145730	1178	A	40	0	0	0	100	0	0	N	ABC transporter ATP-binding/membrane spanning permease - possible multidrug resistance
1179	145934	1179	C	28	0	0	0	100	0	0	N	ABC transporter ATP-binding/membrane spanning permease - possible multidrug resistance
1180	146084	1180	G	32	100	0	0	0	0	0	N	ABC transporter ATP-binding/membrane spanning permease - possible multidrug resistance
1181	146629	1181	A	42	42.86	0	0	0	0	57.14	N	Intergenic region
1182	146778	1182	T	28	0	100	0	0	0	0	N	Intergenic region
1183	146860	1183	C	16	0	0	0	100	0	0	N	Intergenic region
1184	146971	1184	A	24	0	4.17	95.83	0	0	0	N	Intergenic region
1185	146978	1185	T	28	3.57	96.43	0	0	0	0	N	Intergenic region
1186	147185	1186	G	42	100	0	0	0	0	0	N	Hypothetical protein
1187	147319	1187	C	44	0	0	0	100	0	0	N	Hypothetical protein
1188	147364	1188	C	28	0	0	0	0	0	100	N	Hypothetical protein
1189	147365	1189	C	28	0	0	0	0	0	100	N	Hypothetical protein
1190	147366	1190	T	28	0	0	0	0	0	100	N	Hypothetical protein
1191	147367	1191	T	28	0	0	0	0	0	100	N	Hypothetical protein
1192	147368	1192	G	28	0	0	0	0	0	100	N	Hypothetical protein
1193	147369	1193	G	28	0	0	0	0	0	100	N	Hypothetical protein
1194	147370	1194	G	28	0	0	0	0	0	100	N	Hypothetical protein
1195	147371	1195	A	28	0	0	0	0	0	100	N	Hypothetical protein
1196	147372	1196	A	70	60	0	0	0	0	40	N	Hypothetical protein
1197	147373	1197	A	73	61.64	0	0	0	0	38.36	N	Hypothetical protein
1198	147403	1198	C	50	0	0	0	100	0	0	N	Hypothetical protein
1199	147691	1199	C	42	0	0	0	100	0	0	N	Hypothetical protein
1200	147769	1200	T	48	0	100	0	0	0	0	N	Hypothetical protein
1201	147897	1201	C	16	0	0	0	100	0	0	N	Hypothetical protein
1202	147909	1202	G	9	0	0	0	100	0	0	N	Hypothetical protein
1203	148582	1203	T	54	0	0	0	29.63	0	70.37	Y	UDP-glucose dehydrogenase
1204	148615	1204	T	67	0	100	0	0	0	0	N	UDP-glucose dehydrogenase
1205	148991	1205	T	27	100	0	0	0	0	0	N	UDP-glucose dehydrogenase
1206	149132	1206	A	23	0	100	0	0	0	0	N	Intergenic region
1207	149451	1207	G	7	100	0	0	0	0	0	N	Intergenic region
1208	149465	1208	A	28	0	0	0	100	0	0	N	Intergenic region
1209	149466	1209	C	28	0	0	0	100	0	0	N	Intergenic region
1210	149467	1210	A	28	3.57	0	96.43	0	0	0	N	Intergenic region
1211	149468	1211	C	28	0	0	0	100	0	0	N	Intergenic region
1212	149505	1212	A	22	0	100	0	0	0	0	N	Positive transcriptional regulator of mutA
1213	149506	1213	G	23	95.65	0	4.35	0	0	0	N	Positive transcriptional regulator of mutA
1214	149516	1214	A	24	0	0	95.83	4.17	0	0	N	Positive transcriptional regulator of mutA
1215	149518	1215	A	24	0	0	100	0	0	0	N	Positive transcriptional regulator of mutA
1216	149813	1216	T	90	0	97.78	0	2.22	0	0	N	Positive transcriptional regulator of mutA
1217	150419	1217	A	38	0	0	100	0	0	0	N	Intergenic region
1218	151681	1218	T	20	0	100	0	0	0	0	N	Hypothetical protein
1219	151705	1219	G	21	100	0	0	0	0	0	N	Hypothetical protein
1220	151877	1220	C	24	0	0	0	100	0	0	N	Hypothetical protein
1221	151887	1221	T	13	0	100	0	0	0	0	N	Hypothetical protein
1222	151890	1222	C	13	0	0	0	100	0	0	N	Hypothetical protein
1223	151947	1223	T	21	0	0	100	0	0	0	N	Hypothetical protein
1224	151986	1224	T	23	0	100	0	0	0	0	N	Hypothetical protein
1225	152046	1225	T	26	100	0	0	0	0	0	N	Hypothetical protein
1226	152091	1226	C	33	0	0	0	100	0	0	N	Hypothetical protein
1227	152095	1227	G	33	100	0	0	0	0	0	N	Hypothetical protein
1228	152166	1228	A	21	0	100	0	0	0	0	N	Hypothetical protein
1229	152169	1229	T	21	100	0	0	0	0	0	N	Hypothetical protein
1230	152180	1230	C	18	0	0	0	100	0	0	N	Hypothetical protein
1231	152205	1231	A	28	0	100	0	0	0	0	N	Hypothetical protein
1232	152223	1232	A	12	0	0	100	0	0	0	N	Hypothetical protein
1233	152241	1233	T	34	0	100	0	0	0	0	N	Hypothetical protein
1234	152301	1234	C	53	0	0	0	100	0	0	N	Intergenic region
1235	152326	1235	C	6	0	0	0	100	0	0	N	Intergenic region
1236	152331	1236	G	6	100	0	0	0	0	0	N	Conserved hypothetical protein
1237	152342	1237	G	18	100	0	0	0	0	0	N	Conserved hypothetical protein
1238	152456	1238	A	34	0	0	100	0	0	0	N	Conserved hypothetical protein
1239	152483	1239	C	41	0	0	0	100	0	0	N	Conserved hypothetical protein
1240	152504	1240	G	22	0	0	0	100	0	0	N	Conserved hypothetical protein
1241	152586	1241	G	56	100	0	0	0	0	0	N	Conserved hypothetical protein
1242	152615	1242	T	25	0	100	0	0	0	0	N	Conserved hypothetical protein
1243	152616	1243	T	25	0	100	0	0	0	0	N	Conserved hypothetical protein
1244	152621	1244	A	25	0	0	100	0	0	0	N	Conserved hypothetical protein
1245	152690	1245	G	25	100	0	0	0	0	0	N	Conserved hypothetical protein
1246	152699	1246	T	21	0	100	0	0	0	0	N	Conserved hypothetical protein
1247	152708	1247	C	36	100	0	0	0	0	0	N	Conserved hypothetical protein
1248	152855	1248	T	23	0	100	0	0	0	0	N	Conserved hypothetical protein
1249	153413	1249	T	84	0	98.81	0	1.19	0	0	N	Conserved hypothetical protein
1250	153420	1250	A	77	0	0	100	0	0	0	N	Conserved hypothetical protein
1251	153459	1251	T	77	0	0	100	0	0	0	N	Conserved hypothetical protein
1252	153667	1252	G	41	100	0	0	0	0	0	N	Intergenic region
1253	153747	1253	A	15	0	0	0	100	0	0	N	Intergenic region
1254	153748	1254	T	15	0	100	0	0	0	0	N	Intergenic region
1255	153784	1255	A	44	0	0	100	0	0	0	N	Hypothetical protein
1256	153803	1256	T	36	0	100	0	0	0	0	N	Hypothetical protein
1257	153835	1257	C	55	0	70.91	0	29.09	0	0	N	Hypothetical protein
1258	153836	1258	A	53	69.81	0	30.19	0	0	0	N	Hypothetical protein
1259	153849	1259	C	29	0	65.52	0	34.48	0	0	N	Hypothetical protein
1260	155063	1260	T	80	1.25	98.75	0	0	0	0	N	ABC transporter substrate-binding protein - amino acid transport
1261	155276	1261	C	20	0	0	0	100	0	0	N	ABC transporter substrate-binding protein - amino acid transport
1262	155338	1262	G	62	100	0	0	0	0	0	N	Intergenic region
1263	155345	1263	G	53	100	0	0	0	0	0	N	Intergenic region
1264	155388	1264	C	39	0	0	0	100	0	0	N	Intergenic region
1265	155486	1265	T	24	0	100	0	0	0	0	N	ABC transporter solute-binding protein - unknown substrate
1266	155491	1266	C	24	0	0	0	100	0	0	N	ABC transporter solute-binding protein - unknown substrate
1267	155681	1267	T	63	0	100	0	0	0	0	N	ABC transporter solute-binding protein - unknown substrate
1268	155753	1268	T	89	0	100	0	0	0	0	N	ABC transporter solute-binding protein - unknown substrate
1269	155794	1269	G	84	0	100	0	0	0	0	N	ABC transporter solute-binding protein - unknown substrate
1270	156293	1270	T	76	0	98.68	0	1.32	0	0	N	ABC transporter solute-binding protein - unknown substrate
1271	156342	1271	A	84	0	0	100	0	0	0	N	Intergenic region
1272	156370	1272	T	23	0	100	0	0	0	0	N	Intergenic region
1273	156372	1273	T	23	0	100	0	0	0	0	N	Intergenic region
1274	156373	1274	A	23	0	0	100	0	0	0	N	Intergenic region
1275	156376	1275	T	23	0	0	100	0	0	0	N	Intergenic region
1276	156420	1276	T	78	0	0	98.72	1.28	0	0	N	Succinyl-diaminopimelic descuccinlyase (ArgE/DapE/Acy1 family protein)
1277	156776	1277	G	48	100	0	0	0	0	0	N	Succinyl-diaminopimelic descuccinlyase (ArgE/DapE/Acy1 family protein)
1278	157322	1278	G	54	0	0	0	100	0	0	N	Succinyl-diaminopimelic descuccinlyase (ArgE/DapE/Acy1 family protein)
1279	157385	1279	G	57	100	0	0	0	0	0	N	Succinyl-diaminopimelic descuccinlyase (ArgE/DapE/Acy1 family protein)
1280	157923	1280	G	56	100	0	0	0	0	0	N	ABC transporter ATP-binding protein - unknown substrate
1281	157950	1281	C	52	0	0	1.92	98.08	0	0	N	ABC transporter ATP-binding protein - unknown substrate
1282	157953	1282	C	52	0	0	0	100	0	0	N	ABC transporter ATP-binding protein - unknown substrate
1283	159466	1283	C	47	0	0	0	100	0	0	N	ABC transporter membrane-spanning permease - unknown substrate
1284	159467	1284	G	47	100	0	0	0	0	0	N	ABC transporter membrane-spanning permease - unknown substrate
1285	159502	1285	A	44	0	0	100	0	0	0	N	ABC transporter membrane-spanning permease - unknown substrate
1286	159580	1286	G	42	0	0	0	100	0	0	N	Hypothetical protein
1287	159851	1287	C	67	0	0	0	100	0	0	N	Hypothetical protein
1288	160174	1288	T	26	0	0	96.15	3.85	0	0	N	Intergenic region
1289	160180	1289	T	26	0	100	0	0	0	0	N	Intergenic region
1290	160733	1290	T	47	0	100	0	0	0	0	N	Conserved hypothetical protein
1291	160737	1291	G	47	100	0	0	0	0	0	N	Conserved hypothetical protein
1292	160775	1292	T	89	0	100	0	0	0	0	N	Conserved hypothetical protein
1293	161103	1293	T	30	0	100	0	0	0	0	N	Intergenic region
1294	161115	1294	C	30	0	0	0	100	0	0	N	Intergenic region
1295	161139	1295	C	71	0	0	0	100	0	0	N	Intergenic region
1296	161256	1296	G	61	100	0	0	0	0	0	N	Intergenic region
1297	161425	1297	G	84	100	0	0	0	0	0	N	Intergenic region
1298	161739	1298	A	69	0	1.45	98.55	0	0	0	N	Intergenic region
1299	161796	1299	G	68	100	0	0	0	0	0	N	Intergenic region
1300	162371	1300	A	59	0	0	100	0	0	0	N	Histidine kinase
1301	162646	1301	C	58	0	0	1.72	98.28	0	0	N	Response regulator
1302	162860	1302	G	66	100	0	0	0	0	0	N	Response regulator
1303	162967	1303	G	71	98.59	1.41	0	0	0	0	N	Response regulator
1304	163061	1304	T	35	0	100	0	0	0	0	N	Response regulator
1305	163064	1305	A	35	0	0	100	0	0	0	N	Response regulator
1306	163066	1306	C	35	100	0	0	0	0	0	N	Response regulator
1307	163197	1307	C	50	0	0	0	100	0	0	N	Response regulator
1308	163325	1308	A	81	0	0	0	100	0	0	N	Response regulator
1309	163326	1309	A	81	0	0	100	0	0	0	N	Response regulator
1310	163352	1310	C	62	0	0	0	100	0	0	N	Response regulator
1311	163458	1311	T	66	0	100	0	0	0	0	N	Response regulator
1312	163480	1312	T	62	0	100	0	0	0	0	N	Response regulator
1313	163564	1313	C	63	0	0	1.59	98.41	0	0	N	Response regulator
1314	163585	1314	C	40	100	0	0	0	0	0	N	Response regulator
1315	163586	1315	C	40	0	0	0	100	0	0	N	Response regulator
1316	163643	1316	C	68	0	0	0	100	0	0	N	Response regulator
1317	163703	1317	C	24	0	0	0	100	0	0	N	Response regulator
1318	163854	1318	G	16	0	0	0	100	0	0	N	Hypothetical protein
1319	163995	1319	G	45	100	0	0	0	0	0	N	Hypothetical protein
1320	164588	1320	A	51	0	0	100	0	0	0	N	Conserved hypothetical protein
1321	165093	1321	G	56	0	0	0	100	0	0	N	Intergenic region
1322	165375	1322	C	75	0	0	0	100	0	0	N	Conserved hypothetical protein
1323	165426	1323	T	82	0	0	100	0	0	0	N	Conserved hypothetical protein
1324	166005	1324	T	12	0	100	0	0	0	0	N	Conserved hypothetical protein
1325	166008	1325	T	12	100	0	0	0	0	0	N	Conserved hypothetical protein
1326	166020	1326	C	24	100	0	0	0	0	0	N	Conserved hypothetical protein
1327	166236	1327	G	61	100	0	0	0	0	0	N	Conserved hypothetical protein
1328	166258	1328	G	52	100	0	0	0	0	0	N	Conserved hypothetical protein
1329	166563	1329	T	37	0	100	0	0	0	0	N	Intergenic region
1330	166686	1330	C	68	14.71	25	0	60.29	0	0	N	Intergenic region
1331	166731	1331	C	127	0	61.42	0	38.58	0	0	N	Intergenic region
1332	166785	1332	A	51	1.96	98.04	0	0	0	0	N	Intergenic region
1333	166810	1333	A	55	0	1.82	0	98.18	0	0	N	Intergenic region
1334	166962	1334	A	47	0	0	100	0	0	0	N	Hypothetical protein
1335	167591	1335	C	51	0	0	0	100	0	0	N	Conserved hypothetical protein
1336	167885	1336	A	28	0	3.57	96.43	0	0	0	N	Intergenic region
1337	167895	1337	C	33	0	3.03	0	96.97	0	0	N	Intergenic region
1338	168003	1338	C	55	0	0	0	100	0	0	N	Intergenic region
1339	168134	1339	A	66	1.52	0	98.48	0	0	0	N	DNA mismatch repair protein
1340	168164	1340	C	52	0	0	0	100	0	0	N	DNA mismatch repair protein
1341	168212	1341	T	37	0	100	0	0	0	0	N	DNA mismatch repair protein
1342	168794	1342	C	46	0	0	0	100	0	0	N	DNA mismatch repair protein
1343	168797	1343	G	46	97.83	0	2.17	0	0	0	N	DNA mismatch repair protein
1344	168833	1344	T	60	0	100	0	0	0	0	N	DNA mismatch repair protein
1345	168896	1345	T	72	0	100	0	0	0	0	N	DNA mismatch repair protein
1346	169028	1346	T	68	0	100	0	0	0	0	N	DNA mismatch repair protein
1347	169424	1347	A	46	0	0	100	0	0	0	N	DNA mismatch repair protein
1348	169565	1348	C	60	0	0	0	100	0	0	N	DNA mismatch repair protein
1349	170121	1349	A	52	0	0	100	0	0	0	N	Intergenic region
1350	170128	1350	T	60	0	0	100	0	0	0	N	Intergenic region
1351	170253	1351	G	74	0	0	0	100	0	0	N	Intergenic region
1352	170433	1352	A	67	0	0	100	0	0	0	N	Riboflavin synthase beta chain
1353	170679	1353	G	52	0	0	0	100	0	0	N	Riboflavin synthase beta chain
1354	171038	1354	T	63	0	100	0	0	0	0	N	Riboflavin biosynthesis; GTP-cyclohydrolase II.
1355	171192	1355	C	64	0	0	0	100	0	0	N	Riboflavin biosynthesis; GTP-cyclohydrolase II.
1356	171306	1356	A	61	0	0	100	0	0	0	N	Riboflavin biosynthesis; GTP-cyclohydrolase II.
1357	171430	1357	A	58	0	0	100	0	0	0	N	Riboflavin biosynthesis; GTP-cyclohydrolase II.
1358	171467	1358	A	58	0	0	100	0	0	0	N	Riboflavin biosynthesis; GTP-cyclohydrolase II.
1359	171508	1359	G	59	96.61	3.39	0	0	0	0	N	Riboflavin biosynthesis; GTP-cyclohydrolase II.
1360	171621	1360	G	54	100	0	0	0	0	0	N	Riboflavin biosynthesis; GTP-cyclohydrolase II.
1361	171723	1361	T	55	0	98.18	0	1.82	0	0	N	Riboflavin biosynthesis; GTP-cyclohydrolase II.
1362	172034	1362	A	62	0	0	100	0	0	0	N	Intergenic region
1363	172078	1363	A	22	0	100	0	0	0	0	N	Riboflavin synthase alpha-chain
1364	172191	1364	C	56	0	0	0	100	0	0	N	Riboflavin synthase alpha-chain
1365	172326	1365	G	54	100	0	0	0	0	0	N	Riboflavin synthase alpha-chain
1366	173213	1366	A	66	0	0	100	0	0	0	N	Riboflavin biosynthese; a deaminase
1367	173244	1367	T	75	0	100	0	0	0	0	N	Riboflavin biosynthese; a deaminase
1368	173298	1368	C	31	93.55	6.45	0	0	0	0	N	Riboflavin biosynthese; a deaminase
1369	173303	1369	A	30	0	0	0	100	0	0	N	Riboflavin biosynthese; a deaminase
1370	173520	1370	G	60	100	0	0	0	0	0	N	Riboflavin biosynthese; a deaminase
1371	173624	1371	G	69	100	0	0	0	0	0	N	Riboflavin biosynthese; a deaminase
1372	173703	1372	G	77	100	0	0	0	0	0	N	Riboflavin biosynthese; a deaminase
1373	173782	1373	A	87	100	0	0	0	32.18	0	N	Intergenic region
1374	173787	1374	T	78	0	0	0	100	26.92	0	N	Intergenic region
1375	173802	1375	G	67	100	0	0	0	0	0	N	Intergenic region
1376	174071	1376	A	47	0	100	0	0	0	0	N	Intergenic region
1377	174302	1377	C	73	100	0	0	0	0	0	N	Holliday junction DNA helicase
1378	174393	1378	A	43	0	0	100	0	0	0	N	Holliday junction DNA helicase
1379	174489	1379	T	58	0	100	0	0	0	0	N	Holliday junction DNA helicase
1380	174581	1380	G	46	100	0	0	0	0	0	N	Holliday junction DNA helicase
1381	174595	1381	G	32	100	0	0	0	0	0	N	Holliday junction DNA helicase
1382	175238	1382	G	73	100	0	0	0	0	0	N	3-Methyladenine DNA glycosylase I, constitutive
1383	176016	1383	A	43	25.58	0	74.42	0	0	0	N	Intergenic region
1384	176099	1384	T	42	100	0	0	0	0	0	N	Intergenic region
1385	176101	1385	G	42	100	0	0	0	0	0	N	Intergenic region
1386	176131	1386	A	52	0	0	100	0	0	0	N	Intergenic region
1387	176186	1387	C	70	100	0	0	0	0	0	N	Conserved hypothetical protein
1388	176221	1388	A	77	0	0	100	0	0	0	N	Conserved hypothetical protein
1389	176436	1389	A	68	0	0	100	0	0	0	N	Conserved hypothetical protein
1390	176896	1390	C	63	0	0	0	100	0	0	N	Conserved hypothetical protein
1391	177330	1391	C	62	0	1.61	0	98.39	0	0	N	Intergenic region
1392	177393	1392	A	40	0	0	100	0	0	0	N	Intergenic region
1393	177396	1393	T	40	0	100	0	0	0	0	N	Intergenic region
1394	177484	1394	A	79	0	0	100	0	0	0	N	Hypothetical protein
1395	177795	1395	G	64	100	0	0	0	0	0	N	Hypothetical protein
1396	177882	1396	G	81	98.77	0	1.23	0	0	0	N	Hypothetical protein
1397	178250	1397	G	57	100	0	0	0	0	0	N	Magnesium and cobalt transporter
1398	179400	1398	C	50	0	0	0	100	0	0	N	Excinuclease ABC - subunit A
1399	179526	1399	A	61	0	0	98.36	0	0	1.64	N	Excinuclease ABC - subunit A
1400	179757	1400	C	50	0	0	0	100	0	0	N	Excinuclease ABC - subunit A
1401	179871	1401	T	60	1.67	98.33	0	0	0	0	N	Excinuclease ABC - subunit A
1402	179892	1402	G	26	100	0	0	0	0	0	N	Excinuclease ABC - subunit A
1403	179907	1403	T	29	0	100	0	0	0	0	N	Excinuclease ABC - subunit A
1404	179922	1404	C	55	0	0	100	0	0	0	N	Excinuclease ABC - subunit A
1405	179988	1405	T	43	100	0	0	0	0	0	N	Excinuclease ABC - subunit A
1406	180021	1406	T	53	0	100	0	0	0	0	N	Excinuclease ABC - subunit A
1407	180036	1407	T	46	0	100	0	0	0	0	N	Excinuclease ABC - subunit A
1408	180069	1408	C	46	0	0	100	0	0	0	N	Excinuclease ABC - subunit A
1409	180072	1409	C	46	0	0	0	100	0	0	N	Excinuclease ABC - subunit A
1410	180111	1410	T	43	0	100	0	0	0	0	N	Excinuclease ABC - subunit A
1411	180125	1411	G	52	100	0	0	0	0	0	N	Excinuclease ABC - subunit A
1412	180138	1412	A	60	0	0	100	0	0	0	N	Excinuclease ABC - subunit A
1413	180267	1413	T	37	0	97.3	0	2.7	0	0	N	Excinuclease ABC - subunit A
1414	180270	1414	G	37	0	100	0	0	0	0	N	Excinuclease ABC - subunit A
1415	180297	1415	C	16	0	0	0	100	0	0	N	Excinuclease ABC - subunit A
1416	180303	1416	G	16	100	0	0	0	0	0	N	Excinuclease ABC - subunit A
1417	180318	1417	C	46	0	0	0	100	0	0	N	Excinuclease ABC - subunit A
1418	180750	1418	C	59	0	0	0	100	0	0	N	Excinuclease ABC - subunit A
1419	181073	1419	T	66	0	100	0	0	0	0	N	Excinuclease ABC - subunit A
1420	181494	1420	A	61	0	0	100	0	0	0	N	Excinuclease ABC - subunit A
1421	181674	1421	G	71	0	0	1.41	98.59	0	0	N	Excinuclease ABC - subunit A
1422	181866	1422	T	71	0	100	0	0	0	0	N	Excinuclease ABC - subunit A
1423	182306	1423	G	68	100	0	0	0	0	0	N	Aminopeptidase P
1424	182307	1424	G	68	100	0	0	0	0	0	N	Aminopeptidase P
1425	182384	1425	G	78	100	0	0	0	0	0	N	Aminopeptidase P
1426	182947	1426	C	74	0	0	0	100	0	0	N	Aminopeptidase P
1427	182982	1427	T	71	0	100	0	0	0	0	N	Aminopeptidase P
1428	183276	1428	C	46	0	0	0	100	0	0	N	Arsenate reductase, putative
1429	183879	1429	G	52	100	0	0	0	0	0	N	Hypothetical protein
1430	183945	1430	A	72	0	0	100	0	0	0	N	Hypothetical protein
1431	184259	1431	T	20	0	100	0	0	0	0	N	Hypothetical protein
1432	184271	1432	G	25	100	0	0	0	0	0	N	Intergenic region
1433	184600	1433	T	69	0	100	0	0	0	0	N	Hypothetical protein
1434	185404	1434	C	79	0	36.71	0	0	0	63.29	N	Intergenic region
1435	185427	1435	G	89	23.6	0	75.28	1.12	0	0	N	Intergenic region
1436	185430	1436	C	83	0	73.49	0	26.51	0	0	N	Intergenic region
1437	185435	1437	G	37	40.54	0	59.46	0	0	0	N	Intergenic region
1438	185437	1438	T	37	0	40.54	0	59.46	0	0	N	Intergenic region
1439	185438	1439	G	37	40.54	0	59.46	0	0	0	N	Intergenic region
1440	185715	1440	T	21	100	0	0	0	0	0	N	Intergenic region
1441	185722	1441	G	36	0	0	0	100	0	0	N	Intergenic region
1442	185840	1442	A	42	0	0	100	0	0	0	N	Dihydrofolate:folylpolyglutamate synthetase
1443	186116	1443	G	78	98.72	0	0	1.28	0	0	N	Dihydrofolate:folylpolyglutamate synthetase
1444	186162	1444	A	73	0	100	0	0	0	0	N	Dihydrofolate:folylpolyglutamate synthetase
1445	186193	1445	A	63	0	0	100	0	0	0	N	Dihydrofolate:folylpolyglutamate synthetase
1446	186216	1446	G	57	100	0	0	0	0	0	N	Dihydrofolate:folylpolyglutamate synthetase
1447	186394	1447	G	60	100	0	0	0	0	0	N	Dihydrofolate:folylpolyglutamate synthetase
1448	186430	1448	G	52	100	0	0	0	0	0	N	Dihydrofolate:folylpolyglutamate synthetase
1449	186467	1449	A	70	0	0	100	0	0	0	N	Dihydrofolate:folylpolyglutamate synthetase
1450	186564	1450	T	46	0	100	0	0	0	0	N	Dihydrofolate:folylpolyglutamate synthetase
1451	186583	1451	A	50	0	0	100	0	0	0	N	Dihydrofolate:folylpolyglutamate synthetase
1452	186623	1452	G	23	95.65	0	4.35	0	0	0	N	Dihydrofolate:folylpolyglutamate synthetase
1453	186635	1453	G	22	100	0	0	0	0	0	N	Dihydrofolate:folylpolyglutamate synthetase
1454	187654	1454	T	50	0	100	0	0	0	0	N	Intergenic region
1455	189250	1455	G	59	100	0	0	0	0	0	N	Cardiolipin synthase
1456	189594	1456	C	71	0	0	0	100	0	0	N	Hypothetical protein
1457	189876	1457	A	69	0	100	0	0	0	0	N	Hypothetical protein
1458	189913	1458	G	72	100	0	0	0	0	0	N	Hypothetical protein
1459	189915	1459	G	72	0	0	0	100	0	0	N	Hypothetical protein
1460	189936	1460	T	68	100	0	0	0	0	0	N	Hypothetical protein
1461	190191	1461	T	40	0	100	0	0	0	0	N	Hypothetical protein
1462	190196	1462	T	40	0	100	0	0	0	0	N	Hypothetical protein
1463	190976	1463	T	53	98.11	0	1.89	0	0	0	N	Hypothetical protein
1464	191103	1464	G	21	100	0	0	0	0	0	N	Intergenic region
1465	191185	1465	G	34	100	0	0	0	0	0	N	Ribonucleotide reductase, class III, anaerobic
1466	191296	1466	C	33	93.94	6.06	0	0	0	0	N	Ribonucleotide reductase, class III, anaerobic
1467	191300	1467	G	32	100	0	0	0	0	0	N	Ribonucleotide reductase, class III, anaerobic
1468	191351	1468	T	22	0	100	0	0	0	0	N	Ribonucleotide reductase, class III, anaerobic
1469	191361	1469	C	27	100	0	0	0	0	0	N	Ribonucleotide reductase, class III, anaerobic
1470	191582	1470	C	72	0	0	0	100	0	0	N	Ribonucleotide reductase, class III, anaerobic
1471	191945	1471	T	59	0	100	0	0	0	0	N	Ribonucleotide reductase, class III, anaerobic
1472	191995	1472	A	57	0	0	98.25	1.75	0	0	N	Ribonucleotide reductase, class III, anaerobic
1473	192018	1473	G	33	100	0	0	0	0	0	N	Ribonucleotide reductase, class III, anaerobic
1474	192108	1474	T	51	0	100	0	0	0	0	N	Ribonucleotide reductase, class III, anaerobic
1475	192272	1475	T	45	0	97.78	0	2.22	0	0	N	Ribonucleotide reductase, class III, anaerobic
1476	192293	1476	A	86	0	0	0	100	0	0	N	Ribonucleotide reductase, class III, anaerobic
1477	192308	1477	G	53	98.11	0	0	1.89	0	0	N	Ribonucleotide reductase, class III, anaerobic
1478	192350	1478	T	11	0	100	0	0	0	0	N	Ribonucleotide reductase, class III, anaerobic
1479	192359	1479	T	11	100	0	0	0	0	0	N	Ribonucleotide reductase, class III, anaerobic
1480	192362	1480	T	11	0	100	0	0	0	0	N	Ribonucleotide reductase, class III, anaerobic
1481	192380	1481	C	41	0	0	0	100	0	0	N	Ribonucleotide reductase, class III, anaerobic
1482	192395	1482	T	8	0	100	0	0	0	0	N	Ribonucleotide reductase, class III, anaerobic
1483	192401	1483	G	8	100	0	0	0	0	0	N	Ribonucleotide reductase, class III, anaerobic
1484	192683	1484	G	54	0	0	0	100	0	0	N	Ribonucleotide reductase, class III, anaerobic
1485	193238	1485	T	22	0	100	0	0	0	0	N	Ribonucleotide reductase, class III, anaerobic
1486	193489	1486	G	12	100	0	0	0	0	0	N	Intergenic region
1487	193700	1487	C	24	0	0	0	100	0	0	N	Hypothetical protein
1488	193871	1488	C	21	0	4.76	95.24	0	0	0	N	Hypothetical protein
1489	193889	1489	T	41	0	100	0	0	0	0	N	Hypothetical protein
1490	194053	1490	G	68	98.53	0	1.47	0	0	0	N	Hypothetical protein
1491	194172	1491	G	54	0	0	0	100	0	0	N	NrdD activating enzyme, generating glycyl radical
1492	194175	1492	C	54	0	0	0	100	0	0	N	NrdD activating enzyme, generating glycyl radical
1493	194190	1493	C	65	0	0	0	100	0	0	N	NrdD activating enzyme, generating glycyl radical
1494	194273	1494	C	83	0	0	0	100	0	0	N	NrdD activating enzyme, generating glycyl radical
1495	194364	1495	C	70	0	0	0	100	0	0	N	NrdD activating enzyme, generating glycyl radical
1496	194439	1496	G	57	0	96.49	1.75	1.75	0	0	N	NrdD activating enzyme, generating glycyl radical
1497	194521	1497	A	35	0	100	0	0	0	0	N	NrdD activating enzyme, generating glycyl radical
1498	194526	1498	T	35	0	100	0	0	0	0	N	NrdD activating enzyme, generating glycyl radical
1499	195382	1499	A	31	0	96.77	0	0	0	3.23	N	Intergenic region
1500	195383	1500	G	31	0	3.23	0	96.77	0	0	N	Intergenic region
1501	195384	1501	C	31	0	0	0	3.23	0	96.77	N	Intergenic region
1502	195410	1502	C	48	100	0	0	0	0	0	N	Intergenic region
1503	195451	1503	T	72	0	0	100	0	0	0	N	Intergenic region
1504	195919	1504	G	38	100	0	0	0	0	0	N	Intergenic region
1505	195989	1505	G	59	0	0	0	100	0	0	N	Intergenic region
1506	196411	1506	G	57	0	0	0	100	0	0	N	50S Ribosomal protein L3
1507	196519	1507	G	50	100	0	0	0	0	0	N	50S Ribosomal protein L3
1508	196564	1508	A	55	0	0	100	0	0	0	N	50S Ribosomal protein L3
1509	197427	1509	A	75	0	0	100	0	0	0	N	50S Ribosomal protein L23
1510	197855	1510	T	99	0	100	0	0	0	0	N	50S Ribosomal protein L2
1511	199118	1511	T	80	0	100	0	0	0	0	N	Hypothetical protein
1512	201545	1512	T	65	100	0	0	0	0	0	N	50S Ribosomal protein L24
1513	201961	1513	A	65	0	0	100	0	0	0	N	50S Ribosomal protein L5
1514	202057	1514	C	54	0	0	0	100	0	0	N	50S Ribosomal protein L5
1515	202650	1515	C	50	98	0	0	2	0	0	N	Intergenic region
1516	203244	1516	T	87	0	0	100	0	0	0	N	Intergenic region
1517	203304	1517	C	69	0	0	0	100	0	0	N	Intergenic region
1518	203845	1518	T	58	0	100	0	0	0	0	N	50S Ribosomal protein L6
1519	204978	1519	T	58	0	100	0	0	0	0	N	50S Ribosomal protein L30
1520	207078	1520	C	59	0	0	0	100	0	0	N	Adenylate kinase (ATP-AMP transphosphorylase)
1521	207426	1521	G	70	0	0	0	100	0	0	N	Adenylate kinase (ATP-AMP transphosphorylase)
1522	209262	1522	A	102	0	0	100	0	0	0	N	RNA polymerase alpha subunit
1523	210044	1523	T	68	0	100	0	0	0	0	N	50S Ribosomal protein L17
1524	211305	1524	G	25	100	0	0	0	0	0	N	Conserved hypothetical protein
1525	211406	1525	A	54	0	0	100	0	0	0	N	Conserved hypothetical protein
1526	211429	1526	T	45	0	100	0	0	0	0	N	Conserved hypothetical protein
1527	211736	1527	A	36	0	0	100	0	0	0	N	Conserved hypothetical protein
1528	211868	1528	T	53	0	100	0	0	0	0	N	Conserved hypothetical protein
1529	213086	1529	C	71	0	1.41	1.41	97.18	0	0	N	Phosphoglycerate mutase 2 paralog
1530	213369	1530	G	64	100	0	0	0	0	0	N	ABC transporter membrane-spanning permease - iron transport
1531	213455	1531	C	23	0	0	0	100	0	0	N	ABC transporter membrane-spanning permease - iron transport
1532	213464	1532	G	19	0	0	0	100	0	0	N	ABC transporter membrane-spanning permease - iron transport
1533	213479	1533	G	53	100	0	0	0	0	0	N	ABC transporter membrane-spanning permease - iron transport
1534	213495	1534	A	10	0	0	100	0	0	0	N	ABC transporter membrane-spanning permease - iron transport
1535	213499	1535	T	10	0	100	0	0	0	0	N	ABC transporter membrane-spanning permease - iron transport
1536	213501	1536	C	10	100	0	0	0	0	0	N	ABC transporter membrane-spanning permease - iron transport
1537	213535	1537	A	85	0	0	100	0	0	0	N	ABC transporter membrane-spanning permease - iron transport
1538	213634	1538	T	15	0	100	0	0	0	0	N	ABC transporter membrane-spanning permease - iron transport
1539	213640	1539	G	15	100	0	0	0	0	0	N	ABC transporter membrane-spanning permease - iron transport
1540	213710	1540	T	38	13.16	0	0	0	0	86.84	N	ABC transporter membrane-spanning permease - iron transport
1541	213711	1541	A	38	15.79	0	0	0	0	84.21	N	ABC transporter membrane-spanning permease - iron transport
1542	213712	1542	T	38	13.16	0	0	2.63	0	84.21	N	ABC transporter membrane-spanning permease - iron transport
1543	213713	1543	T	38	0	0	0	13.16	0	86.84	N	ABC transporter membrane-spanning permease - iron transport
1544	213714	1544	G	38	0	0	13.16	0	0	86.84	N	ABC transporter membrane-spanning permease - iron transport
1545	213715	1545	A	38	13.16	0	0	0	0	86.84	N	ABC transporter membrane-spanning permease - iron transport
1546	213716	1546	A	38	13.16	0	0	0	0	86.84	N	ABC transporter membrane-spanning permease - iron transport
1547	213717	1547	G	38	0	0	13.16	0	0	86.84	N	ABC transporter membrane-spanning permease - iron transport
1548	213718	1548	G	38	0	0	13.16	0	0	86.84	N	ABC transporter membrane-spanning permease - iron transport
1549	213719	1549	A	33	0	0	0	0	0	100	N	ABC transporter membrane-spanning permease - iron transport
1550	213950	1550	A	42	0	97.62	0	2.38	0	0	N	ABC transporter membrane-spanning permease - iron transport
1551	214331	1551	A	85	0	0	100	0	0	0	N	ABC transporter membrane-spanning permease - iron transport
1552	214548	1552	C	24	0	0	0	100	0	0	N	ABC transporter membrane-spanning permease - iron transport
1553	214558	1553	C	4	0	0	0	100	0	0	N	ABC transporter membrane-spanning permease - iron transport
1554	214570	1554	C	20	0	0	5	95	0	0	N	ABC transporter membrane-spanning permease - iron transport
1555	214597	1555	C	91	0	0	0	100	0	0	N	ABC transporter membrane-spanning permease - iron transport
1556	214645	1556	G	63	0	0	0	100	0	0	N	ABC transporter membrane-spanning permease - iron transport
1557	214756	1557	C	34	0	0	0	100	0	0	N	ABC transporter membrane-spanning permease - iron transport
1558	214795	1558	G	45	100	0	0	0	0	0	N	ABC transporter membrane-spanning permease - iron transport
1559	214816	1559	G	64	100	0	0	0	0	0	N	ABC transporter membrane-spanning permease - iron transport
1560	214831	1560	T	70	0	100	0	0	0	0	N	ABC transporter membrane-spanning permease - iron transport
1561	214870	1561	G	60	0	0	0	100	0	0	N	ABC transporter membrane-spanning permease - iron transport
1562	215002	1562	C	37	0	0	0	100	0	0	N	ABC transporter ATP-binding protein - iron transport
1563	215013	1563	T	47	100	0	0	0	0	0	N	ABC transporter ATP-binding protein - iron transport
1564	215079	1564	A	62	0	100	0	0	0	0	N	ABC transporter ATP-binding protein - iron transport
1565	215109	1565	T	68	0	0	100	0	0	0	N	ABC transporter ATP-binding protein - iron transport
1566	215206	1566	G	56	98.21	0	1.79	0	0	0	N	ABC transporter ATP-binding protein - iron transport
1567	215597	1567	G	52	0	100	0	0	0	0	N	ABC transporter ATP-binding protein - iron transport
1568	215612	1568	G	56	100	0	0	0	0	0	N	ABC transporter ATP-binding protein - iron transport
1569	215762	1569	G	62	0	0	0	100	0	0	N	ABC transporter ATP-binding protein - iron transport
1570	216251	1570	A	59	0	100	0	0	0	0	N	ABC transporter solute-binding protein - iron transport, truncation
1571	216312	1571	T	52	0	100	0	0	0	0	N	ABC transporter solute-binding protein - iron transport, truncation
1572	216350	1572	A	44	0	0	100	0	0	0	N	ABC transporter solute-binding protein - iron transport, truncation
1573	216354	1573	T	44	0	100	0	0	0	0	N	ABC transporter solute-binding protein - iron transport, truncation
1574	216374	1574	T	42	0	100	0	0	0	0	N	Intergenic region
1575	216457	1575	C	116	46.55	53.45	0	0	0	0	N	Intergenic region
1576	216654	1576	A	46	0	0	100	0	0	0	N	ABC transporter substrate-binding protein - iron transport, truncation
1577	216693	1577	G	33	96.97	3.03	0	0	0	0	N	ABC transporter substrate-binding protein - iron transport, truncation
1578	216697	1578	C	33	0	0	0	100	0	0	N	ABC transporter substrate-binding protein - iron transport, truncation
1579	216737	1579	G	48	0	0	0	100	0	0	N	Intergenic region
1580	216778	1580	A	56	1.79	0	0	98.21	0	0	N	Intergenic region
1581	217213	1581	G	31	100	0	0	0	0	0	N	Intergenic region
1582	217239	1582	G	32	100	0	0	0	0	0	N	Intergenic region
1583	217697	1583	T	50	0	100	0	0	0	0	N	Pyruvate formate-lyase 3
1584	218721	1584	C	34	0	0	0	100	0	0	N	DEOR-type transcriptional regulator
1585	219273	1585	A	46	0	0	100	0	0	0	N	Conserved hypothetical protein
1586	220460	1586	G	51	0	0	0	100	0	0	N	Phosphotransferase system sugar-specific EIIA component
1587	220896	1587	G	55	0	0	0	100	0	0	N	Phosphotransferase system sugar-specific EIIB component
1588	221146	1588	G	53	0	0	0	100	0	0	N	Phosphotransferase system sugar-specific EIIC component
1589	221259	1589	T	26	0	100	0	0	0	0	N	Phosphotransferase system sugar-specific EIIC component
1590	221265	1590	A	26	0	3.85	96.15	0	0	0	N	Phosphotransferase system sugar-specific EIIC component
1591	221310	1591	T	51	0	98.04	0	1.96	0	0	N	Phosphotransferase system sugar-specific EIIC component
1592	221713	1592	C	61	0	0	0	100	0	0	N	Phosphotransferase system sugar-specific EIIC component
1593	221714	1593	T	61	0	100	0	0	0	0	N	Phosphotransferase system sugar-specific EIIC component
1594	221799	1594	A	63	0	1.59	96.83	1.59	0	0	N	Phosphotransferase system sugar-specific EIIC component
1595	221832	1595	A	51	0	0	0	100	0	0	N	Phosphotransferase system sugar-specific EIIC component
1596	221883	1596	A	59	0	0	98.31	0	0	1.69	N	Phosphotransferase system sugar-specific EIIC component
1597	222261	1597	G	75	100	0	0	0	0	0	N	Phosphotransferase system sugar-specific EIIC component
1598	222304	1598	T	43	0	100	0	0	0	0	N	Phosphotransferase system sugar-specific EIIC component
1599	222362	1599	T	23	0	100	0	0	0	0	N	Phosphotransferase system sugar-specific EIIC component
1600	222366	1600	A	23	0	0	100	0	0	0	N	Phosphotransferase system sugar-specific EIIC component
1601	222373	1601	G	28	100	0	0	0	0	0	N	Phosphotransferase system sugar-specific EIIC component
1602	222416	1602	A	50	0	0	100	0	0	0	N	Phosphotransferase system sugar-specific EIIC component
1603	222562	1603	G	16	100	0	0	0	0	0	N	Intergenic region
1604	222567	1604	T	16	0	100	0	0	0	0	N	Intergenic region
1605	223182	1605	A	48	2.08	0	97.92	0	0	0	N	Formate acetyltransferase 3
1606	223185	1606	A	48	0	0	100	0	0	0	N	Formate acetyltransferase 3
1607	223590	1607	C	49	0	0	0	100	0	0	N	Formate acetyltransferase 3
1608	223944	1608	A	48	0	0	100	0	0	0	N	Formate acetyltransferase 3
1609	224550	1609	G	37	0	0	0	100	0	0	N	Formate acetyltransferase 3
1610	224553	1610	T	37	100	0	0	0	0	0	N	Formate acetyltransferase 3
1611	224589	1611	A	72	0	100	0	0	0	0	N	Formate acetyltransferase 3
1612	224896	1612	T	66	1.52	98.48	0	0	0	0	N	Formate acetyltransferase 3
1613	225503	1613	T	56	0	100	0	0	0	0	N	Transaldolase C
1614	225543	1614	G	51	98.04	0	1.96	0	0	0	N	Transaldolase C
1615	225827	1615	T	59	0	0	100	0	0	0	N	Glycerol dehydrogenase, NAD+ dependent
1616	226868	1616	T	41	0	100	0	0	0	0	N	Intergenic region
1617	226870	1617	C	41	0	0	0	100	0	0	N	Intergenic region
1618	227020	1618	T	58	100	0	0	0	0	0	N	Intergenic region
1619	227107	1619	G	42	0	0	0	100	0	0	N	Intergenic region
1620	227414	1620	T	51	0	100	0	0	0	0	N	Leucyl-tRNA synthetase
1621	227610	1621	A	58	0	0	100	0	0	0	N	Leucyl-tRNA synthetase
1622	228198	1622	A	7	0	0	0	100	0	0	N	Leucyl-tRNA synthetase
1623	228204	1623	C	7	0	0	0	100	0	0	N	Leucyl-tRNA synthetase
1624	228473	1624	G	56	100	0	0	0	0	0	N	Leucyl-tRNA synthetase
1625	228516	1625	C	55	0	0	0	100	0	0	N	Leucyl-tRNA synthetase
1626	228558	1626	G	26	100	0	0	0	0	0	N	Leucyl-tRNA synthetase
1627	228570	1627	C	41	0	0	0	100	0	0	N	Leucyl-tRNA synthetase
1628	228636	1628	A	46	0	100	0	0	0	0	N	Leucyl-tRNA synthetase
1629	228645	1629	T	31	0	100	0	0	0	0	N	Leucyl-tRNA synthetase
1630	228663	1630	T	44	0	100	0	0	0	0	N	Leucyl-tRNA synthetase
1631	228693	1631	T	56	0	100	0	0	0	0	N	Leucyl-tRNA synthetase
1632	228783	1632	C	61	0	0	0	100	0	0	N	Leucyl-tRNA synthetase
1633	229027	1633	G	47	100	0	0	0	0	0	N	Leucyl-tRNA synthetase
1634	229065	1634	T	35	0	100	0	0	0	0	N	Leucyl-tRNA synthetase
1635	229069	1635	A	35	0	0	100	0	0	0	N	Leucyl-tRNA synthetase
1636	229143	1636	T	59	0	100	0	0	0	0	N	Leucyl-tRNA synthetase
1637	229353	1637	C	34	0	2.94	0	97.06	0	0	N	Leucyl-tRNA synthetase
1638	229356	1638	A	33	0	0	0	100	0	0	N	Leucyl-tRNA synthetase
1639	229359	1639	A	33	6.06	0	93.94	0	0	0	N	Leucyl-tRNA synthetase
1640	229444	1640	G	59	100	0	0	0	0	0	N	Leucyl-tRNA synthetase
1641	229575	1641	T	12	0	100	0	0	0	0	N	Leucyl-tRNA synthetase
1642	229579	1642	C	12	0	0	0	100	0	0	N	Leucyl-tRNA synthetase
1643	229644	1643	C	18	0	0	0	100	0	0	N	Leucyl-tRNA synthetase
1644	229653	1644	C	22	0	0	0	100	0	0	N	Leucyl-tRNA synthetase
1645	229671	1645	G	4	100	0	0	0	0	0	N	Leucyl-tRNA synthetase
1646	229960	1646	A	5	0	100	0	0	0	0	N	Intergenic region
1647	229996	1647	A	17	0	0	100	0	0	0	N	Conserved hypothetical protein
1648	230005	1648	G	22	0	0	0	100	0	0	N	Conserved hypothetical protein
1649	230029	1649	A	14	7.14	92.86	0	0	0	0	N	Conserved hypothetical protein
1650	230034	1650	A	14	0	100	0	0	0	0	N	Conserved hypothetical protein
1651	230158	1651	C	35	0	0	0	100	0	0	N	Conserved hypothetical protein
1652	230207	1652	C	46	100	0	0	0	0	0	N	Conserved hypothetical protein
1653	230279	1653	T	19	100	0	0	0	0	0	N	Conserved hypothetical protein
1654	230377	1654	A	47	0	0	97.87	2.13	0	0	N	Conserved hypothetical protein
1655	230402	1655	G	52	100	0	0	0	0	0	N	Conserved hypothetical protein
1656	230472	1656	C	28	0	0	0	100	0	0	N	Conserved hypothetical protein
1657	230512	1657	T	12	0	100	0	0	0	0	N	Conserved hypothetical protein
1658	230518	1658	A	12	0	0	100	0	0	0	N	Conserved hypothetical protein
1659	230533	1659	A	40	0	0	100	0	0	0	N	Conserved hypothetical protein
1660	230571	1660	A	47	0	0	0	100	0	0	N	Conserved hypothetical protein
1661	230609	1661	T	57	0	100	0	0	0	0	N	Conserved hypothetical protein
1662	230727	1662	A	43	0	0	97.67	2.33	0	0	N	Conserved hypothetical protein
1663	230787	1663	G	55	0	0	0	100	0	0	N	Conserved hypothetical protein
1664	230796	1664	T	68	0	0	100	0	0	0	N	Conserved hypothetical protein
1665	230880	1665	A	10	0	0	0	100	0	0	N	Conserved hypothetical protein
1666	230883	1666	G	10	0	0	0	100	0	0	N	Conserved hypothetical protein
1667	230886	1667	T	10	100	0	0	0	0	0	N	Conserved hypothetical protein
1668	230895	1668	A	17	5.88	0	94.12	0	0	0	N	Conserved hypothetical protein
1669	230898	1669	C	17	0	0	0	100	0	0	N	Conserved hypothetical protein
1670	230925	1670	A	35	0	0	100	0	0	0	N	Conserved hypothetical protein
1671	230973	1671	C	34	0	0	0	100	0	0	N	Conserved hypothetical protein
1672	231079	1672	A	17	0	0	100	0	0	0	Y	Conserved hypothetical protein
1673	231080	1673	T	17	0	100	0	0	0	0	Y	Conserved hypothetical protein
1674	231087	1674	T	18	100	0	0	0	0	0	N	Conserved hypothetical protein
1675	231088	1675	A	18	0	0	100	0	0	0	N	Intergenic region
1676	231896	1676	A	52	0	0	100	0	0	0	N	Intergenic region
1677	232047	1677	T	30	0	0	100	0	0	0	N	Intergenic region
1678	232223	1678	C	10	0	0	0	100	0	0	N	Branch migration of Holliday structures
1679	232226	1679	A	10	0	0	100	0	0	0	N	Branch migration of Holliday structures
1680	232250	1680	A	5	0	0	0	100	0	0	N	Branch migration of Holliday structures
1681	232262	1681	T	11	100	0	0	0	0	0	N	Branch migration of Holliday structures
1682	232280	1682	G	29	100	0	0	0	0	0	N	Branch migration of Holliday structures
1683	232301	1683	G	35	0	100	0	0	0	0	N	Branch migration of Holliday structures
1684	232323	1684	C	17	0	0	0	100	0	0	N	Branch migration of Holliday structures
1685	232325	1685	C	17	0	0	100	0	0	0	N	Branch migration of Holliday structures
1686	232334	1686	G	4	100	0	0	0	0	0	N	Branch migration of Holliday structures
1687	232424	1687	T	7	0	0	100	0	0	0	N	Branch migration of Holliday structures
1688	232448	1688	G	11	100	0	0	0	0	0	N	Branch migration of Holliday structures
1689	232457	1689	T	5	0	100	0	0	0	0	N	Branch migration of Holliday structures
1690	232499	1690	G	31	100	0	0	0	0	0	N	Branch migration of Holliday structures
1691	232514	1691	T	29	0	100	0	0	0	0	N	Branch migration of Holliday structures
1692	232532	1692	A	7	0	100	0	0	0	0	N	Branch migration of Holliday structures
1693	232583	1693	A	13	0	0	100	0	0	0	N	Branch migration of Holliday structures
1694	232586	1694	A	13	0	0	0	100	0	0	N	Branch migration of Holliday structures
1695	232631	1695	C	14	92.86	7.14	0	0	0	0	N	Branch migration of Holliday structures
1696	232637	1696	G	13	100	0	0	0	0	0	N	Branch migration of Holliday structures
1697	232664	1697	C	26	0	0	0	100	0	0	N	Branch migration of Holliday structures
1698	232781	1698	G	41	100	0	0	0	0	0	N	Branch migration of Holliday structures
1699	232853	1699	T	76	0	100	0	0	0	0	N	Branch migration of Holliday structures
1700	232991	1700	G	51	0	100	0	0	0	0	N	Branch migration of Holliday structures
1701	233209	1701	C	44	0	0	0	100	0	0	N	Hypothetical protein
1702	233222	1702	G	44	100	0	0	0	0	0	N	Hypothetical protein
1703	233253	1703	T	45	0	100	0	0	0	0	N	Hypothetical protein
1704	233353	1704	A	35	0	0	100	0	0	0	N	Hypothetical protein
1705	233537	1705	T	57	0	100	0	0	0	0	N	Hypothetical protein
1706	233829	1706	T	36	100	0	0	0	0	0	N	Intergenic region
1707	234053	1707	C	35	0	0	0	100	0	0	N	Undecaprenyl diphosphate synthase
1708	234794	1708	G	74	100	0	0	0	0	0	N	Phosphatidate cytidylyltransferase
1709	234829	1709	A	34	0	0	100	0	0	0	N	Phosphatidate cytidylyltransferase
1710	234840	1710	C	38	100	0	0	0	0	0	N	Phosphatidate cytidylyltransferase
1711	234868	1711	T	80	0	100	0	0	0	0	N	Phosphatidate cytidylyltransferase
1712	234889	1712	A	86	0	0	100	0	0	0	N	Phosphatidate cytidylyltransferase
1713	235543	1713	C	46	2.17	0	0	97.83	0	0	N	Determinant for enhanced expression of pheromone
1714	235642	1714	T	55	0	98.18	1.82	0	0	0	N	Determinant for enhanced expression of pheromone
1715	235824	1715	A	56	0	0	100	0	0	0	N	Determinant for enhanced expression of pheromone
1716	235852	1716	T	57	0	98.25	0	1.75	0	0	N	Determinant for enhanced expression of pheromone
1717	236062	1717	C	43	0	0	0	97.67	0	2.33	N	Determinant for enhanced expression of pheromone
1718	236998	1718	A	73	0	0	0	100	0	0	N	Prolyl-tRNA synthetase
1719	237217	1719	G	79	98.73	1.27	0	0	0	0	N	Prolyl-tRNA synthetase
1720	237474	1720	T	61	0	100	0	0	0	0	N	Prolyl-tRNA synthetase
1721	237495	1721	T	49	0	100	0	0	0	0	N	Prolyl-tRNA synthetase
1722	237700	1722	C	75	0	0	0	100	0	0	N	Prolyl-tRNA synthetase
1723	237817	1723	T	64	0	100	0	0	0	0	N	Prolyl-tRNA synthetase
1724	237946	1724	A	72	0	0	98.61	1.39	0	0	N	Prolyl-tRNA synthetase
1725	238147	1725	T	57	0	100	0	0	0	0	N	Prolyl-tRNA synthetase
1726	238171	1726	C	40	0	0	0	100	0	0	N	Prolyl-tRNA synthetase
1727	239737	1727	T	73	1.37	98.63	0	0	0	0	N	6-phospho-beta-glucosidase
1728	239812	1728	G	77	100	0	0	0	0	0	N	6-phospho-beta-glucosidase
1729	240040	1729	C	54	0	0	0	100	0	0	N	6-phospho-beta-glucosidase
1730	241275	1730	C	70	100	0	0	0	0	0	N	L-glutamine-D-fructose-6-phosphate amidotransferase
1731	241842	1731	A	39	0	0	100	0	0	0	N	L-glutamine-D-fructose-6-phosphate amidotransferase
1732	241852	1732	G	44	0	0	0	100	0	0	N	L-glutamine-D-fructose-6-phosphate amidotransferase
1733	241872	1733	C	30	0	0	0	100	0	0	N	L-glutamine-D-fructose-6-phosphate amidotransferase
1734	241884	1734	C	32	0	0	0	100	0	0	N	L-glutamine-D-fructose-6-phosphate amidotransferase
1735	241908	1735	G	40	0	100	0	0	0	0	N	L-glutamine-D-fructose-6-phosphate amidotransferase
1736	241923	1736	T	31	0	100	0	0	0	0	N	L-glutamine-D-fructose-6-phosphate amidotransferase
1737	241926	1737	G	31	100	0	0	0	0	0	N	L-glutamine-D-fructose-6-phosphate amidotransferase
1738	242025	1738	G	15	100	0	0	0	0	0	N	L-glutamine-D-fructose-6-phosphate amidotransferase
1739	242034	1739	G	14	100	0	0	0	0	0	N	L-glutamine-D-fructose-6-phosphate amidotransferase
1740	242037	1740	T	14	0	100	0	0	0	0	N	L-glutamine-D-fructose-6-phosphate amidotransferase
1741	242076	1741	T	35	0	100	0	0	0	0	N	L-glutamine-D-fructose-6-phosphate amidotransferase
1742	242094	1742	T	28	0	100	0	0	0	0	N	L-glutamine-D-fructose-6-phosphate amidotransferase
1743	242097	1743	A	28	0	0	100	0	0	0	N	L-glutamine-D-fructose-6-phosphate amidotransferase
1744	242141	1744	T	24	0	0	0	100	83.33	0	N	Intergenic region
1745	242148	1745	A	12	0	0	0	100	0	0	N	Intergenic region
1746	242149	1746	A	12	0	8.33	91.67	0	0	0	N	Intergenic region
1747	242208	1747	G	14	0	0	7.14	92.86	0	0	N	Intergenic region
1748	242220	1748	C	18	0	0	0	100	0	0	N	Intergenic region
1749	243327	1749	G	34	100	0	0	0	0	0	N	Intergenic region
1750	243501	1750	C	41	0	2.44	0	97.56	0	0	N	Alkaline amylopullulanase
1751	243526	1751	T	24	0	100	0	0	0	0	N	Alkaline amylopullulanase
1752	243555	1752	T	53	0	100	0	0	0	0	N	Alkaline amylopullulanase
1753	243698	1753	A	28	0	0	0	100	0	0	N	Alkaline amylopullulanase
1754	244082	1754	G	63	100	0	0	0	0	0	N	Alkaline amylopullulanase
1755	244214	1755	G	80	100	0	0	0	0	0	N	Alkaline amylopullulanase
1756	244526	1756	T	65	0	0	98.46	1.54	0	0	N	Alkaline amylopullulanase
1757	244877	1757	T	48	0	0	100	0	0	0	N	Alkaline amylopullulanase
1758	244952	1758	T	43	2.33	97.67	0	0	0	0	N	Alkaline amylopullulanase
1759	245535	1759	G	79	100	0	0	0	0	0	N	Alkaline amylopullulanase
1760	245883	1760	T	79	0	100	0	0	0	0	N	Alkaline amylopullulanase
1761	246255	1761	T	66	100	0	0	0	0	0	N	Alkaline amylopullulanase
1762	246395	1762	C	51	0	0	0	100	0	0	N	Alkaline amylopullulanase
1763	246521	1763	T	66	0	100	0	0	0	0	N	Alkaline amylopullulanase
1764	246836	1764	G	72	100	0	0	0	0	0	N	Alkaline amylopullulanase
1765	246939	1765	T	71	0	100	0	0	0	0	Y	Alkaline amylopullulanase
1766	247438	1766	G	32	100	0	0	0	0	0	N	Intergenic region
1767	247692	1767	G	56	100	0	0	0	0	0	N	30S Ribosomal protein S12
1768	248128	1768	T	63	0	100	0	0	0	0	N	30S Ribosomal protein S7
1769	248404	1769	T	69	100	0	0	0	0	0	N	30S Ribosomal protein S7
1770	248604	1770	C	77	100	0	0	0	0	0	N	Intergenic region
1771	248651	1771	T	28	0	100	0	0	0	0	N	Intergenic region
1772	248657	1772	C	28	0	3.57	0	96.43	0	0	N	Intergenic region
1773	248677	1773	G	75	98.67	1.33	0	0	0	0	N	Intergenic region
1774	248700	1774	T	57	0	100	0	0	0	0	N	Intergenic region
1775	249737	1775	T	61	0	98.36	0	1.64	0	0	N	Elongation factor G
1776	250373	1776	C	57	0	0	1.75	98.25	0	0	N	Elongation factor G
1777	251635	1777	G	51	100	0	0	0	0	0	N	DNA polymerase III, alpha subunit
1778	252282	1778	A	46	0	0	100	0	0	0	N	DNA polymerase III, alpha subunit
1779	253021	1779	T	51	0	100	0	0	0	0	N	DNA polymerase III, alpha subunit
1780	253203	1780	T	46	2.17	97.83	0	0	0	0	N	DNA polymerase III, alpha subunit
1781	253269	1781	C	40	0	0	0	100	0	0	N	DNA polymerase III, alpha subunit
1782	253288	1782	T	33	0	100	0	0	0	0	N	DNA polymerase III, alpha subunit
1783	253416	1783	A	56	0	0	100	0	0	0	N	DNA polymerase III, alpha subunit
1784	254115	1784	A	66	0	0	100	0	0	0	N	DNA polymerase III, alpha subunit
1785	254517	1785	G	55	98.18	1.82	0	0	0	0	N	DNA polymerase III, alpha subunit
1786	254562	1786	A	48	0	0	100	0	0	0	N	DNA polymerase III, alpha subunit
1787	254637	1787	G	37	100	0	0	0	0	0	N	DNA polymerase III, alpha subunit
1788	255080	1788	C	55	0	0	0	100	0	0	N	DNA polymerase III, alpha subunit
1789	255207	1789	C	53	0	1.89	0	98.11	0	0	N	DNA polymerase III, alpha subunit
1790	255497	1790	G	43	100	0	0	0	0	0	N	Intergenic region
1791	255593	1791	G	60	100	0	0	0	0	0	N	Hypothetical protein
1792	255757	1792	T	60	0	100	0	0	0	0	N	Hypothetical protein
1793	256304	1793	G	28	100	0	0	0	0	0	N	Aminopeptidase
1794	256583	1794	C	49	0	0	0	100	0	0	N	Aminopeptidase
1795	256610	1795	A	48	0	0	100	0	0	0	N	Aminopeptidase
1796	256700	1796	A	22	0	4.55	0	95.45	0	0	N	Aminopeptidase
1797	256706	1797	A	22	0	0	0	100	0	0	N	Aminopeptidase
1798	256811	1798	C	14	0	0	0	100	0	0	N	Aminopeptidase
1799	256815	1799	C	14	0	0	0	100	0	0	N	Aminopeptidase
1800	256826	1800	C	5	0	0	0	100	0	0	N	Aminopeptidase
1801	256844	1801	C	36	0	0	0	100	0	0	N	Aminopeptidase
1802	257035	1802	G	41	100	0	0	0	0	0	N	Aminopeptidase
1803	257161	1803	T	63	0	100	0	0	0	0	N	Aminopeptidase
1804	257312	1804	C	74	0	0	0	100	0	0	N	Aminopeptidase
1805	257379	1805	C	49	0	0	100	0	0	0	N	Aminopeptidase
1806	257735	1806	T	32	0	0	96.88	3.12	0	0	N	Conserved hypothetical protein
1807	257736	1807	G	31	96.77	3.23	0	0	0	0	N	Conserved hypothetical protein
1808	257744	1808	T	20	100	0	0	0	0	0	N	Conserved hypothetical protein
1809	257756	1809	C	32	0	0	0	100	0	0	N	Conserved hypothetical protein
1810	258068	1810	C	63	0	1.59	3.17	95.24	0	0	N	Intergenic region
1811	258215	1811	T	44	0	0	100	0	0	0	N	Ribosomal small subunit pseudouridine synthase A
1812	258411	1812	A	24	4.17	0	95.83	0	0	0	N	Ribosomal small subunit pseudouridine synthase A
1813	258581	1813	G	33	100	0	0	0	0	0	Y	Ribosomal small subunit pseudouridine synthase A
1814	258589	1814	G	20	0	0	0	100	0	0	Y	Ribosomal small subunit pseudouridine synthase A
1815	258626	1815	G	30	100	0	0	0	0	0	N	Ribosomal small subunit pseudouridine synthase A
1816	258689	1816	C	65	0	0	0	100	0	0	N	Ribosomal small subunit pseudouridine synthase A
1817	258917	1817	G	76	0	0	39.47	60.53	0	0	N	Hypothetical protein
1818	258918	1818	A	76	39.47	0	0	60.53	57.89	0	N	Hypothetical protein
1819	259601	1819	C	86	0	0	0	100	0	0	N	Aminopeptidase C
1820	259627	1820	C	77	0	0	0	100	0	0	N	Aminopeptidase C
1821	259691	1821	G	93	97.85	1.08	1.08	0	0	0	N	Aminopeptidase C
1822	259778	1822	T	69	0	100	0	0	0	0	N	Aminopeptidase C
1823	259910	1823	C	76	0	0	0	100	0	0	N	Aminopeptidase C
1824	260009	1824	C	60	0	1.67	0	98.33	0	0	N	Aminopeptidase C
1825	260024	1825	C	57	100	0	0	0	0	0	N	Aminopeptidase C
1826	260108	1826	T	48	0	100	0	0	0	0	N	Aminopeptidase C
1827	260330	1827	C	62	0	0	0	100	0	0	N	Aminopeptidase C
1828	260367	1828	G	62	100	0	0	0	0	0	N	Intergenic region
1829	261726	1829	A	55	0	0	100	0	0	0	N	Phosphotransferase system, mannose-specific EIIC
1830	263139	1830	C	50	98	0	2	0	0	0	N	Phosphotransferase system, mannose-specific EIIAB
1831	263291	1831	T	18	0	0	0	100	44.44	0	N	Intergenic region
1832	263300	1832	A	13	0	0	100	0	0	0	N	Intergenic region
1833	263326	1833	T	33	0	0	100	0	0	0	N	Intergenic region
1834	263365	1834	G	37	100	0	0	0	0	0	N	Alcohol dehydrogenase, propanol-preferring.
1835	263670	1835	G	56	100	0	0	0	0	0	N	Alcohol dehydrogenase, propanol-preferring.
1836	263786	1836	C	77	0	0	0	100	0	0	N	Alcohol dehydrogenase, propanol-preferring.
1837	264720	1837	A	31	0	0	100	0	0	0	N	Conserved hypothetical protein
1838	264725	1838	T	31	0	100	0	0	0	0	N	Conserved hypothetical protein
1839	264839	1839	C	78	0	0	0	100	0	0	N	Conserved hypothetical protein
1840	264872	1840	A	73	0	0	100	0	0	0	N	Conserved hypothetical protein
1841	265096	1841	T	70	0	100	0	0	0	0	N	Conserved hypothetical protein
1842	265103	1842	C	63	0	0	0	100	0	0	N	Conserved hypothetical protein
1843	265172	1843	T	59	0	98.31	1.69	0	0	0	N	Conserved hypothetical protein
1844	265430	1844	T	64	0	0	100	0	0	0	N	Conserved hypothetical protein
1845	265870	1845	T	51	0	100	0	0	0	0	N	Conserved hypothetical protein
1846	266644	1846	C	56	0	0	0	100	0	0	N	Conserved hypothetical protein
1847	266939	1847	C	63	0	0	0	100	0	0	N	Conserved hypothetical protein
1848	267061	1848	T	71	0	98.59	0	1.41	0	0	N	Conserved hypothetical protein
1849	267087	1849	T	67	0	100	0	0	0	0	N	Conserved hypothetical protein
1850	267167	1850	C	28	0	0	3.57	96.43	0	0	N	Intergenic region
1851	267187	1851	A	33	30.3	0	0	0	0	69.7	N	Conserved hypothetical protein
1852	267439	1852	G	19	100	0	0	0	0	0	N	Conserved hypothetical protein
1853	267444	1853	A	19	5.26	0	94.74	0	0	0	N	Conserved hypothetical protein
1854	267558	1854	T	24	0	100	0	0	0	0	N	Conserved hypothetical protein
1855	267579	1855	G	5	0	0	0	100	0	0	N	Conserved hypothetical protein
1856	267580	1856	T	5	0	100	0	0	0	0	N	Conserved hypothetical protein
1857	267588	1857	C	17	0	0	0	100	0	0	N	Conserved hypothetical protein
1858	267591	1858	T	17	0	100	0	0	0	0	N	Conserved hypothetical protein
1859	267618	1859	G	36	100	0	0	0	0	0	N	Conserved hypothetical protein
1860	267639	1860	T	41	0	100	0	0	0	0	N	Conserved hypothetical protein
1861	267646	1861	A	34	0	100	0	0	0	0	N	Conserved hypothetical protein
1862	267649	1862	A	34	0	0	100	0	0	0	N	Conserved hypothetical protein
1863	267786	1863	A	43	0	0	100	0	0	0	N	Conserved hypothetical protein
1864	267903	1864	G	48	0	0	0	100	0	0	N	Intergenic region
1865	268004	1865	A	30	0	0	100	0	0	0	N	Intergenic region
1866	268011	1866	T	35	0	0	100	0	0	0	N	Intergenic region
1867	268035	1867	C	37	0	0	0	100	0	0	N	Dihydropteroate synthase
1868	268043	1868	G	24	100	0	0	0	0	0	N	Dihydropteroate synthase
1869	268062	1869	T	40	0	100	0	0	0	0	N	Dihydropteroate synthase
1870	268105	1870	C	31	0	0	3.23	96.77	0	0	N	Dihydropteroate synthase
1871	268121	1871	G	5	100	0	0	0	0	0	N	Dihydropteroate synthase
1872	268123	1872	T	5	0	0	100	0	0	0	N	Dihydropteroate synthase
1873	268132	1873	G	11	100	0	0	0	0	0	N	Dihydropteroate synthase
1874	268135	1874	A	11	0	0	100	0	0	0	N	Dihydropteroate synthase
1875	268174	1875	T	12	0	100	0	0	0	0	N	Dihydropteroate synthase
1876	268180	1876	C	12	91.67	8.33	0	0	0	0	N	Dihydropteroate synthase
1877	268198	1877	G	4	100	0	0	0	0	0	N	Dihydropteroate synthase
1878	268210	1878	C	13	100	0	0	0	0	0	N	Dihydropteroate synthase
1879	268232	1879	G	12	0	0	100	0	41.67	0	N	Dihydropteroate synthase
1880	268261	1880	C	27	0	0	0	100	0	0	N	Dihydropteroate synthase
1881	268294	1881	C	17	0	0	0	100	0	0	N	Dihydropteroate synthase
1882	268297	1882	T	17	0	100	0	0	0	0	N	Dihydropteroate synthase
1883	268349	1883	G	43	100	0	0	0	0	0	N	Dihydropteroate synthase
1884	268375	1884	T	14	0	100	0	0	0	0	N	Dihydropteroate synthase
1885	268387	1885	G	4	100	0	0	0	0	0	N	Dihydropteroate synthase
1886	268447	1886	T	8	0	100	0	0	0	0	N	Dihydropteroate synthase
1887	268453	1887	G	8	0	0	0	100	0	0	N	Dihydropteroate synthase
1888	268480	1888	C	21	100	0	0	0	0	0	N	Dihydropteroate synthase
1889	268483	1889	C	21	0	0	0	100	0	0	N	Dihydropteroate synthase
1890	268501	1890	T	27	100	0	0	0	0	0	N	Dihydropteroate synthase
1891	268539	1891	C	49	100	0	0	0	0	0	N	Dihydropteroate synthase
1892	268541	1892	T	49	100	0	0	0	0	0	N	Dihydropteroate synthase
1893	268594	1893	G	11	100	0	0	0	0	0	N	Dihydropteroate synthase
1894	268596	1894	C	11	100	0	0	0	0	0	N	Dihydropteroate synthase
1895	268597	1895	A	11	0	0	100	0	0	0	N	Dihydropteroate synthase
1896	268627	1896	G	29	0	100	0	0	0	0	N	Dihydropteroate synthase
1897	268652	1897	C	43	0	0	0	100	0	0	N	Dihydropteroate synthase
1898	268726	1898	C	49	0	0	0	100	0	0	N	Dihydropteroate synthase
1899	268795	1899	A	21	0	0	100	0	0	0	N	Dihydropteroate synthase
1900	268798	1900	G	21	100	0	0	0	0	0	N	Dihydropteroate synthase
1901	268809	1901	G	19	100	0	0	0	0	0	N	Dihydropteroate synthase
1902	268816	1902	G	33	100	0	0	0	0	0	N	Dihydropteroate synthase
1903	268819	1903	C	33	0	0	0	100	0	0	N	Dihydropteroate synthase
1904	268840	1904	C	46	0	0	0	100	0	0	N	Dihydropteroate synthase
1905	268858	1905	G	65	100	0	0	0	0	0	N	Dihydropteroate synthase
1906	268885	1906	C	44	0	0	0	100	0	0	N	Dihydropteroate synthase
1907	268921	1907	T	27	0	100	0	0	0	0	N	Dihydropteroate synthase
1908	269000	1908	A	23	0	0	95.65	4.35	0	0	N	Dihydrofolate synthetase
1909	269024	1909	T	47	0	100	0	0	0	0	N	Dihydrofolate synthetase
1910	269066	1910	T	26	0	100	0	0	0	0	N	Dihydrofolate synthetase
1911	269100	1911	C	30	100	0	0	0	0	0	N	Dihydrofolate synthetase
1912	269153	1912	G	21	0	0	4.76	95.24	0	0	N	Dihydrofolate synthetase
1913	269183	1913	C	14	0	0	0	0	0	100	N	Dihydrofolate synthetase
1914	269184	1914	G	25	0	0	44	0	0	56	N	Dihydrofolate synthetase
1915	269190	1915	A	25	100	0	0	0	100	0	N	Dihydrofolate synthetase
1916	269192	1916	C	25	0	0	0	100	0	0	N	Dihydrofolate synthetase
1917	269267	1917	T	11	0	100	0	0	0	0	N	Dihydrofolate synthetase
1918	269363	1918	C	6	0	0	0	100	0	0	N	Dihydrofolate synthetase
1919	269393	1919	C	15	0	0	0	100	0	0	N	Dihydrofolate synthetase
1920	269420	1920	T	7	0	100	0	0	0	0	N	Dihydrofolate synthetase
1921	269423	1921	T	7	0	0	100	0	0	0	N	Dihydrofolate synthetase
1922	269447	1922	C	13	0	0	0	100	0	0	N	Dihydrofolate synthetase
1923	269510	1923	G	18	100	0	0	0	0	0	N	Dihydrofolate synthetase
1924	269528	1924	G	5	100	0	0	0	0	0	N	Dihydrofolate synthetase
1925	269531	1925	A	5	0	0	0	100	0	0	N	Dihydrofolate synthetase
1926	269585	1926	C	11	0	0	0	100	0	0	N	Dihydrofolate synthetase
1927	269643	1927	A	6	0	0	100	0	0	0	Y	Dihydrofolate synthetase
1928	269709	1928	G	20	100	0	0	0	0	0	N	Dihydrofolate synthetase
1929	269806	1929	A	15	0	0	0	100	0	0	Y	Dihydrofolate synthetase
1930	269966	1930	T	15	0	100	0	0	0	0	N	Dihydrofolate synthetase
1931	269979	1931	C	24	100	0	0	0	0	0	N	Dihydrofolate synthetase
1932	269980	1932	A	24	0	0	100	0	0	0	N	Dihydrofolate synthetase
1933	269996	1933	C	30	0	0	0	100	0	0	N	Dihydrofolate synthetase
1934	270014	1934	A	14	0	0	100	0	0	0	N	Dihydrofolate synthetase
1935	270044	1935	A	20	0	0	100	0	0	0	N	Dihydrofolate synthetase
1936	270071	1936	A	5	0	0	100	0	0	0	N	Dihydrofolate synthetase
1937	270082	1937	C	6	100	0	0	0	0	0	N	Dihydrofolate synthetase
1938	270083	1938	G	6	0	100	0	0	0	0	N	Dihydrofolate synthetase
1939	270098	1939	G	22	0	0	0	100	0	0	N	Dihydrofolate synthetase
1940	270114	1940	A	20	0	0	100	0	0	0	N	Dihydrofolate synthetase
1941	270151	1941	A	40	2.5	0	97.5	0	0	0	N	Dihydrofolate synthetase
1942	270158	1942	T	34	0	0	100	0	0	0	N	Dihydrofolate synthetase
1943	270176	1943	T	38	100	0	0	0	0	0	N	Dihydrofolate synthetase
1944	270177	1944	G	38	0	0	0	100	0	0	N	Dihydrofolate synthetase
1945	270201	1945	C	43	100	0	0	0	0	0	N	Dihydrofolate synthetase
1946	270251	1946	G	49	100	0	0	0	0	0	N	Dihydrofolate synthetase
1947	270253	1947	T	49	0	100	0	0	0	0	N	Dihydrofolate synthetase
1948	270337	1948	G	54	100	0	0	0	0	0	Y	GTP cyclohydrolase
1949	270354	1949	T	49	0	100	0	0	0	0	N	GTP cyclohydrolase
1950	270694	1950	A	65	0	0	100	0	0	0	N	GTP cyclohydrolase
1951	270961	1951	A	66	0	0	100	0	0	0	N	Aldolase-pyrophosphokinase
1952	271275	1952	G	47	100	0	0	0	0	0	N	Aldolase-pyrophosphokinase
1953	271324	1953	C	43	0	0	2.33	97.67	0	0	N	Aldolase-pyrophosphokinase
1954	271662	1954	C	48	0	0	0	100	0	0	N	Aldolase-pyrophosphokinase
1955	272072	1955	T	49	0	97.96	0	0	0	2.04	N	Hypothetical protein
1956	272141	1956	A	33	3.03	0	96.97	0	0	0	N	Intergenic region
1957	273429	1957	G	24	100	0	0	0	0	0	N	Intergenic region
1958	273440	1958	T	11	0	100	0	0	0	0	N	Intergenic region
1959	273457	1959	A	15	0	0	100	0	0	0	N	Intergenic region
1960	273467	1960	T	18	0	100	0	0	0	0	N	Intergenic region
1961	273482	1961	C	8	0	0	0	100	0	0	N	Intergenic region
1962	273483	1962	G	8	100	0	0	0	0	0	N	Intergenic region
1963	273486	1963	C	8	0	0	0	0	0	100	N	Intergenic region
1964	273520	1964	T	11	100	0	0	0	0	0	N	Intergenic region
1965	273521	1965	G	11	100	0	0	0	0	0	N	Intergenic region
1966	273623	1966	T	40	0	67.5	0	32.5	0	0	N	Degenerate transposase
1967	273659	1967	C	28	0	67.86	0	32.14	0	0	N	Degenerate transposase
1968	273662	1968	G	28	32.14	0	67.86	0	0	0	N	Degenerate transposase
1969	273665	1969	T	28	0	32.14	0	67.86	0	0	N	Degenerate transposase
1970	273791	1970	T	25	0	100	0	0	0	0	N	Degenerate transposase
1971	273806	1971	C	21	0	42.86	0	57.14	0	0	N	Degenerate transposase
1972	273809	1972	C	20	0	30	0	70	0	0	N	Degenerate transposase
1973	281327	1973	T	21	0	100	0	0	0	0	N	Intergenic region
1974	281348	1974	G	25	100	0	0	0	0	0	N	Intergenic region
1975	281893	1975	T	61	0	0	0	45.9	0	54.1	N	Intergenic region
1976	281987	1976	C	32	0	0	0	100	0	0	N	Intergenic region
1977	282143	1977	A	50	0	0	100	0	0	0	N	Alpha-xylosidase
1978	282630	1978	A	64	0	100	0	0	0	0	N	Alpha-xylosidase
1979	282865	1979	A	55	0	0	100	0	0	0	N	Alpha-xylosidase
1980	283156	1980	T	45	0	100	0	0	0	0	N	Alpha-xylosidase
1981	284131	1981	C	59	1.69	0	98.31	0	0	0	N	Alpha-xylosidase
1982	284451	1982	G	55	100	0	0	0	0	0	N	Gluthatione peroxidase
1983	285592	1983	G	99	0	0	100	0	33.33	0	N	Hyaluronate lyase precursor (hyaluronidase/hyase)
1984	285593	1984	A	79	100	0	0	0	26.58	0	N	Hyaluronate lyase precursor (hyaluronidase/hyase)
1985	285807	1985	A	53	0	0	100	0	0	0	N	Hyaluronate lyase precursor (hyaluronidase/hyase)
1986	286015	1986	A	64	0	0	100	0	0	0	N	Hyaluronate lyase precursor (hyaluronidase/hyase)
1987	286333	1987	C	56	0	0	0	100	0	0	N	Hyaluronate lyase precursor (hyaluronidase/hyase)
1988	286527	1988	C	54	0	1.85	0	98.15	0	0	N	Hyaluronate lyase precursor (hyaluronidase/hyase)
1989	286563	1989	G	55	100	0	0	0	0	0	N	Hyaluronate lyase precursor (hyaluronidase/hyase)
1990	286593	1990	G	54	100	0	0	0	0	0	N	Hyaluronate lyase precursor (hyaluronidase/hyase)
1991	286695	1991	C	85	0	0	0	100	0	0	N	Hyaluronate lyase precursor (hyaluronidase/hyase)
1992	287232	1992	C	72	0	0	0	100	0	0	N	Hyaluronate lyase precursor (hyaluronidase/hyase)
1993	287334	1993	T	68	0	100	0	0	0	0	N	Hyaluronate lyase precursor (hyaluronidase/hyase)
1994	287529	1994	T	62	0	100	0	0	0	0	N	Hyaluronate lyase precursor (hyaluronidase/hyase)
1995	287608	1995	A	62	1.61	0	98.39	0	0	0	N	Hyaluronate lyase precursor (hyaluronidase/hyase)
1996	287868	1996	A	51	0	0	100	0	0	0	N	Hyaluronate lyase precursor (hyaluronidase/hyase)
1997	287892	1997	T	66	0	100	0	0	0	0	N	Hyaluronate lyase precursor (hyaluronidase/hyase)
1998	287955	1998	A	76	0	100	0	0	0	0	N	Hyaluronate lyase precursor (hyaluronidase/hyase)
[truncated: 13,033 more rows]

## Sheet: 19 A & 19 F
Mutations that Appear in Both 19F and 19A:					14208
Index	19 A Mutation	19 F Mutation	Position	Non Syn	Name
1	No SNP	SNP Found	105	N	DNA biosynthesis, initiation, binding protein
2	No SNP	SNP Found	669	N	DNA biosynthesis, initiation, binding protein
3	No SNP	SNP Found	888	N	DNA biosynthesis, initiation, binding protein
4	No SNP	No SNP	1440	N	intergenic region
5	No SNP	SNP Found	1579	N	DNA biosynthesis; sliding clamp subunit, required for high processivity; DNA polymerase III beta-subunit
6	No SNP	SNP Found	1628	N	DNA biosynthesis; sliding clamp subunit, required for high processivity; DNA polymerase III beta-subunit
7	No SNP	No SNP	1631	N	DNA biosynthesis; sliding clamp subunit, required for high processivity; DNA polymerase III beta-subunit
8	No SNP	No SNP	1649	Y	DNA biosynthesis; sliding clamp subunit, required for high processivity; DNA polymerase III beta-subunit
9	No SNP	No SNP	1656	N	DNA biosynthesis; sliding clamp subunit, required for high processivity; DNA polymerase III beta-subunit
10	No SNP	SNP Found	1805	N	DNA biosynthesis; sliding clamp subunit, required for high processivity; DNA polymerase III beta-subunit
11	No SNP	SNP Found	2099	N	DNA biosynthesis; sliding clamp subunit, required for high processivity; DNA polymerase III beta-subunit
12	No SNP	SNP Found	2711	N	intergenic region
13	No SNP	SNP Found	2767	N	Hypothetical protein
14	No SNP	SNP Found	3221	N	Conserved hypothetical protein
15	No SNP	No SNP	3344	N	Conserved hypothetical protein
16	No SNP	SNP Found	4215	N	Peptidyl-tRNA hydrolase
17	No SNP	SNP Found	4662	N	Peptidyl-tRNA hydrolase
18	No SNP	SNP Found	4684	N	Peptidyl-tRNA hydrolase
19	No SNP	SNP Found	4731	N	Peptidyl-tRNA hydrolase
20	SNP found	SNP Found	4928	N	Transcription-repair coupling factor
21	No SNP	SNP Found	4971	N	Transcription-repair coupling factor
22	No SNP	SNP Found	5823	N	Transcription-repair coupling factor
23	No SNP	SNP Found	6056	N	Transcription-repair coupling factor
24	No SNP	SNP Found	6078	N	Transcription-repair coupling factor
25	No SNP	SNP Found	6308	N	Transcription-repair coupling factor
26	No SNP	SNP Found	6336	N	Transcription-repair coupling factor
27	SNP found	SNP Found	6838	N	Transcription-repair coupling factor
28	SNP found	SNP Found	7119	N	Transcription-repair coupling factor
29	SNP found	No SNP	7152	N	Transcription-repair coupling factor
30	No SNP	SNP Found	7235	N	Transcription-repair coupling factor
31	No SNP	No SNP	7239	N	Transcription-repair coupling factor
32	No SNP	SNP Found	7302	N	Transcription-repair coupling factor
33	No SNP	SNP Found	7401	N	Transcription-repair coupling factor
34	No SNP	No SNP	8153	N	Transcription-repair coupling factor
35	SNP found	No SNP	8178	N	Transcription-repair coupling factor
36	No SNP	SNP Found	8260	N	Transcription-repair coupling factor
37	No SNP	SNP Found	9000	N	intergenic region
38	No SNP	SNP Found	9018	N	Conserved hypothetical protein
39	No SNP	No SNP	9292	N	Conserved hypothetical protein
40	No SNP	SNP Found	9348	N	Conserved hypothetical protein
41	SNP found	SNP Found	9768	N	Conserved hypothetical protein
42	No SNP	No SNP	10026	N	Conserved hypothetical protein
43	No SNP	No SNP	10439	N	Conserved hypothetical protein
44	No SNP	SNP Found	10499	N	Conserved hypothetical protein
45	No SNP	No SNP	10661	N	Conserved hypothetical protein
46	SNP found	SNP Found	10730	N	Conserved hypothetical protein
47	No SNP	SNP Found	10913	N	Conserved hypothetical protein
48	No SNP	SNP Found	11164	N	Conserved hypothetical protein
49	No SNP	SNP Found	11324	N	Conserved hypothetical protein
50	No SNP	SNP Found	11350	N	Conserved hypothetical protein
51	SNP found	SNP Found	11424	N	Conserved hypothetical protein
52	No SNP	SNP Found	11714	N	Hypoxanthine guanine phosphoribosyltransferase
53	No SNP	SNP Found	11974	N	Hypoxanthine guanine phosphoribosyltransferase
54	No SNP	No SNP	14301	N	Competence-specific global transcription modulator
55	SNP found	SNP Found	14532	N	Competence-specific global transcription modulator
56	No SNP	SNP Found	14739	N	intergenic region
57	No SNP	SNP Found	14801	N	intergenic region
58	No SNP	No SNP	14828	N	intergenic region
59	SNP found	SNP Found	14920	N	intergenic region
60	SNP found	SNP Found	14921	N	intergenic region
61	SNP found	SNP Found	14922	N	intergenic region
62	SNP found	SNP Found	14926	N	intergenic region
63	SNP found	SNP Found	14953	N	intergenic region
64	SNP found	SNP Found	15017	N	intergenic region
65	SNP found	SNP Found	15117	N	intergenic region
66	No SNP	SNP Found	15147	N	intergenic region
67	SNP found	No SNP	15427	N	intergenic region
68	SNP found	SNP Found	16300	N	intergenic region
69	No SNP	SNP Found	17028	N	intergenic region
70	No SNP	SNP Found	17213	N	intergenic region
71	No SNP	SNP Found	17342	N	intergenic region
72	No SNP	SNP Found	17629	N	intergenic region
73	No SNP	SNP Found	17635	N	intergenic region
74	No SNP	No SNP	17636	N	intergenic region
75	No SNP	No SNP	17637	N	intergenic region
76	No SNP	SNP Found	18571	N	intergenic region
77	No SNP	No SNP	18700	N	intergenic region
78	No SNP	SNP Found	19890	N	intergenic region
79	SNP found	SNP Found	19892	N	intergenic region
80	No SNP	SNP Found	20181	N	intergenic region
82	No SNP	SNP Found	20305	N	Transposase
84	SNP found	SNP Found	20639	N	Hypothetical protein
85	SNP found	SNP Found	20701	N	Hypothetical protein
87	No SNP	No SNP	20799	N	Transposase
89	SNP found	SNP Found	20903	N	Transposase
90	SNP found	SNP Found	20907	N	Transposase
91	SNP found	SNP Found	20924	N	Transposase
92	SNP found	SNP Found	20947	N	Transposase
93	No SNP	SNP Found	20997	N	Transposase
94	SNP found	No SNP	21009	N	Transposase
95	No SNP	SNP Found	21059	N	Transposase
96	No SNP	SNP Found	21321	N	intergenic region
97	No SNP	SNP Found	21331	N	intergenic region
98	SNP found	SNP Found	21495	N	Degenerate transposase (orf2)
99	SNP found	SNP Found	21501	N	Degenerate transposase (orf2)
100	No SNP	SNP Found	21578	N	Degenerate transposase (orf2)
101	No SNP	SNP Found	21611	N	intergenic region
102	No SNP	SNP Found	21615	N	intergenic region
103	SNP found	No SNP	21638	N	intergenic region
104	No SNP	SNP Found	21704	N	Degenerate transposase (orf1)
105	SNP found	SNP Found	21852	N	intergenic region
106	No SNP	SNP Found	21854	N	intergenic region
107	No SNP	SNP Found	21980	N	intergenic region
108	SNP found	SNP Found	22022	N	intergenic region
109	No SNP	SNP Found	22325	N	Hypothetical protein
110	No SNP	SNP Found	22328	N	Hypothetical protein
111	No SNP	SNP Found	22338	N	Hypothetical protein
112	SNP found	SNP Found	22398	N	Hypothetical protein
113	No SNP	No SNP	22462	N	intergenic region
114	No SNP	No SNP	22640	N	Adenylosuccinate synthetase
115	No SNP	SNP Found	24071	N	intergenic region
116	No SNP	SNP Found	24338	N	Conserved hypothetical protein
117	No SNP	SNP Found	24424	N	Conserved hypothetical protein
118	No SNP	SNP Found	24475	N	Conserved hypothetical protein
119	No SNP	No SNP	24508	N	Conserved hypothetical protein
120	No SNP	SNP Found	24511	N	Conserved hypothetical protein
122	No SNP	No SNP	24531	N	Conserved hypothetical protein
123	No SNP	No SNP	24532	N	Conserved hypothetical protein
124	No SNP	SNP Found	24553	N	Conserved hypothetical protein
125	No SNP	No SNP	24571	N	Conserved hypothetical protein
126	No SNP	SNP Found	25132	N	Deoxyuridinetriphosphatase
127	No SNP	SNP Found	25881	N	DNA repair: sensitivity to gamma and UV radiation
128	No SNP	SNP Found	25884	N	DNA repair: sensitivity to gamma and UV radiation
129	No SNP	SNP Found	26034	N	DNA repair: sensitivity to gamma and UV radiation
130	No SNP	SNP Found	26328	N	DNA repair: sensitivity to gamma and UV radiation
131	No SNP	No SNP	26853	N	DNA repair: sensitivity to gamma and UV radiation
132	No SNP	SNP Found	26992	N	DNA repair: sensitivity to gamma and UV radiation
133	SNP found	SNP Found	27028	N	DNA repair: sensitivity to gamma and UV radiation
134	No SNP	SNP Found	27222	N	Conserved hypothetical protein
135	No SNP	SNP Found	27273	N	Conserved hypothetical protein
136	No SNP	SNP Found	27279	N	Conserved hypothetical protein
138	No SNP	No SNP	27307	N	Conserved hypothetical protein
139	No SNP	No SNP	27309	N	Conserved hypothetical protein
140	No SNP	SNP Found	27313	N	Conserved hypothetical protein
141	No SNP	SNP Found	27360	N	Conserved hypothetical protein
142	No SNP	SNP Found	27723	N	Hypothetical protein
143	No SNP	SNP Found	27990	N	Hypothetical protein
144	No SNP	SNP Found	28024	N	Hypothetical protein
145	No SNP	No SNP	28136	N	Hypothetical protein
146	No SNP	No SNP	28158	N	Hypothetical protein
147	No SNP	SNP Found	28362	N	Hypothetical protein
148	No SNP	SNP Found	28449	N	intergenic region
149	No SNP	No SNP	28610	N	Phosphoribosylpyrophosphate synthase
150	No SNP	No SNP	28618	N	Phosphoribosylpyrophosphate synthase
151	No SNP	No SNP	28619	N	Phosphoribosylpyrophosphate synthase
152	No SNP	No SNP	28814	N	Phosphoribosylpyrophosphate synthase
153	No SNP	No SNP	28897	N	Phosphoribosylpyrophosphate synthase
154	No SNP	SNP Found	29098	N	Phosphoribosylpyrophosphate synthase
155	SNP found	SNP Found	29119	N	Phosphoribosylpyrophosphate synthase
156	No SNP	SNP Found	29236	N	Phosphoribosylpyrophosphate synthase
157	No SNP	SNP Found	29643	N	Degenerate transposase (orf1)
158	No SNP	SNP Found	29720	N	Degenerate transposase (orf1)
161	No SNP	No SNP	30247	N	Hypothetical protein
162	No SNP	No SNP	30306	N	Hypothetical protein
163	No SNP	No SNP	30327	N	Hypothetical protein
164	SNP found	SNP Found	30470	N	Hypothetical protein
165	SNP found	No SNP	30734	N	Hypothetical protein
166	SNP found	No SNP	31061	N	intergenic region
167	No SNP	SNP Found	31066	N	intergenic region
168	SNP found	SNP Found	31085	N	intergenic region
169	SNP found	SNP Found	31103	N	intergenic region
170	SNP found	SNP Found	32046	N	DNA polymerase I
171	SNP found	SNP Found	32172	N	DNA polymerase I
172	No SNP	SNP Found	32188	N	DNA polymerase I
173	SNP found	SNP Found	32206	N	DNA polymerase I
174	No SNP	SNP Found	32212	N	DNA polymerase I
175	No SNP	No SNP	32307	N	DNA polymerase I
176	SNP found	SNP Found	32344	N	DNA polymerase I
177	SNP found	SNP Found	32469	N	DNA polymerase I
178	No SNP	SNP Found	32791	N	DNA polymerase I
179	No SNP	SNP Found	32997	N	DNA polymerase I
180	No SNP	No SNP	33403	N	DNA polymerase I
181	No SNP	No SNP	33417	N	DNA polymerase I
182	SNP found	SNP Found	33513	N	DNA polymerase I
183	No SNP	SNP Found	33750	N	DNA polymerase I
184	No SNP	SNP Found	33979	N	intergenic region
185	No SNP	No SNP	34027	N	Conserved hypothetical protein
186	No SNP	SNP Found	34140	N	Conserved hypothetical protein
187	No SNP	SNP Found	34528	N	intergenic region
188	No SNP	SNP Found	34529	N	intergenic region
189	No SNP	SNP Found	34530	N	intergenic region
190	No SNP	SNP Found	34531	N	intergenic region
191	SNP found	SNP Found	34532	N	intergenic region
192	SNP found	SNP Found	34533	N	intergenic region
193	SNP found	SNP Found	34534	N	intergenic region
194	SNP found	SNP Found	34535	N	intergenic region
195	SNP found	SNP Found	34570	N	intergenic region
196	No SNP	SNP Found	34660	N	Conserved hypothetical protein
197	No SNP	No SNP	34694	N	Conserved hypothetical protein
198	No SNP	No SNP	34695	N	Conserved hypothetical protein
199	No SNP	No SNP	34723	N	Conserved hypothetical protein
200	No SNP	No SNP	34730	N	Conserved hypothetical protein
201	No SNP	No SNP	34735	N	Conserved hypothetical protein
202	No SNP	No SNP	34775	N	Conserved hypothetical protein
203	No SNP	No SNP	34790	N	Conserved hypothetical protein
204	No SNP	No SNP	34807	N	Conserved hypothetical protein
205	No SNP	SNP Found	34811	N	Conserved hypothetical protein
206	No SNP	No SNP	34853	N	Conserved hypothetical protein
207	No SNP	No SNP	34862	N	Conserved hypothetical protein
208	No SNP	No SNP	34942	N	Conserved hypothetical protein
209	No SNP	No SNP	34945	N	Conserved hypothetical protein
210	No SNP	No SNP	35120	N	Conserved hypothetical protein
211	No SNP	No SNP	35141	N	Conserved hypothetical protein
212	No SNP	No SNP	35219	N	Conserved hypothetical protein
213	No SNP	SNP Found	35311	N	Conserved hypothetical protein
214	SNP found	No SNP	35336	N	Conserved hypothetical protein
215	No SNP	SNP Found	35345	N	Conserved hypothetical protein
216	No SNP	No SNP	35414	N	Conserved hypothetical protein
217	No SNP	No SNP	35429	N	Conserved hypothetical protein
218	No SNP	No SNP	35432	N	Conserved hypothetical protein
219	No SNP	SNP Found	35461	N	Conserved hypothetical protein
220	SNP found	SNP Found	35471	N	Conserved hypothetical protein
221	No SNP	SNP Found	35480	N	Conserved hypothetical protein
222	No SNP	SNP Found	35501	N	Conserved hypothetical protein
223	SNP found	SNP Found	35505	N	Conserved hypothetical protein
224	No SNP	No SNP	35522	N	Conserved hypothetical protein
225	No SNP	No SNP	35614	N	Conserved hypothetical protein
226	No SNP	No SNP	35618	N	Conserved hypothetical protein
227	No SNP	SNP Found	35634	N	Conserved hypothetical protein
228	No SNP	No SNP	35642	N	Conserved hypothetical protein
229	No SNP	SNP Found	35687	N	intergenic region
230	No SNP	SNP Found	35693	N	intergenic region
231	No SNP	SNP Found	35710	N	intergenic region
232	No SNP	No SNP	36044	N	Aspartate aminotransferase
233	No SNP	No SNP	36053	N	Aspartate aminotransferase
234	No SNP	No SNP	36173	N	Aspartate aminotransferase
235	No SNP	No SNP	36176	N	Aspartate aminotransferase
236	No SNP	No SNP	36197	N	Aspartate aminotransferase
237	No SNP	No SNP	36200	N	Aspartate aminotransferase
238	No SNP	SNP Found	36215	N	Aspartate aminotransferase
239	No SNP	No SNP	36218	N	Aspartate aminotransferase
240	No SNP	SNP Found	36219	N	Aspartate aminotransferase
241	SNP found	No SNP	36579	N	Aspartate aminotransferase
242	SNP found	No SNP	36611	N	Aspartate aminotransferase
243	No SNP	SNP Found	36680	N	Aspartate aminotransferase
244	No SNP	No SNP	36713	N	Aspartate aminotransferase
245	SNP found	SNP Found	36903	N	Aspartate aminotransferase
246	No SNP	SNP Found	38514	N	Involved in fatty acid/phospholipid synthesis
247	SNP found	SNP Found	39127	N	Degenerate transposase (orf2)
248	SNP found	SNP Found	39184	N	Degenerate transposase (orf2)
249	No SNP	SNP Found	39641	N	Amphipathic pore-forming peptide precursor
250	No SNP	SNP Found	40142	N	intergenic region
251	SNP found	SNP Found	40198	N	intergenic region
252	SNP found	SNP Found	40200	N	intergenic region
253	SNP found	SNP Found	40240	N	Transposase (orf2)
255	SNP found	SNP Found	40281	N	Transposase (orf2)
256	SNP found	SNP Found	40373	N	Transposase (orf2)
258	SNP found	SNP Found	40390	N	Transposase (orf2)
259	SNP found	SNP Found	40457	N	Transposase (orf2)
260	SNP found	SNP Found	40473	N	Transposase (orf2)
262	SNP found	SNP Found	40506	N	Transposase (orf2)
264	SNP found	SNP Found	40557	N	Transposase (orf2)
267	SNP found	SNP Found	40592	N	Transposase (orf2)
268	SNP found	SNP Found	40713	N	Transposase (orf2)
269	SNP found	SNP Found	40716	N	Transposase (orf2)
270	No SNP	No SNP	40724	N	Transposase (orf2)
271	No SNP	No SNP	40725	N	Transposase (orf2)
272	SNP found	No SNP	40728	N	Transposase (orf2)
274	No SNP	SNP Found	40815	N	Transposase (orf2)
275	SNP found	SNP Found	40848	N	Transposase (orf2)
276	No SNP	SNP Found	40869	N	Transposase (orf2)
277	SNP found	SNP Found	40941	N	Transposase (orf2)
278	SNP found	SNP Found	40986	N	Transposase (orf2)
279	SNP found	SNP Found	41039	N	Transposase (orf1)
280	SNP found	SNP Found	41066	N	Transposase (orf1)
282	SNP found	SNP Found	41432	N	Transposase (orf1)
284	SNP found	SNP Found	41606	N	intergenic region
285	SNP found	SNP Found	41607	N	intergenic region
286	No SNP	SNP Found	41674	N	intergenic region
287	No SNP	No SNP	42075	N	Transport ATP-binding protein ComA
288	No SNP	No SNP	43743	N	Transport ATP-binding protein ComA
289	No SNP	No SNP	43905	N	Transport ATP-binding protein ComA
290	No SNP	No SNP	43971	N	Transport ATP-binding protein ComA
291	No SNP	SNP Found	44034	N	Transport ATP-binding protein ComA
292	No SNP	SNP Found	44169	N	Transport protein ComB
293	No SNP	SNP Found	44241	N	Transport protein ComB
295	No SNP	No SNP	44680	N	Transport protein ComB
296	No SNP	SNP Found	44933	N	Transport protein ComB
297	No SNP	SNP Found	44952	N	Transport protein ComB
298	No SNP	SNP Found	45007	N	Transport protein ComB
299	No SNP	No SNP	45079	N	Transport protein ComB
300	No SNP	No SNP	45154	N	Transport protein ComB
301	No SNP	SNP Found	45402	N	Transport protein ComB
302	SNP found	SNP Found	45780	N	Phosphoribosylaminoimidazole-succinocarboxamide synthetase
303	No SNP	SNP Found	46023	N	Phosphoribosylaminoimidazole-succinocarboxamide synthetase
304	No SNP	No SNP	46055	N	Phosphoribosylaminoimidazole-succinocarboxamide synthetase
305	No SNP	SNP Found	46210	N	Phosphoribosylaminoimidazole-succinocarboxamide synthetase
306	No SNP	SNP Found	46647	N	Phosphoribosylformylglycinamide synthetase
307	No SNP	SNP Found	46695	N	Phosphoribosylformylglycinamide synthetase
308	SNP found	SNP Found	46771	N	Phosphoribosylformylglycinamide synthetase
309	No SNP	SNP Found	46849	N	Phosphoribosylformylglycinamide synthetase
310	No SNP	SNP Found	46901	N	Phosphoribosylformylglycinamide synthetase
311	No SNP	SNP Found	47041	N	Phosphoribosylformylglycinamide synthetase
312	SNP found	SNP Found	47062	N	Phosphoribosylformylglycinamide synthetase
313	SNP found	No SNP	47149	N	Phosphoribosylformylglycinamide synthetase
314	No SNP	No SNP	47290	N	Phosphoribosylformylglycinamide synthetase
315	SNP found	SNP Found	47362	N	Phosphoribosylformylglycinamide synthetase
316	No SNP	No SNP	47428	N	Phosphoribosylformylglycinamide synthetase
317	No SNP	SNP Found	47470	N	Phosphoribosylformylglycinamide synthetase
318	No SNP	No SNP	47527	N	Phosphoribosylformylglycinamide synthetase
319	No SNP	No SNP	47629	N	Phosphoribosylformylglycinamide synthetase
320	No SNP	SNP Found	48166	N	Phosphoribosylformylglycinamide synthetase
321	No SNP	SNP Found	48321	N	Phosphoribosylformylglycinamide synthetase
322	SNP found	No SNP	48712	N	Phosphoribosylformylglycinamide synthetase
323	No SNP	SNP Found	48748	N	Phosphoribosylformylglycinamide synthetase
324	No SNP	SNP Found	48790	N	Phosphoribosylformylglycinamide synthetase
325	No SNP	SNP Found	49392	N	Phosphoribosylformylglycinamide synthetase
326	No SNP	SNP Found	49615	N	Phosphoribosylformylglycinamide synthetase
327	No SNP	SNP Found	49726	N	Phosphoribosylformylglycinamide synthetase
328	No SNP	SNP Found	49783	N	Phosphoribosylformylglycinamide synthetase
329	No SNP	SNP Found	49809	N	Phosphoribosylformylglycinamide synthetase
330	No SNP	No SNP	49816	N	Phosphoribosylformylglycinamide synthetase
331	No SNP	SNP Found	49873	N	Phosphoribosylformylglycinamide synthetase
332	No SNP	No SNP	50134	N	Phosphoribosylformylglycinamide synthetase
333	No SNP	SNP Found	50152	N	Phosphoribosylformylglycinamide synthetase
334	No SNP	No SNP	50188	N	Phosphoribosylformylglycinamide synthetase
335	No SNP	SNP Found	50200	N	Phosphoribosylformylglycinamide synthetase
336	No SNP	No SNP	50547	N	Amidophosphoribosyl transferase
337	No SNP	No SNP	50551	N	Amidophosphoribosyl transferase
338	No SNP	SNP Found	50577	N	Amidophosphoribosyl transferase
339	No SNP	No SNP	50601	N	Amidophosphoribosyl transferase
340	No SNP	No SNP	50607	N	Amidophosphoribosyl transferase
341	No SNP	SNP Found	50790	N	Amidophosphoribosyl transferase
342	No SNP	SNP Found	50929	N	Amidophosphoribosyl transferase
343	No SNP	SNP Found	50930	N	Amidophosphoribosyl transferase
344	No SNP	SNP Found	50931	N	Amidophosphoribosyl transferase
345	No SNP	No SNP	50934	N	Amidophosphoribosyl transferase
346	No SNP	SNP Found	51051	N	Amidophosphoribosyl transferase
347	No SNP	SNP Found	51061	N	Amidophosphoribosyl transferase
348	SNP found	SNP Found	51241	N	Amidophosphoribosyl transferase
349	SNP found	SNP Found	51595	N	Amidophosphoribosyl transferase
350	No SNP	No SNP	52143	N	Phosphoribosylaminoimidazole synthetase
351	No SNP	SNP Found	52335	N	Phosphoribosylaminoimidazole synthetase
352	No SNP	SNP Found	52352	N	Phosphoribosylaminoimidazole synthetase
353	No SNP	No SNP	52363	N	Phosphoribosylaminoimidazole synthetase
354	No SNP	SNP Found	52995	N	5'-phosphoribosylglycinamide transformylase 1
355	No SNP	No SNP	53638	N	Teicoplanin resistance protein
356	No SNP	SNP Found	54049	N	Phosphoribosylaminoimidazolecarboxamide formyltransferase
357	No SNP	No SNP	54076	N	Phosphoribosylaminoimidazolecarboxamide formyltransferase
358	No SNP	No SNP	54118	N	Phosphoribosylaminoimidazolecarboxamide formyltransferase
359	No SNP	No SNP	54127	N	Phosphoribosylaminoimidazolecarboxamide formyltransferase
363	No SNP	No SNP	54199	N	Phosphoribosylaminoimidazolecarboxamide formyltransferase
364	No SNP	No SNP	54202	N	Phosphoribosylaminoimidazolecarboxamide formyltransferase
365	No SNP	No SNP	54220	N	Phosphoribosylaminoimidazolecarboxamide formyltransferase
368	No SNP	No SNP	54367	N	Phosphoribosylaminoimidazolecarboxamide formyltransferase
369	No SNP	No SNP	54391	N	Phosphoribosylaminoimidazolecarboxamide formyltransferase
370	No SNP	SNP Found	54535	N	Phosphoribosylaminoimidazolecarboxamide formyltransferase
371	No SNP	No SNP	54781	N	Phosphoribosylaminoimidazolecarboxamide formyltransferase
372	No SNP	No SNP	54782	N	Phosphoribosylaminoimidazolecarboxamide formyltransferase
373	SNP found	No SNP	54805	N	Phosphoribosylaminoimidazolecarboxamide formyltransferase
375	No SNP	No SNP	54808	N	Phosphoribosylaminoimidazolecarboxamide formyltransferase
378	No SNP	No SNP	54859	N	Phosphoribosylaminoimidazolecarboxamide formyltransferase
379	No SNP	No SNP	54862	N	Phosphoribosylaminoimidazolecarboxamide formyltransferase
380	No SNP	No SNP	54883	N	Phosphoribosylaminoimidazolecarboxamide formyltransferase
381	No SNP	SNP Found	55165	N	Phosphoribosylaminoimidazolecarboxamide formyltransferase
382	SNP found	SNP Found	55180	N	Phosphoribosylaminoimidazolecarboxamide formyltransferase
383	No SNP	SNP Found	55886	N	Phosphoribosylglycinamide synthetase
384	SNP found	SNP Found	55913	N	Phosphoribosylglycinamide synthetase
385	No SNP	SNP Found	55970	N	Phosphoribosylglycinamide synthetase
386	No SNP	No SNP	56010	N	Phosphoribosylglycinamide synthetase
387	No SNP	No SNP	56011	N	Phosphoribosylglycinamide synthetase
388	No SNP	No SNP	56012	N	Phosphoribosylglycinamide synthetase
389	No SNP	SNP Found	56042	N	Phosphoribosylglycinamide synthetase
390	SNP found	SNP Found	56099	N	Phosphoribosylglycinamide synthetase
391	No SNP	No SNP	56306	N	Phosphoribosylglycinamide synthetase
392	No SNP	No SNP	56424	N	Phosphoribosylglycinamide synthetase
393	No SNP	No SNP	56426	N	Phosphoribosylglycinamide synthetase
394	No SNP	No SNP	56528	N	Phosphoribosylglycinamide synthetase
395	No SNP	SNP Found	56543	N	Phosphoribosylglycinamide synthetase
396	No SNP	No SNP	56595	N	Phosphoribosylglycinamide synthetase
397	No SNP	SNP Found	56777	N	Phosphoribosylglycinamide synthetase
398	SNP found	SNP Found	57018	N	intergenic region
399	No SNP	No SNP	57064	N	intergenic region
400	No SNP	No SNP	57076	N	intergenic region
401	No SNP	SNP Found	57854	N	Phosphoribosyl glucinamide formyltransferase
402	No SNP	SNP Found	58129	N	Phosphoribosyl glucinamide formyltransferase
403	No SNP	SNP Found	58466	N	Phosphoribosyl glucinamide formyltransferase
404	No SNP	SNP Found	58470	N	Phosphoribosyl glucinamide formyltransferase
405	SNP found	No SNP	58650	N	Phosphoribosyl glucinamide formyltransferase
406	No SNP	No SNP	59630	N	Adenylosuccinate lyase
407	No SNP	No SNP	59657	N	Adenylosuccinate lyase
408	No SNP	SNP Found	59696	N	Adenylosuccinate lyase
409	No SNP	No SNP	59801	N	Adenylosuccinate lyase
410	No SNP	No SNP	59855	N	Adenylosuccinate lyase
411	SNP found	SNP Found	60095	N	Adenylosuccinate lyase
412	No SNP	SNP Found	60581	N	Beta-N-acetyl-hexosaminidase precursor
413	No SNP	SNP Found	60604	N	Beta-N-acetyl-hexosaminidase precursor
414	No SNP	SNP Found	60646	N	Beta-N-acetyl-hexosaminidase precursor
415	No SNP	No SNP	60995	N	Beta-N-acetyl-hexosaminidase precursor
416	No SNP	SNP Found	61070	N	Beta-N-acetyl-hexosaminidase precursor
417	SNP found	SNP Found	61176	N	Beta-N-acetyl-hexosaminidase precursor
418	SNP found	SNP Found	61323	N	Beta-N-acetyl-hexosaminidase precursor
419	No SNP	SNP Found	61602	N	Beta-N-acetyl-hexosaminidase precursor
420	No SNP	No SNP	62283	N	Beta-N-acetyl-hexosaminidase precursor
421	No SNP	SNP Found	62319	N	Beta-N-acetyl-hexosaminidase precursor
422	SNP found	SNP Found	62444	N	Beta-N-acetyl-hexosaminidase precursor
423	No SNP	No SNP	62537	N	Beta-N-acetyl-hexosaminidase precursor
424	SNP found	SNP Found	63070	N	Beta-N-acetyl-hexosaminidase precursor
425	No SNP	SNP Found	65060	N	Conserved hypothetical protein
426	No SNP	SNP Found	65305	N	Conserved hypothetical protein
427	No SNP	No SNP	65637	N	intergenic region
428	No SNP	SNP Found	65667	N	intergenic region
429	No SNP	SNP Found	65677	N	intergenic region
430	No SNP	No SNP	65938	N	Beta-galactosidase 3
431	No SNP	SNP Found	66280	N	Beta-galactosidase 3
432	SNP found	No SNP	66663	N	Beta-galactosidase 3
433	No SNP	SNP Found	66694	N	Beta-galactosidase 3
434	No SNP	No SNP	66723	N	Beta-galactosidase 3
435	No SNP	No SNP	66756	N	Beta-galactosidase 3
436	No SNP	No SNP	67446	N	Beta-galactosidase 3
437	No SNP	SNP Found	67548	N	Beta-galactosidase 3
438	No SNP	SNP Found	67853	N	Phosphotransferase system sugar-specific EIIB component
439	No SNP	No SNP	68696	N	Phosphotransferase system sugar-specific EIIC component
440	No SNP	No SNP	68883	N	Phosphotransferase system sugar-specific EIIC component
441	No SNP	SNP Found	69093	N	Phosphotransferase system sugar-specific EIID component
442	No SNP	SNP Found	69162	N	Phosphotransferase system sugar-specific EIID component
443	No SNP	SNP Found	69246	N	Phosphotransferase system sugar-specific EIID component
444	No SNP	SNP Found	69321	N	Phosphotransferase system sugar-specific EIID component
445	SNP found	SNP Found	69759	N	Phosphotransferase system sugar-specific EIID component
446	No SNP	SNP Found	70020	N	Phosphotransferase system sugar-specific EII component
447	SNP found	No SNP	70302	N	intergenic region
448	No SNP	SNP Found	70309	N	intergenic region
449	No SNP	SNP Found	70330	N	intergenic region
450	No SNP	SNP Found	70378	N	intergenic region
451	No SNP	SNP Found	70379	N	intergenic region
452	SNP found	SNP Found	70384	N	intergenic region
453	No SNP	SNP Found	70431	N	intergenic region
454	No SNP	SNP Found	70432	N	intergenic region
455	No SNP	SNP Found	70433	N	intergenic region
456	SNP found	SNP Found	70434	N	intergenic region
457	SNP found	SNP Found	70531	N	intergenic region
458	No SNP	SNP Found	70629	N	Tagatose-6-phosphate ketose/aldose isomerase
459	No SNP	No SNP	70996	N	Tagatose-6-phosphate ketose/aldose isomerase
460	SNP found	No SNP	71229	N	Tagatose-6-phosphate ketose/aldose isomerase
461	No SNP	SNP Found	71634	N	Tagatose-6-phosphate ketose/aldose isomerase
462	No SNP	SNP Found	72318	N	Aldose-1-epimerase (mutarotase)
463	No SNP	No SNP	72321	N	Aldose-1-epimerase (mutarotase)
464	No SNP	SNP Found	72331	N	Aldose-1-epimerase (mutarotase)
465	No SNP	SNP Found	72352	N	Aldose-1-epimerase (mutarotase)
466	SNP found	No SNP	72512	N	Aldose-1-epimerase (mutarotase)
467	SNP found	SNP Found	72589	N	Aldose-1-epimerase (mutarotase)
468	No SNP	SNP Found	72590	N	Aldose-1-epimerase (mutarotase)
469	No SNP	SNP Found	72944	N	intergenic region
470	No SNP	SNP Found	72977	N	intergenic region
471	No SNP	SNP Found	73053	N	intergenic region
472	No SNP	SNP Found	73098	N	Conserved hypothetical protein
473	SNP found	SNP Found	73127	N	Conserved hypothetical protein
474	SNP found	No SNP	73335	N	Conserved hypothetical protein
475	No SNP	SNP Found	73365	N	Conserved hypothetical protein
476	SNP found	No SNP	73512	N	Conserved hypothetical protein
477	No SNP	No SNP	73584	N	Conserved hypothetical protein
478	No SNP	SNP Found	73738	N	Conserved hypothetical protein
479	No SNP	SNP Found	73809	N	Conserved hypothetical protein
480	No SNP	SNP Found	73882	N	Conserved hypothetical protein
481	No SNP	SNP Found	74024	N	intergenic region
482	No SNP	SNP Found	74139	N	Conserved hypothetical protein
483	No SNP	No SNP	74439	N	intergenic region
484	No SNP	SNP Found	74444	N	intergenic region
485	No SNP	SNP Found	74459	N	intergenic region
486	SNP found	SNP Found	74465	N	intergenic region
487	No SNP	SNP Found	74473	N	intergenic region
488	No SNP	No SNP	74491	N	intergenic region
491	No SNP	No SNP	74549	N	intergenic region
492	No SNP	No SNP	74552	N	intergenic region
493	No SNP	SNP Found	74553	N	intergenic region
494	SNP found	SNP Found	74594	N	intergenic region
495	SNP found	SNP Found	74713	N	intergenic region
496	No SNP	SNP Found	74826	N	intergenic region
497	No SNP	No SNP	74917	N	intergenic region
498	No SNP	SNP Found	75057	N	intergenic region
499	No SNP	SNP Found	75120	N	intergenic region
500	No SNP	SNP Found	75159	N	intergenic region
501	No SNP	No SNP	75259	N	intergenic region
502	SNP found	SNP Found	75314	N	Conserved hypothetical protein
503	No SNP	No SNP	75315	N	Conserved hypothetical protein
504	No SNP	No SNP	75529	N	Conserved hypothetical protein
505	No SNP	No SNP	76091	N	intergenic region
506	No SNP	No SNP	76119	N	intergenic region
507	SNP found	SNP Found	76344	N	intergenic region
508	No SNP	SNP Found	76459	N	intergenic region
509	No SNP	SNP Found	76473	N	intergenic region
510	No SNP	SNP Found	76570	N	Hypothetical protein
511	SNP found	SNP Found	76988	N	Trk transporter membrane-spanning protein - K+ transport
512	No SNP	SNP Found	77415	N	Trk transporter membrane-spanning protein - K+ transport
513	SNP found	SNP Found	77450	N	Trk transporter membrane-spanning protein - K+ transport
514	No SNP	No SNP	77868	N	Trk transporter membrane-spanning protein - K+ transport
515	No SNP	SNP Found	78782	N	intergenic region
516	No SNP	SNP Found	78837	N	intergenic region
517	SNP found	SNP Found	78952	N	intergenic region
518	SNP found	SNP Found	78953	N	intergenic region
519	No SNP	SNP Found	79057	N	Conserved hypothetical protein
520	No SNP	SNP Found	79083	N	Conserved hypothetical protein
521	SNP found	SNP Found	79255	N	Conserved hypothetical protein
522	No SNP	SNP Found	79398	N	Conserved hypothetical protein
523	No SNP	SNP Found	79577	N	Conserved hypothetical protein
524	No SNP	No SNP	79603	N	Hypothetical protein
525	No SNP	No SNP	79786	N	Hypothetical protein
526	SNP found	SNP Found	79794	N	Hypothetical protein
527	No SNP	No SNP	79821	N	Hypothetical protein
528	No SNP	SNP Found	79855	N	Hypothetical protein
529	No SNP	No SNP	79895	N	Hypothetical protein
530	No SNP	No SNP	79948	Y	Hypothetical protein
531	SNP found	No SNP	79957	N	Hypothetical protein
532	No SNP	No SNP	80302	N	Conserved hypothetical protein
533	No SNP	SNP Found	80452	N	Conserved hypothetical protein
534	No SNP	SNP Found	80549	N	Conserved hypothetical protein
535	No SNP	SNP Found	80571	N	Conserved hypothetical protein
536	No SNP	No SNP	80728	N	Conserved hypothetical protein
537	SNP found	SNP Found	81289	N	Conserved hypothetical protein
538	SNP found	SNP Found	81292	N	Conserved hypothetical protein
539	SNP found	SNP Found	81322	N	Conserved hypothetical protein
540	No SNP	SNP Found	82036	N	Conserved hypothetical protein
541	SNP found	SNP Found	82660	N	Conserved hypothetical protein
542	SNP found	SNP Found	82727	N	Conserved hypothetical protein
543	No SNP	SNP Found	82852	N	Conserved hypothetical protein
544	No SNP	SNP Found	83296	N	Conserved hypothetical protein
545	No SNP	SNP Found	83908	N	Response regulator
546	No SNP	No SNP	84133	N	Response regulator
547	No SNP	No SNP	84176	N	Response regulator
548	No SNP	No SNP	86410	N	intergenic region
549	SNP found	SNP Found	86460	N	intergenic region
550	SNP found	SNP Found	86505	N	intergenic region
551	SNP found	SNP Found	86581	N	Degenerative transposase
552	SNP found	SNP Found	86818	N	intergenic region
554	No SNP	SNP Found	86999	N	intergenic region
555	No SNP	SNP Found	87121	N	Hypothetical protein
556	No SNP	SNP Found	88160	N	ABC transporter membrane-spanning permease - sugar transport
557	No SNP	No SNP	88205	N	ABC transporter membrane-spanning permease - sugar transport
558	No SNP	SNP Found	88349	N	ABC transporter membrane-spanning permease - sugar transport
559	No SNP	No SNP	88607	N	ABC transporter membrane-spanning permease - sugar transport
560	SNP found	No SNP	89040	N	ABC transporter membrane spanning permease - sugar transport
561	No SNP	No SNP	89124	N	ABC transporter membrane spanning permease - sugar transport
562	SNP found	SNP Found	89139	N	ABC transporter membrane spanning permease - sugar transport
563	SNP found	No SNP	89142	N	ABC transporter membrane spanning permease - sugar transport
564	No SNP	SNP Found	89463	N	ABC transporter membrane spanning permease - sugar transport
565	No SNP	SNP Found	89622	N	ABC transporter membrane spanning permease - sugar transport
566	No SNP	No SNP	89693	N	intergenic region
567	No SNP	SNP Found	89697	N	intergenic region
568	No SNP	No SNP	89988	N	ABC transporter solute binding protein - sugar transport
569	No SNP	SNP Found	90137	N	ABC transporter solute binding protein - sugar transport
570	No SNP	No SNP	90515	N	ABC transporter solute binding protein - sugar transport
571	No SNP	SNP Found	91313	N	ABC transporter solute binding protein - sugar transport
572	No SNP	SNP Found	91576	N	intergenic region
573	No SNP	No SNP	91634	N	intergenic region
574	No SNP	No SNP	91636	N	intergenic region
575	No SNP	SNP Found	91902	N	Conserved hypothetical protein
576	No SNP	SNP Found	91928	N	Conserved hypothetical protein
577	No SNP	SNP Found	92196	N	Conserved hypothetical protein
578	No SNP	No SNP	92202	N	Conserved hypothetical protein
579	SNP found	SNP Found	92247	N	Conserved hypothetical protein
580	No SNP	No SNP	92280	N	Conserved hypothetical protein
581	SNP found	SNP Found	92289	N	Conserved hypothetical protein
582	No SNP	SNP Found	92301	N	Conserved hypothetical protein
583	No SNP	No SNP	92688	N	Hypothetical protein
584	No SNP	SNP Found	92749	N	Hypothetical protein
585	No SNP	No SNP	92800	N	Hypothetical protein
586	No SNP	No SNP	92920	N	Hypothetical protein
587	No SNP	SNP Found	93325	N	Hypothetical protein
588	SNP found	SNP Found	93377	N	Hypothetical protein
589	No SNP	SNP Found	93496	N	Hypothetical protein
590	No SNP	No SNP	93521	N	Hypothetical protein
591	No SNP	No SNP	93526	N	Hypothetical protein
592	No SNP	No SNP	93529	N	Hypothetical protein
593	No SNP	No SNP	93605	N	Hypothetical protein
594	No SNP	No SNP	93607	N	Hypothetical protein
595	No SNP	No SNP	93725	N	Hypothetical protein
596	No SNP	No SNP	93756	N	Hypothetical protein
597	No SNP	SNP Found	93829	N	Hypothetical protein
598	No SNP	SNP Found	93846	N	Hypothetical protein
599	SNP found	SNP Found	93868	N	Hypothetical protein
600	No SNP	No SNP	93886	N	Hypothetical protein
601	No SNP	No SNP	93919	N	Hypothetical protein
602	No SNP	No SNP	93922	N	Hypothetical protein
603	No SNP	SNP Found	93930	N	Hypothetical protein
604	No SNP	SNP Found	93943	N	Hypothetical protein
605	No SNP	No SNP	93970	N	Hypothetical protein
606	No SNP	SNP Found	94045	N	Hypothetical protein
607	No SNP	No SNP	94050	N	Hypothetical protein
608	SNP found	SNP Found	94066	N	Hypothetical protein
609	No SNP	No SNP	94125	N	Hypothetical protein
610	No SNP	SNP Found	94135	N	Hypothetical protein
611	No SNP	No SNP	94213	N	Hypothetical protein
612	No SNP	No SNP	94273	N	Hypothetical protein
613	No SNP	SNP Found	94283	N	Hypothetical protein
614	No SNP	No SNP	94317	N	Hypothetical protein
615	No SNP	No SNP	94318	N	Hypothetical protein
616	No SNP	No SNP	94321	N	Hypothetical protein
617	No SNP	SNP Found	94429	N	Hypothetical protein
618	No SNP	SNP Found	94560	N	Hypothetical protein
619	No SNP	SNP Found	94591	N	Hypothetical protein
620	No SNP	No SNP	94617	N	Hypothetical protein
621	No SNP	No SNP	94630	N	Hypothetical protein
622	No SNP	No SNP	94650	N	Hypothetical protein
623	No SNP	No SNP	94651	N	Hypothetical protein
624	SNP found	No SNP	94691	N	Hypothetical protein
625	SNP found	No SNP	94824	N	intergenic region
626	No SNP	SNP Found	94881	N	Hypothetical protein
627	No SNP	SNP Found	94889	N	Hypothetical protein
628	No SNP	SNP Found	94979	N	Hypothetical protein
629	No SNP	SNP Found	95004	N	Hypothetical protein
630	No SNP	SNP Found	95013	N	Hypothetical protein
631	No SNP	No SNP	95043	N	Hypothetical protein
632	No SNP	No SNP	95066	N	Hypothetical protein
633	No SNP	No SNP	95132	N	Hypothetical protein
634	No SNP	No SNP	95133	N	Hypothetical protein
635	No SNP	No SNP	95164	N	Hypothetical protein
636	No SNP	No SNP	95246	N	Hypothetical protein
637	No SNP	SNP Found	95343	N	Hypothetical protein
638	SNP found	No SNP	95423	N	Hypothetical protein
639	No SNP	SNP Found	95427	N	Hypothetical protein
640	No SNP	No SNP	95431	N	Hypothetical protein
641	No SNP	SNP Found	95508	N	Hypothetical protein
642	No SNP	No SNP	95643	N	Hypothetical protein
643	No SNP	No SNP	95646	N	Hypothetical protein
644	No SNP	No SNP	95657	N	Hypothetical protein
645	No SNP	SNP Found	95697	N	Hypothetical protein
646	No SNP	No SNP	95727	N	Hypothetical protein
647	No SNP	No SNP	95736	N	Hypothetical protein
648	No SNP	SNP Found	95755	N	Hypothetical protein
649	No SNP	No SNP	95770	N	Hypothetical protein
650	No SNP	No SNP	95772	N	Hypothetical protein
651	No SNP	No SNP	95803	N	Hypothetical protein
652	No SNP	No SNP	95808	N	Hypothetical protein
653	No SNP	No SNP	95809	N	Hypothetical protein
654	No SNP	No SNP	95836	N	Hypothetical protein
655	No SNP	SNP Found	95899	N	Hypothetical protein
656	No SNP	SNP Found	95932	N	Hypothetical protein
657	No SNP	SNP Found	95968	N	Hypothetical protein
658	No SNP	No SNP	95992	Y	Hypothetical protein
659	No SNP	No SNP	96006	N	Hypothetical protein
660	SNP found	No SNP	96007	N	Hypothetical protein
661	No SNP	No SNP	96045	N	Hypothetical protein
662	No SNP	SNP Found	96073	N	Hypothetical protein
663	No SNP	No SNP	96079	N	Hypothetical protein
664	No SNP	No SNP	96100	N	Hypothetical protein
665	No SNP	No SNP	96108	N	Hypothetical protein
666	No SNP	SNP Found	96139	N	Hypothetical protein
667	No SNP	SNP Found	96163	N	Hypothetical protein
668	No SNP	No SNP	96172	N	Hypothetical protein
669	No SNP	No SNP	96175	N	Hypothetical protein
670	No SNP	No SNP	96190	N	Hypothetical protein
671	No SNP	No SNP	96211	N	Hypothetical protein
672	No SNP	SNP Found	96229	N	Hypothetical protein
673	No SNP	No SNP	96240	N	Hypothetical protein
674	No SNP	No SNP	96250	N	Hypothetical protein
675	No SNP	No SNP	96259	N	Hypothetical protein
676	No SNP	SNP Found	96262	N	Hypothetical protein
677	No SNP	SNP Found	96283	N	Hypothetical protein
678	No SNP	No SNP	96286	N	Hypothetical protein
679	No SNP	No SNP	96287	N	Hypothetical protein
680	No SNP	No SNP	96301	N	Hypothetical protein
681	No SNP	No SNP	96307	N	Hypothetical protein
682	No SNP	No SNP	96400	N	Conserved hypothetical protein
683	No SNP	SNP Found	96428	N	Conserved hypothetical protein
684	No SNP	No SNP	96440	Y	Conserved hypothetical protein
685	No SNP	SNP Found	96563	N	Conserved hypothetical protein
686	No SNP	SNP Found	96602	N	Conserved hypothetical protein
687	No SNP	No SNP	96605	N	Conserved hypothetical protein
688	No SNP	SNP Found	96607	N	Conserved hypothetical protein
689	No SNP	SNP Found	96608	N	Conserved hypothetical protein
690	No SNP	SNP Found	96690	N	intergenic region
691	No SNP	No SNP	97129	N	Conserved hypothetical protein
692	No SNP	No SNP	97484	N	Conserved hypothetical protein
693	No SNP	SNP Found	98234	N	Conserved hypothetical protein
694	No SNP	SNP Found	98442	N	Conserved hypothetical protein
695	No SNP	SNP Found	98602	N	Conserved hypothetical protein
696	No SNP	No SNP	98635	N	Conserved hypothetical protein
697	No SNP	No SNP	98729	N	Conserved hypothetical protein
698	No SNP	SNP Found	98817	N	Conserved hypothetical protein
699	No SNP	No SNP	98987	N	Conserved hypothetical protein
700	No SNP	No SNP	99077	N	Conserved hypothetical protein
701	No SNP	SNP Found	99131	N	Conserved hypothetical protein
702	No SNP	No SNP	99456	N	CapD protein, required for the biosynthesis of type 1 capsular polysaccharide
703	No SNP	SNP Found	99459	N	CapD protein, required for the biosynthesis of type 1 capsular polysaccharide
704	No SNP	No SNP	99516	N	CapD protein, required for the biosynthesis of type 1 capsular polysaccharide
705	SNP found	SNP Found	99576	N	CapD protein, required for the biosynthesis of type 1 capsular polysaccharide
706	No SNP	SNP Found	99723	N	CapD protein, required for the biosynthesis of type 1 capsular polysaccharide
707	SNP found	SNP Found	100491	N	CapD protein, required for the biosynthesis of type 1 capsular polysaccharide
708	No SNP	SNP Found	100996	N	CapD protein, required for the biosynthesis of type 1 capsular polysaccharide
709	No SNP	SNP Found	101093	N	intergenic region
710	No SNP	SNP Found	101096	N	intergenic region
715	No SNP	No SNP	101117	N	intergenic region
716	SNP found	SNP Found	101191	N	intergenic region
717	SNP found	SNP Found	101192	N	intergenic region
718	SNP found	SNP Found	101196	N	intergenic region
719	SNP found	SNP Found	101197	N	intergenic region
720	SNP found	SNP Found	101225	N	intergenic region
721	No SNP	No SNP	101230	N	intergenic region
722	SNP found	SNP Found	101389	N	intergenic region
723	SNP found	SNP Found	101390	N	intergenic region
724	No SNP	SNP Found	101485	N	Phosphoglycolate phosphatase
725	No SNP	SNP Found	101493	N	Phosphoglycolate phosphatase
726	No SNP	No SNP	101567	N	Phosphoglycolate phosphatase
727	No SNP	No SNP	101659	N	Phosphoglycolate phosphatase
728	No SNP	No SNP	101709	N	Phosphoglycolate phosphatase
729	No SNP	SNP Found	101710	N	Phosphoglycolate phosphatase
730	No SNP	SNP Found	101743	Y	Phosphoglycolate phosphatase
731	No SNP	No SNP	101787	N	Phosphoglycolate phosphatase
732	No SNP	SNP Found	102660	N	L-serine dehydratase alpha subunit
733	No SNP	SNP Found	102957	N	L-serine dehydratase alpha subunit
734	No SNP	SNP Found	103550	N	L-serine dehydratase beta subunit
735	No SNP	SNP Found	104134	N	Hypothetical protein
737	SNP found	No SNP	104572	Y	Hypothetical protein
738	SNP found	SNP Found	104622	N	Hypothetical protein
739	SNP found	SNP Found	104624	N	Hypothetical protein
740	SNP found	SNP Found	104660	N	Hypothetical protein
741	No SNP	SNP Found	104669	N	Hypothetical protein
742	No SNP	SNP Found	104760	N	Hypothetical protein
743	SNP found	SNP Found	104857	N	intergenic region
744	SNP found	SNP Found	104868	N	intergenic region
745	SNP found	SNP Found	104906	N	intergenic region
746	SNP found	SNP Found	104907	N	intergenic region
747	SNP found	SNP Found	104908	N	intergenic region
748	No SNP	SNP Found	104932	N	intergenic region
749	No SNP	SNP Found	104938	N	intergenic region
750	SNP found	SNP Found	104939	N	intergenic region
751	SNP found	SNP Found	104940	N	intergenic region
752	SNP found	SNP Found	104941	N	intergenic region
753	SNP found	SNP Found	104942	N	intergenic region
754	SNP found	SNP Found	104943	N	intergenic region
755	No SNP	SNP Found	104960	N	intergenic region
756	No SNP	SNP Found	105128	N	intergenic region
757	No SNP	SNP Found	106223	N	ABC transporter membrane-spanning permease - amino acid transport
758	No SNP	SNP Found	106504	N	ABC transporter membrane-spanning permease - amino acid transport
759	No SNP	No SNP	106505	N	ABC transporter membrane-spanning permease - amino acid transport
760	No SNP	No SNP	106510	Y	ABC transporter membrane-spanning permease - amino acid transport
761	No SNP	No SNP	106517	N	ABC transporter membrane-spanning permease - amino acid transport
762	No SNP	No SNP	106651	N	ABC transporter membrane-spanning permease - amino acid transport
763	No SNP	No SNP	106655	N	ABC transporter membrane-spanning permease - amino acid transport
764	No SNP	No SNP	106669	N	ABC transporter membrane-spanning permease - amino acid transport
765	No SNP	No SNP	106670	N	ABC transporter membrane-spanning permease - amino acid transport
772	No SNP	SNP Found	108389	N	intergenic region
773	No SNP	No SNP	108400	N	intergenic region
774	No SNP	No SNP	108495	N	intergenic region
775	No SNP	No SNP	108503	N	intergenic region
776	No SNP	No SNP	109547	N	Argininosuccinate synthase
777	No SNP	No SNP	109552	N	Argininosuccinate synthase
778	No SNP	No SNP	109553	N	Argininosuccinate synthase
779	No SNP	No SNP	109568	N	Argininosuccinate synthase
780	No SNP	SNP Found	109583	N	Argininosuccinate synthase
781	No SNP	No SNP	109613	N	Argininosuccinate synthase
782	No SNP	No SNP	109648	N	Argininosuccinate synthase
783	No SNP	SNP Found	109679	N	Argininosuccinate synthase
784	No SNP	SNP Found	111978	N	intergenic region
785	No SNP	SNP Found	112162	N	intergenic region
786	SNP found	SNP Found	112228	N	Hypothetical protein
787	SNP found	SNP Found	112306	N	Hypothetical protein
788	SNP found	SNP Found	112366	N	Hypothetical protein
789	SNP found	SNP Found	112420	N	Hypothetical protein
790	No SNP	SNP Found	112661	N	Hypothetical protein
791	No SNP	No SNP	112693	N	Hypothetical protein
792	No SNP	SNP Found	112695	N	Hypothetical protein
793	No SNP	SNP Found	112725	N	Hypothetical protein
794	No SNP	SNP Found	112732	N	Hypothetical protein
795	No SNP	No SNP	112840	N	Hypothetical protein
796	No SNP	SNP Found	113111	N	Hypothetical protein
797	No SNP	SNP Found	113112	N	Hypothetical protein
798	No SNP	SNP Found	113131	N	intergenic region
799	No SNP	SNP Found	113140	N	intergenic region
800	SNP found	SNP Found	113246	N	intergenic region
801	SNP found	SNP Found	113247	N	intergenic region
802	No SNP	SNP Found	113321	N	intergenic region
803	No SNP	SNP Found	113337	N	intergenic region
804	No SNP	SNP Found	113359	N	intergenic region
805	SNP found	SNP Found	113378	N	intergenic region
806	No SNP	SNP Found	113399	N	intergenic region
807	No SNP	SNP Found	113409	N	intergenic region
808	SNP found	SNP Found	113466	N	intergenic region
809	No SNP	SNP Found	113598	N	Transporter, truncation
810	No SNP	SNP Found	113674	N	Transporter, truncation
811	No SNP	No SNP	113783	N	intergenic region
812	SNP found	SNP Found	117701	N	intergenic region
813	No SNP	No SNP	117726	N	intergenic region
814	No SNP	No SNP	117732	N	Hypothetical protein
815	No SNP	No SNP	117733	N	Hypothetical protein
816	No SNP	No SNP	117735	N	Hypothetical protein
817	SNP found	SNP Found	117768	N	Hypothetical protein
818	SNP found	SNP Found	117790	N	Hypothetical protein
819	SNP found	SNP Found	117793	N	Hypothetical protein
820	No SNP	No SNP	117815	N	Hypothetical protein
821	SNP found	No SNP	117864	N	Hypothetical protein
822	No SNP	SNP Found	118020	N	Hypothetical protein
823	No SNP	SNP Found	118021	N	Hypothetical protein
824	No SNP	SNP Found	118022	N	Hypothetical protein
825	No SNP	SNP Found	118023	N	Hypothetical protein
826	SNP found	SNP Found	118024	N	Hypothetical protein
827	SNP found	SNP Found	118025	N	Hypothetical protein
828	SNP found	SNP Found	118026	N	Hypothetical protein
829	SNP found	SNP Found	118027	N	Hypothetical protein
830	SNP found	SNP Found	118028	N	Hypothetical protein
831	SNP found	SNP Found	118029	N	Hypothetical protein
832	SNP found	SNP Found	118030	N	Hypothetical protein
833	SNP found	SNP Found	118031	N	Hypothetical protein
834	No SNP	SNP Found	118074	N	Hypothetical protein
835	SNP found	SNP Found	118133	N	intergenic region
838	SNP found	SNP Found	118605	N	intergenic region
839	SNP found	SNP Found	118606	N	intergenic region
840	SNP found	SNP Found	118710	N	Hypothetical protein
841	SNP found	No SNP	118728	N	Hypothetical protein
842	SNP found	SNP Found	118752	N	Hypothetical protein
843	SNP found	SNP Found	118755	N	Hypothetical protein
844	No SNP	No SNP	119051	N	intergenic region
845	No SNP	No SNP	119078	N	intergenic region
846	No SNP	SNP Found	119081	N	intergenic region
847	No SNP	No SNP	119084	N	intergenic region
848	No SNP	SNP Found	119108	N	intergenic region
849	No SNP	SNP Found	119669	N	intergenic region
850	No SNP	No SNP	119681	N	intergenic region
851	SNP found	SNP Found	119705	N	Hypothetical protein
857	No SNP	No SNP	120237	N	Hypothetical protein
858	No SNP	No SNP	120253	N	Hypothetical protein
859	No SNP	SNP Found	120350	N	intergenic region
860	No SNP	SNP Found	120378	N	intergenic region
861	No SNP	SNP Found	120449	N	intergenic region
862	SNP found	SNP Found	120498	N	intergenic region
863	No SNP	SNP Found	120579	N	intergenic region
864	SNP found	SNP Found	120847	N	intergenic region
865	SNP found	SNP Found	120848	N	intergenic region
866	No SNP	SNP Found	120992	N	intergenic region
867	No SNP	SNP Found	121044	N	intergenic region
868	No SNP	No SNP	121058	N	intergenic region
869	No SNP	SNP Found	121126	N	Hypothetical protein
870	No SNP	SNP Found	121235	N	Hypothetical protein
871	No SNP	SNP Found	121471	N	Hypothetical protein
872	No SNP	No SNP	121488	N	Hypothetical protein
873	No SNP	No SNP	121545	N	Hypothetical protein
874	No SNP	No SNP	121548	N	Hypothetical protein
875	No SNP	SNP Found	121568	N	Hypothetical protein
876	No SNP	No SNP	121585	Y	Hypothetical protein
877	No SNP	No SNP	121587	Y	Hypothetical protein
878	No SNP	SNP Found	121595	N	Hypothetical protein
879	SNP found	No SNP	121663	N	Hypothetical protein
880	SNP found	SNP Found	121692	N	Hypothetical protein
881	SNP found	SNP Found	121738	N	Hypothetical protein
882	No SNP	SNP Found	121774	N	Hypothetical protein
883	No SNP	No SNP	121789	N	Hypothetical protein
884	No SNP	SNP Found	121997	N	Hypothetical protein
885	No SNP	SNP Found	122249	N	intergenic region
886	No SNP	No SNP	122304	N	intergenic region
887	No SNP	No SNP	122305	N	intergenic region
888	No SNP	SNP Found	122341	N	intergenic region
889	No SNP	SNP Found	122466	N	Hypothetical protein
890	No SNP	No SNP	122476	N	Hypothetical protein
891	No SNP	SNP Found	122572	N	Hypothetical protein
892	No SNP	SNP Found	122777	N	Hypothetical protein
893	No SNP	SNP Found	122915	N	Hypothetical protein
894	No SNP	SNP Found	123020	N	Hypothetical protein
895	No SNP	SNP Found	123079	N	Hypothetical protein
896	No SNP	SNP Found	123112	N	Hypothetical protein
897	No SNP	SNP Found	123136	N	Hypothetical protein
898	No SNP	No SNP	123283	N	Hypothetical protein
899	SNP found	SNP Found	123528	N	intergenic region
900	No SNP	SNP Found	123552	N	intergenic region
901	No SNP	SNP Found	123577	N	intergenic region
902	No SNP	SNP Found	123638	N	intergenic region
903	SNP found	SNP Found	123850	N	Hypothetical protein
905	No SNP	SNP Found	123898	N	Hypothetical protein
906	No SNP	No SNP	123999	N	Hypothetical protein
907	No SNP	No SNP	124248	N	Hypothetical protein
908	No SNP	SNP Found	124538	N	Hypothetical protein
909	No SNP	SNP Found	124540	N	Hypothetical protein
910	No SNP	SNP Found	124542	N	Hypothetical protein
911	No SNP	SNP Found	124543	N	Hypothetical protein
912	No SNP	No SNP	124550	N	Hypothetical protein
913	No SNP	SNP Found	124628	N	Hypothetical protein
914	No SNP	No SNP	124664	N	Hypothetical protein
915	No SNP	SNP Found	124789	N	Hypothetical protein
916	No SNP	SNP Found	124790	N	Hypothetical protein
917	No SNP	SNP Found	124791	N	Hypothetical protein
918	No SNP	No SNP	124817	N	Hypothetical protein
919	No SNP	No SNP	124822	N	Hypothetical protein
920	No SNP	No SNP	124879	N	Hypothetical protein
924	No SNP	No SNP	124937	N	Hypothetical protein
925	No SNP	SNP Found	125000	N	Hypothetical protein
926	No SNP	No SNP	125006	N	Hypothetical protein
927	No SNP	SNP Found	125030	N	Hypothetical protein
928	No SNP	No SNP	125111	N	Hypothetical protein
929	No SNP	No SNP	125114	N	Hypothetical protein
930	No SNP	SNP Found	125139	N	Hypothetical protein
931	No SNP	SNP Found	125140	N	Hypothetical protein
932	No SNP	No SNP	125141	N	Hypothetical protein
933	No SNP	SNP Found	125142	N	Hypothetical protein
934	No SNP	SNP Found	125144	N	Hypothetical protein
935	No SNP	SNP Found	125308	N	intergenic region
936	SNP found	SNP Found	125443	N	Hypothetical protein
937	No SNP	SNP Found	125465	N	Hypothetical protein
938	SNP found	SNP Found	125482	N	Hypothetical protein
939	No SNP	No SNP	125489	N	Hypothetical protein
940	No SNP	SNP Found	125610	N	Hypothetical protein
941	No SNP	SNP Found	125639	N	Hypothetical protein
942	SNP found	SNP Found	125663	N	Hypothetical protein
943	No SNP	SNP Found	125700	N	Hypothetical protein
944	No SNP	No SNP	125744	N	Hypothetical protein
945	No SNP	No SNP	125750	N	Hypothetical protein
946	No SNP	SNP Found	125757	N	Hypothetical protein
947	No SNP	SNP Found	125893	N	Hypothetical protein
948	No SNP	No SNP	125894	N	Hypothetical protein
949	No SNP	SNP Found	125915	N	Hypothetical protein
950	No SNP	SNP Found	125939	N	Hypothetical protein
951	No SNP	SNP Found	125990	N	Hypothetical protein
952	No SNP	SNP Found	125991	N	Hypothetical protein
953	No SNP	SNP Found	125992	N	Hypothetical protein
954	No SNP	SNP Found	126021	N	Hypothetical protein
955	No SNP	SNP Found	126031	N	Hypothetical protein
956	No SNP	SNP Found	126146	N	Hypothetical protein
957	SNP found	SNP Found	126403	N	Hypothetical protein
958	No SNP	No SNP	126412	N	Hypothetical protein
959	No SNP	SNP Found	126610	N	intergenic region
960	No SNP	SNP Found	126642	N	intergenic region
961	No SNP	No SNP	126723	N	intergenic region
962	No SNP	SNP Found	126734	N	intergenic region
963	No SNP	No SNP	126862	N	intergenic region
964	No SNP	SNP Found	126884	N	intergenic region
965	No SNP	SNP Found	127149	N	intergenic region
966	No SNP	No SNP	127288	N	intergenic region
967	No SNP	SNP Found	127598	N	Hypothetical protein
968	No SNP	No SNP	127660	N	Hypothetical protein
969	No SNP	SNP Found	127705	N	Hypothetical protein
970	No SNP	SNP Found	127710	N	Hypothetical protein
971	No SNP	SNP Found	127849	N	intergenic region
972	No SNP	SNP Found	127938	N	intergenic region
973	No SNP	SNP Found	127948	N	intergenic region
974	No SNP	No SNP	128000	N	intergenic region
975	No SNP	SNP Found	128002	N	intergenic region
976	No SNP	SNP Found	128129	N	intergenic region
977	No SNP	No SNP	128196	N	intergenic region
978	No SNP	No SNP	128215	N	intergenic region
979	SNP found	SNP Found	128221	N	intergenic region
980	No SNP	SNP Found	128226	N	intergenic region
981	SNP found	SNP Found	128227	N	intergenic region
982	No SNP	SNP Found	128265	N	intergenic region
983	No SNP	SNP Found	128285	N	intergenic region
984	SNP found	SNP Found	128303	N	intergenic region
985	SNP found	No SNP	128306	N	intergenic region
986	No SNP	SNP Found	128309	N	intergenic region
990	No SNP	SNP Found	128431	N	Surface protein pspA precursor
991	No SNP	SNP Found	128598	N	Surface protein pspA precursor
992	No SNP	No SNP	128851	N	Surface protein pspA precursor
993	No SNP	No SNP	128867	N	Surface protein pspA precursor
998	SNP found	SNP Found	129600	N	Surface protein pspA precursor
999	SNP found	SNP Found	129648	N	Surface protein pspA precursor
1000	SNP found	SNP Found	129651	N	Surface protein pspA precursor
1001	SNP found	SNP Found	129680	N	Surface protein pspA precursor
1002	No SNP	No SNP	129687	N	Surface protein pspA precursor
1003	No SNP	SNP Found	129693	N	Surface protein pspA precursor
1004	SNP found	SNP Found	129735	N	Surface protein pspA precursor
1005	SNP found	SNP Found	129739	N	Surface protein pspA precursor
1006	SNP found	SNP Found	129740	N	Surface protein pspA precursor
1007	SNP found	SNP Found	129741	N	Surface protein pspA precursor
1008	SNP found	SNP Found	129786	N	Surface protein pspA precursor
1009	SNP found	No SNP	129800	N	Surface protein pspA precursor
1010	No SNP	SNP Found	129807	N	Surface protein pspA precursor
1011	No SNP	No SNP	129813	N	Surface protein pspA precursor
1012	SNP found	SNP Found	129966	N	Surface protein pspA precursor
1013	No SNP	SNP Found	130155	N	Surface protein pspA precursor
1015	No SNP	SNP Found	130240	N	intergenic region
1016	No SNP	SNP Found	130816	N	tRNA (5-methylaminomethyl-2-thiouridylate)-methyltransferase
1017	No SNP	SNP Found	130891	N	tRNA (5-methylaminomethyl-2-thiouridylate)-methyltransferase
1018	No SNP	No SNP	130975	N	tRNA (5-methylaminomethyl-2-thiouridylate)-methyltransferase
1019	No SNP	No SNP	131008	N	tRNA (5-methylaminomethyl-2-thiouridylate)-methyltransferase
1020	No SNP	SNP Found	131038	N	tRNA (5-methylaminomethyl-2-thiouridylate)-methyltransferase
1021	No SNP	No SNP	131041	N	tRNA (5-methylaminomethyl-2-thiouridylate)-methyltransferase
1022	No SNP	SNP Found	131147	N	tRNA (5-methylaminomethyl-2-thiouridylate)-methyltransferase
1023	No SNP	No SNP	131161	N	tRNA (5-methylaminomethyl-2-thiouridylate)-methyltransferase
1024	No SNP	No SNP	131164	N	tRNA (5-methylaminomethyl-2-thiouridylate)-methyltransferase
1025	No SNP	No SNP	131166	N	tRNA (5-methylaminomethyl-2-thiouridylate)-methyltransferase
1026	No SNP	No SNP	131185	N	tRNA (5-methylaminomethyl-2-thiouridylate)-methyltransferase
1027	No SNP	No SNP	131287	N	tRNA (5-methylaminomethyl-2-thiouridylate)-methyltransferase
1028	No SNP	SNP Found	131308	N	tRNA (5-methylaminomethyl-2-thiouridylate)-methyltransferase
1029	No SNP	SNP Found	131326	N	tRNA (5-methylaminomethyl-2-thiouridylate)-methyltransferase
1030	SNP found	No SNP	131386	N	tRNA (5-methylaminomethyl-2-thiouridylate)-methyltransferase
1031	SNP found	SNP Found	131449	N	tRNA (5-methylaminomethyl-2-thiouridylate)-methyltransferase
1032	No SNP	No SNP	131455	N	tRNA (5-methylaminomethyl-2-thiouridylate)-methyltransferase
1033	No SNP	No SNP	131482	N	tRNA (5-methylaminomethyl-2-thiouridylate)-methyltransferase
1034	No SNP	No SNP	131590	N	tRNA (5-methylaminomethyl-2-thiouridylate)-methyltransferase
1035	No SNP	No SNP	131943	N	Conserved hypothetical protein
1036	SNP found	SNP Found	132065	N	Conserved hypothetical protein
1037	No SNP	SNP Found	132081	N	Conserved hypothetical protein
1038	No SNP	SNP Found	132222	N	Conserved hypothetical protein
1039	No SNP	SNP Found	132255	N	Conserved hypothetical protein
1040	No SNP	SNP Found	132256	N	Conserved hypothetical protein
1041	No SNP	No SNP	132259	N	Conserved hypothetical protein
1042	No SNP	No SNP	132356	N	Glucose inhibited division protein A
1043	No SNP	No SNP	132537	N	Glucose inhibited division protein A
1044	No SNP	No SNP	132573	N	Glucose inhibited division protein A
1045	SNP found	No SNP	132576	N	Glucose inhibited division protein A
1046	No SNP	No SNP	132609	N	Glucose inhibited division protein A
1047	No SNP	No SNP	132639	N	Glucose inhibited division protein A
1048	No SNP	No SNP	132690	N	Glucose inhibited division protein A
1049	No SNP	SNP Found	132699	N	Glucose inhibited division protein A
1050	No SNP	No SNP	132761	N	Glucose inhibited division protein A
1051	No SNP	SNP Found	133179	N	Glucose inhibited division protein A
1052	No SNP	No SNP	133194	N	Glucose inhibited division protein A
1053	No SNP	No SNP	133203	N	Glucose inhibited division protein A
1054	No SNP	SNP Found	133263	N	Glucose inhibited division protein A
1055	No SNP	No SNP	133272	N	Glucose inhibited division protein A
1056	No SNP	No SNP	133287	N	Glucose inhibited division protein A
1057	SNP found	No SNP	133323	N	Glucose inhibited division protein A
1058	No SNP	No SNP	133335	N	Glucose inhibited division protein A
1059	SNP found	No SNP	133351	N	Glucose inhibited division protein A
1060	No SNP	SNP Found	133374	N	Glucose inhibited division protein A
1061	SNP found	No SNP	133482	N	Glucose inhibited division protein A
1062	No SNP	No SNP	133635	N	Glucose inhibited division protein A
1063	No SNP	No SNP	133665	N	Glucose inhibited division protein A
1064	No SNP	No SNP	133680	N	Glucose inhibited division protein A
1065	No SNP	SNP Found	133716	N	Glucose inhibited division protein A
1066	No SNP	No SNP	133719	N	Glucose inhibited division protein A
1067	No SNP	SNP Found	133797	N	Glucose inhibited division protein A
1068	SNP found	No SNP	133815	N	Glucose inhibited division protein A
1069	No SNP	SNP Found	133839	N	Glucose inhibited division protein A
1070	No SNP	No SNP	133851	N	Glucose inhibited division protein A
1071	No SNP	No SNP	133956	N	Glucose inhibited division protein A
1072	No SNP	No SNP	133959	N	Glucose inhibited division protein A
1073	No SNP	No SNP	133962	N	Glucose inhibited division protein A
1074	SNP found	No SNP	134004	N	Glucose inhibited division protein A
1075	No SNP	SNP Found	134031	N	Glucose inhibited division protein A
1076	No SNP	SNP Found	134052	N	Glucose inhibited division protein A
1077	No SNP	SNP Found	134073	N	Glucose inhibited division protein A
1078	No SNP	No SNP	134097	N	Glucose inhibited division protein A
1079	SNP found	No SNP	134166	N	Glucose inhibited division protein A
1080	SNP found	SNP Found	134320	N	intergenic region
1081	No SNP	SNP Found	134333	N	intergenic region
1082	No SNP	No SNP	134365	N	intergenic region
1083	No SNP	No SNP	134368	N	intergenic region
1084	No SNP	No SNP	134369	N	intergenic region
1085	No SNP	No SNP	134371	N	intergenic region
1086	No SNP	No SNP	134400	N	intergenic region
1087	No SNP	No SNP	134439	N	intergenic region
1091	SNP found	SNP Found	134565	N	intergenic region
1092	SNP found	SNP Found	136037	N	Conserved hypothetical protein
1093	No SNP	SNP Found	136040	N	Conserved hypothetical protein
1094	SNP found	SNP Found	136139	N	Conserved hypothetical protein
1095	No SNP	No SNP	136889	N	intergenic region
1096	No SNP	SNP Found	136912	N	intergenic region
1097	No SNP	SNP Found	136913	N	intergenic region
1098	No SNP	SNP Found	136916	N	intergenic region
1099	No SNP	No SNP	136944	N	intergenic region
1100	SNP found	SNP Found	137041	N	intergenic region
1101	No SNP	SNP Found	137063	N	intergenic region
1102	No SNP	SNP Found	137088	N	intergenic region
1103	No SNP	SNP Found	137222	N	intergenic region
1104	No SNP	SNP Found	137288	N	intergenic region
1105	No SNP	SNP Found	137455	N	orf51
1106	No SNP	SNP Found	137509	N	orf51
1107	No SNP	SNP Found	137520	N	orf51
1108	No SNP	SNP Found	137660	N	Hypothetical protein
1109	No SNP	No SNP	137938	N	Conserved hypothetical protein
1110	No SNP	No SNP	138007	N	Conserved hypothetical protein
1111	No SNP	No SNP	138022	N	Conserved hypothetical protein
1112	No SNP	No SNP	138061	N	Conserved hypothetical protein
1113	No SNP	No SNP	138143	N	Conserved hypothetical protein
1114	No SNP	SNP Found	138157	N	Conserved hypothetical protein
1115	No SNP	No SNP	138163	N	Conserved hypothetical protein
1116	No SNP	No SNP	138164	N	Conserved hypothetical protein
1117	No SNP	SNP Found	138165	N	Conserved hypothetical protein
1118	No SNP	SNP Found	138166	N	Conserved hypothetical protein
1119	No SNP	SNP Found	138167	N	Conserved hypothetical protein
1120	No SNP	SNP Found	138168	N	Conserved hypothetical protein
1121	No SNP	SNP Found	138169	N	Conserved hypothetical protein
1122	SNP found	No SNP	138197	N	Conserved hypothetical protein
1123	No SNP	SNP Found	138218	N	Conserved hypothetical protein
1124	No SNP	No SNP	138334	N	Conserved hypothetical protein
1125	No SNP	No SNP	138335	N	Conserved hypothetical protein
1126	No SNP	No SNP	138493	N	Conserved hypothetical protein
1127	No SNP	SNP Found	138553	N	Conserved hypothetical protein
1128	No SNP	No SNP	138559	N	Conserved hypothetical protein
1130	No SNP	No SNP	138650	N	Ribosomal protein alanine acetyltransferase
1134	No SNP	No SNP	138714	N	Ribosomal protein alanine acetyltransferase
1135	SNP found	No SNP	138715	N	Ribosomal protein alanine acetyltransferase
1136	No SNP	No SNP	138720	N	Ribosomal protein alanine acetyltransferase
1137	No SNP	No SNP	138744	Y	Ribosomal protein alanine acetyltransferase
1138	No SNP	No SNP	138764	N	Ribosomal protein alanine acetyltransferase
1139	No SNP	No SNP	138768	N	Ribosomal protein alanine acetyltransferase
1140	No SNP	SNP Found	139282	N	Secreted metalloendopeptidase Gcp
1141	No SNP	SNP Found	139298	N	Secreted metalloendopeptidase Gcp
1142	No SNP	No SNP	139324	N	Secreted metalloendopeptidase Gcp
1143	No SNP	No SNP	139330	N	Secreted metalloendopeptidase Gcp
1144	SNP found	SNP Found	139363	N	Secreted metalloendopeptidase Gcp
1145	SNP found	No SNP	139516	N	Secreted metalloendopeptidase Gcp
1146	SNP found	No SNP	139667	N	Secreted metalloendopeptidase Gcp
1147	No SNP	No SNP	139798	N	Secreted metalloendopeptidase Gcp
1148	No SNP	SNP Found	139850	N	Secreted metalloendopeptidase Gcp
1149	No SNP	No SNP	139852	N	Secreted metalloendopeptidase Gcp
1151	No SNP	No SNP	139891	N	Secreted metalloendopeptidase Gcp
1152	No SNP	SNP Found	139921	N	Secreted metalloendopeptidase Gcp
1153	SNP found	SNP Found	139930	N	Secreted metalloendopeptidase Gcp
1154	No SNP	No SNP	139957	Y	Secreted metalloendopeptidase Gcp
1155	No SNP	No SNP	139961	N	Secreted metalloendopeptidase Gcp
1156	No SNP	No SNP	139962	N	Secreted metalloendopeptidase Gcp
1157	No SNP	No SNP	139965	N	Secreted metalloendopeptidase Gcp
1158	No SNP	SNP Found	140164	N	Degenerate transposase (orf2)
1159	No SNP	SNP Found	140243	N	Degenerate transposase (orf2)
1160	No SNP	SNP Found	140374	N	Degenerate transposase (orf2)
1161	No SNP	SNP Found	140485	N	Degenerate transposase (orf2)
1162	No SNP	SNP Found	140490	N	Degenerate transposase (orf2)
1163	No SNP	SNP Found	140773	N	Degenerate transposase (orf2)
1164	No SNP	SNP Found	141406	N	intergenic region
1165	No SNP	SNP Found	142396	N	intergenic region
1166	No SNP	No SNP	142407	N	intergenic region
1167	No SNP	SNP Found	142503	N	intergenic region
1168	No SNP	SNP Found	142932	N	Glycosyltransferase involved exopolysaccharide (EPS) synthesis
1170	No SNP	SNP Found	143164	N	Glycosyltransferase involved exopolysaccharide (EPS) synthesis
1171	No SNP	No SNP	143289	N	Glycosyltransferase involved exopolysaccharide (EPS) synthesis
1172	No SNP	SNP Found	143567	N	Glycosyltransferase involved exopolysaccharide (EPS) synthesis
1173	No SNP	SNP Found	144200	N	Glycosyl transferase, family 2
1174	SNP found	SNP Found	144685	N	Glycosyl transferase, family 2
1175	No SNP	SNP Found	144705	N	Glycosyl transferase, family 2
1176	No SNP	No SNP	144711	N	Glycosyl transferase, family 2
1177	No SNP	No SNP	145118	N	ABC transporter ATP-binding/membrane spanning permease - possible multidrug resistance
1178	No SNP	SNP Found	145318	N	ABC transporter ATP-binding/membrane spanning permease - possible multidrug resistance
1179	No SNP	No SNP	145730	N	ABC transporter ATP-binding/membrane spanning permease - possible multidrug resistance
1180	No SNP	SNP Found	145934	N	ABC transporter ATP-binding/membrane spanning permease - possible multidrug resistance
1181	No SNP	SNP Found	146084	N	ABC transporter ATP-binding/membrane spanning permease - possible multidrug resistance
1182	SNP found	SNP Found	146629	N	intergenic region
1183	No SNP	SNP Found	146778	N	intergenic region
1184	No SNP	SNP Found	146860	N	intergenic region
1185	SNP found	SNP Found	146971	N	intergenic region
1186	SNP found	SNP Found	146978	N	intergenic region
1187	No SNP	SNP Found	147185	N	Hypothetical protein
1188	No SNP	SNP Found	147319	N	Hypothetical protein
1189	No SNP	SNP Found	147364	N	Hypothetical protein
1190	No SNP	SNP Found	147365	N	Hypothetical protein
1191	No SNP	SNP Found	147366	N	Hypothetical protein
1192	No SNP	SNP Found	147367	N	Hypothetical protein
1193	No SNP	SNP Found	147368	N	Hypothetical protein
1194	No SNP	SNP Found	147369	N	Hypothetical protein
1195	No SNP	SNP Found	147370	N	Hypothetical protein
1196	No SNP	SNP Found	147371	N	Hypothetical protein
1197	SNP found	SNP Found	147372	N	Hypothetical protein
1198	SNP found	SNP Found	147373	N	Hypothetical protein
1199	No SNP	SNP Found	147403	N	Hypothetical protein
1200	No SNP	No SNP	147691	N	Hypothetical protein
1201	No SNP	SNP Found	147769	N	Hypothetical protein
1202	No SNP	SNP Found	147897	N	Hypothetical protein
1203	No SNP	SNP Found	147909	N	Hypothetical protein
1204	SNP found	SNP Found	148582	Y	UDP-glucose dehydrogenase
1205	No SNP	SNP Found	148615	N	UDP-glucose dehydrogenase
1206	No SNP	No SNP	148991	N	UDP-glucose dehydrogenase
1207	No SNP	SNP Found	149132	N	intergenic region
1208	No SNP	No SNP	149451	N	intergenic region
1209	No SNP	No SNP	149465	N	intergenic region
1210	No SNP	No SNP	149466	N	intergenic region
1211	SNP found	SNP Found	149467	N	intergenic region
1212	No SNP	SNP Found	149468	N	intergenic region
1213	No SNP	No SNP	149505	N	Positive transcriptional regulator of mutA
1214	SNP found	SNP Found	149506	N	Positive transcriptional regulator of mutA
1215	SNP found	No SNP	149516	N	Positive transcriptional regulator of mutA
1216	No SNP	No SNP	149518	N	Positive transcriptional regulator of mutA
1217	SNP found	No SNP	149813	N	Positive transcriptional regulator of mutA
1218	No SNP	SNP Found	150419	N	intergenic region
1219	No SNP	SNP Found	151681	N	Hypothetical protein
1220	No SNP	SNP Found	151705	N	Hypothetical protein
1221	No SNP	No SNP	151877	N	Hypothetical protein
1222	No SNP	No SNP	151887	N	Hypothetical protein
1223	No SNP	No SNP	151890	N	Hypothetical protein
1224	No SNP	No SNP	151947	N	Hypothetical protein
1227	No SNP	No SNP	151986	N	Hypothetical protein
1228	No SNP	No SNP	152046	N	Hypothetical protein
1229	No SNP	No SNP	152091	N	Hypothetical protein
1230	No SNP	No SNP	152095	N	Hypothetical protein
1231	No SNP	No SNP	152166	N	Hypothetical protein
1232	No SNP	SNP Found	152169	N	Hypothetical protein
1233	No SNP	SNP Found	152180	N	Hypothetical protein
1234	No SNP	SNP Found	152205	N	Hypothetical protein
1235	No SNP	No SNP	152223	N	Hypothetical protein
1236	No SNP	No SNP	152241	N	Hypothetical protein
1237	No SNP	No SNP	152301	N	intergenic region
1238	No SNP	No SNP	152326	N	intergenic region
1239	No SNP	No SNP	152331	N	Conserved hypothetical protein
1240	No SNP	No SNP	152342	N	Conserved hypothetical protein
1241	No SNP	SNP Found	152456	N	Conserved hypothetical protein
1242	No SNP	No SNP	152483	N	Conserved hypothetical protein
1243	No SNP	No SNP	152504	N	Conserved hypothetical protein
1244	No SNP	SNP Found	152586	N	Conserved hypothetical protein
1245	No SNP	No SNP	152615	N	Conserved hypothetical protein
1246	No SNP	No SNP	152616	N	Conserved hypothetical protein
1247	No SNP	SNP Found	152621	N	Conserved hypothetical protein
1248	No SNP	No SNP	152690	N	Conserved hypothetical protein
1249	No SNP	No SNP	152699	N	Conserved hypothetical protein
1250	No SNP	No SNP	152708	N	Conserved hypothetical protein
1251	No SNP	SNP Found	152855	N	Conserved hypothetical protein
1252	SNP found	No SNP	153413	N	Conserved hypothetical protein
1253	No SNP	SNP Found	153420	N	Conserved hypothetical protein
1254	No SNP	SNP Found	153459	N	Conserved hypothetical protein
1255	No SNP	SNP Found	153667	N	intergenic region
1256	No SNP	No SNP	153747	N	intergenic region
1257	No SNP	SNP Found	153748	N	intergenic region
1258	No SNP	SNP Found	153784	N	Hypothetical protein
1259	No SNP	No SNP	153803	N	Hypothetical protein
1260	SNP found	SNP Found	153849	N	Hypothetical protein
1266	SNP found	SNP Found	155063	N	ABC transporter substrate-binding protein - amino acid transport
1267	No SNP	SNP Found	155276	N	ABC transporter substrate-binding protein - amino acid transport
1270	No SNP	SNP Found	155338	N	intergenic region
1271	No SNP	No SNP	155345	N	intergenic region
1272	No SNP	SNP Found	155388	N	intergenic region
1273	No SNP	SNP Found	155486	N	ABC transporter solute-binding protein - unknown substrate
1274	No SNP	No SNP	155491	N	ABC transporter solute-binding protein - unknown substrate
1275	No SNP	SNP Found	155681	N	ABC transporter solute-binding protein - unknown substrate
1276	No SNP	SNP Found	155753	N	ABC transporter solute-binding protein - unknown substrate
1277	No SNP	SNP Found	155794	N	ABC transporter solute-binding protein - unknown substrate
1278	SNP found	SNP Found	156293	N	ABC transporter solute-binding protein - unknown substrate
1279	No SNP	SNP Found	156342	N	intergenic region
1280	No SNP	SNP Found	156370	N	intergenic region
1281	No SNP	No SNP	156372	N	intergenic region
1282	No SNP	SNP Found	156373	N	intergenic region
1283	No SNP	SNP Found	156376	N	intergenic region
1284	SNP found	SNP Found	156420	N	Succinyl-diaminopimelic descuccinlyase (ArgE/DapE/Acy1 family protein)
1285	No SNP	SNP Found	156776	N	Succinyl-diaminopimelic descuccinlyase (ArgE/DapE/Acy1 family protein)
1286	No SNP	SNP Found	157322	N	Succinyl-diaminopimelic descuccinlyase (ArgE/DapE/Acy1 family protein)
1287	No SNP	No SNP	157385	N	Succinyl-diaminopimelic descuccinlyase (ArgE/DapE/Acy1 family protein)
1288	No SNP	SNP Found	157923	N	ABC transporter ATP-binding protein - unknown substrate
1289	SNP found	SNP Found	157950	N	ABC transporter ATP-binding protein - unknown substrate
1290	No SNP	No SNP	157953	N	ABC transporter ATP-binding protein - unknown substrate
1291	No SNP	SNP Found	159466	N	ABC transporter membrane-spanning permease - unknown substrate
1292	No SNP	No SNP	159467	N	ABC transporter membrane-spanning permease - unknown substrate
1293	No SNP	SNP Found	159502	N	ABC transporter membrane-spanning permease - unknown substrate
1294	No SNP	No SNP	159580	N	Hypothetical protein
1295	No SNP	No SNP	159851	N	Hypothetical protein
1296	SNP found	SNP Found	160174	N	intergenic region
1297	No SNP	No SNP	160180	N	intergenic region
1298	No SNP	No SNP	160733	N	Conserved hypothetical protein
1299	No SNP	SNP Found	160737	N	Conserved hypothetical protein
1300	No SNP	No SNP	160775	N	Conserved hypothetical protein
1301	No SNP	SNP Found	161103	N	intergenic region
1302	No SNP	SNP Found	161115	N	intergenic region
1303	No SNP	SNP Found	161139	N	intergenic region
1304	No SNP	SNP Found	161256	N	intergenic region
1305	No SNP	SNP Found	161425	N	intergenic region
1306	SNP found	No SNP	161739	N	intergenic region
1307	No SNP	No SNP	161796	N	intergenic region
1308	No SNP	SNP Found	162371	N	Histidine kinase
1309	SNP found	No SNP	162646	N	Response regulator
1310	No SNP	SNP Found	162860	N	Response regulator
1311	SNP found	SNP Found	162967	N	Response regulator
1312	No SNP	SNP Found	163061	N	Response regulator
1313	No SNP	No SNP	163064	N	Response regulator
1314	No SNP	SNP Found	163066	N	Response regulator
1315	No SNP	SNP Found	163197	N	Response regulator
1316	No SNP	No SNP	163325	N	Response regulator
1317	No SNP	SNP Found	163326	N	Response regulator
1318	No SNP	No SNP	163352	N	Response regulator
1319	No SNP	No SNP	163458	N	Response regulator
1320	No SNP	SNP Found	163480	N	Response regulator
1321	No SNP	No SNP	163585	N	Response regulator
1322	No SNP	No SNP	163586	N	Response regulator
1323	No SNP	No SNP	163643	N	Response regulator
1327	No SNP	No SNP	163703	N	Response regulator
1328	No SNP	SNP Found	163854	N	Hypothetical protein
1329	No SNP	SNP Found	163995	N	Hypothetical protein
1330	No SNP	SNP Found	164588	N	Conserved hypothetical protein
1331	No SNP	SNP Found	165093	N	intergenic region
1332	No SNP	SNP Found	165375	N	Conserved hypothetical protein
1333	No SNP	SNP Found	165426	N	Conserved hypothetical protein
1334	No SNP	SNP Found	166005	N	Conserved hypothetical protein
1335	No SNP	No SNP	166008	N	Conserved hypothetical protein
1336	No SNP	No SNP	166020	N	Conserved hypothetical protein
1337	No SNP	No SNP	166236	N	Conserved hypothetical protein
1338	No SNP	No SNP	166258	N	Conserved hypothetical protein
1339	No SNP	SNP Found	166563	N	intergenic region
1340	SNP found	SNP Found	166686	N	intergenic region
1341	SNP found	SNP Found	166731	N	intergenic region
1342	SNP found	SNP Found	166785	N	intergenic region
1343	SNP found	SNP Found	166810	N	intergenic region
1344	No SNP	No SNP	166962	N	Hypothetical protein
1345	No SNP	SNP Found	167591	N	Conserved hypothetical protein
1346	SNP found	SNP Found	167885	N	intergenic region
1347	SNP found	No SNP	167895	N	intergenic region
1348	No SNP	No SNP	168003	N	intergenic region
1349	SNP found	SNP Found	168134	N	DNA mismatch repair protein
1350	No SNP	SNP Found	168164	N	DNA mismatch repair protein
1351	No SNP	SNP Found	168212	N	DNA mismatch repair protein
1352	No SNP	No SNP	168794	N	DNA mismatch repair protein
1353	SNP found	SNP Found	168797	N	DNA mismatch repair protein
1354	No SNP	SNP Found	168833	N	DNA mismatch repair protein
1355	No SNP	SNP Found	168896	N	DNA mismatch repair protein
1356	No SNP	No SNP	169028	N	DNA mismatch repair protein
1357	No SNP	No SNP	169424	N	DNA mismatch repair protein
1358	No SNP	SNP Found	169565	N	DNA mismatch repair protein
1359	No SNP	No SNP	170121	N	intergenic region
1360	No SNP	SNP Found	170128	N	intergenic region
1361	No SNP	No SNP	170253	N	intergenic region
1362	No SNP	SNP Found	170433	N	Riboflavin synthase beta chain
1363	No SNP	SNP Found	170679	N	Riboflavin synthase beta chain
1364	No SNP	No SNP	171038	N	Riboflavin biosynthesis; GTP-cyclohydrolase II.
1365	No SNP	SNP Found	171192	N	Riboflavin biosynthesis; GTP-cyclohydrolase II.
1366	No SNP	SNP Found	171306	N	Riboflavin biosynthesis; GTP-cyclohydrolase II.
1367	No SNP	SNP Found	171430	N	Riboflavin biosynthesis; GTP-cyclohydrolase II.
1368	No SNP	SNP Found	171467	N	Riboflavin biosynthesis; GTP-cyclohydrolase II.
1369	SNP found	No SNP	171508	N	Riboflavin biosynthesis; GTP-cyclohydrolase II.
1370	No SNP	SNP Found	171621	N	Riboflavin biosynthesis; GTP-cyclohydrolase II.
1371	SNP found	No SNP	171723	N	Riboflavin biosynthesis; GTP-cyclohydrolase II.
1372	No SNP	SNP Found	172034	N	intergenic region
1373	No SNP	SNP Found	172078	N	Riboflavin synthase alpha-chain
1374	No SNP	No SNP	172191	N	Riboflavin synthase alpha-chain
1375	No SNP	SNP Found	172326	N	Riboflavin synthase alpha-chain
1376	No SNP	SNP Found	173213	N	Riboflavin biosynthese; a deaminase
1377	No SNP	SNP Found	173244	N	Riboflavin biosynthese; a deaminase
1378	SNP found	SNP Found	173298	N	Riboflavin biosynthese; a deaminase
1379	No SNP	SNP Found	173303	N	Riboflavin biosynthese; a deaminase
1380	No SNP	No SNP	173520	N	Riboflavin biosynthese; a deaminase
1381	No SNP	SNP Found	173624	N	Riboflavin biosynthese; a deaminase
1382	No SNP	SNP Found	173703	N	Riboflavin biosynthese; a deaminase
1383	No SNP	No SNP	173782	N	intergenic region
1384	No SNP	SNP Found	173787	N	intergenic region
1385	No SNP	No SNP	173802	N	intergenic region
1386	No SNP	SNP Found	174071	N	intergenic region
1387	No SNP	SNP Found	174302	N	Holliday junction DNA helicase
1388	No SNP	No SNP	174393	N	Holliday junction DNA helicase
1389	No SNP	SNP Found	174489	N	Holliday junction DNA helicase
1390	No SNP	SNP Found	174581	N	Holliday junction DNA helicase
1391	No SNP	No SNP	174595	N	Holliday junction DNA helicase
1392	No SNP	SNP Found	175238	N	3-Methyladenine DNA glycosylase I, constitutive
1393	SNP found	SNP Found	176016	N	intergenic region
1394	No SNP	SNP Found	176099	N	intergenic region
1395	No SNP	SNP Found	176101	N	intergenic region
1396	No SNP	SNP Found	176131	N	intergenic region
1397	No SNP	No SNP	176186	N	Conserved hypothetical protein
1398	No SNP	SNP Found	176221	N	Conserved hypothetical protein
1399	No SNP	SNP Found	176436	N	Conserved hypothetical protein
1400	No SNP	No SNP	176896	N	Conserved hypothetical protein
1401	SNP found	SNP Found	177330	N	intergenic region
1402	No SNP	SNP Found	177393	N	intergenic region
1403	No SNP	No SNP	177396	N	intergenic region
1404	No SNP	SNP Found	177484	N	Hypothetical protein
1405	No SNP	SNP Found	177795	N	Hypothetical protein
1406	SNP found	SNP Found	177882	N	Hypothetical protein
1407	No SNP	SNP Found	178250	N	Magnesium and cobalt transporter
1408	No SNP	SNP Found	179400	N	Excinuclease ABC - subunit A
1409	SNP found	SNP Found	179526	N	Excinuclease ABC - subunit A
1410	No SNP	No SNP	179757	N	Excinuclease ABC - subunit A
1411	SNP found	No SNP	179871	N	Excinuclease ABC - subunit A
1412	No SNP	SNP Found	179892	N	Excinuclease ABC - subunit A
1413	No SNP	No SNP	179907	N	Excinuclease ABC - subunit A
1414	No SNP	No SNP	179922	N	Excinuclease ABC - subunit A
1415	No SNP	No SNP	179988	N	Excinuclease ABC - subunit A
1416	No SNP	SNP Found	180021	N	Excinuclease ABC - subunit A
1417	No SNP	No SNP	180036	N	Excinuclease ABC - subunit A
1418	No SNP	No SNP	180069	N	Excinuclease ABC - subunit A
1419	No SNP	No SNP	180072	N	Excinuclease ABC - subunit A
1420	No SNP	No SNP	180111	N	Excinuclease ABC - subunit A
1421	No SNP	No SNP	180125	N	Excinuclease ABC - subunit A
1422	No SNP	SNP Found	180138	N	Excinuclease ABC - subunit A
1423	SNP found	No SNP	180267	N	Excinuclease ABC - subunit A
1424	No SNP	No SNP	180270	N	Excinuclease ABC - subunit A
1425	No SNP	No SNP	180297	N	Excinuclease ABC - subunit A
1426	No SNP	No SNP	180303	N	Excinuclease ABC - subunit A
1427	No SNP	No SNP	180318	N	Excinuclease ABC - subunit A
1428	No SNP	SNP Found	180750	N	Excinuclease ABC - subunit A
1429	No SNP	SNP Found	181073	N	Excinuclease ABC - subunit A
1430	No SNP	No SNP	181494	N	Excinuclease ABC - subunit A
1431	SNP found	SNP Found	181674	N	Excinuclease ABC - subunit A
1432	No SNP	SNP Found	181866	N	Excinuclease ABC - subunit A
1433	No SNP	No SNP	182306	N	Aminopeptidase P
1434	No SNP	SNP Found	182307	N	Aminopeptidase P
1435	No SNP	SNP Found	182384	N	Aminopeptidase P
1436	No SNP	SNP Found	182947	N	Aminopeptidase P
1437	No SNP	SNP Found	182982	N	Aminopeptidase P
1438	No SNP	SNP Found	183276	N	Arsenate reductase, putative
1439	No SNP	SNP Found	183879	N	Hypothetical protein
1440	No SNP	SNP Found	183945	N	Hypothetical protein
1441	No SNP	No SNP	184259	N	Hypothetical protein
1442	No SNP	No SNP	184271	N	intergenic region
1443	No SNP	SNP Found	184600	N	Hypothetical protein
1444	SNP found	SNP Found	185404	N	intergenic region
1445	SNP found	SNP Found	185427	N	intergenic region
1446	SNP found	SNP Found	185430	N	intergenic region
1447	SNP found	SNP Found	185435	N	intergenic region
1448	SNP found	SNP Found	185437	N	intergenic region
1449	SNP found	SNP Found	185438	N	intergenic region
1450	No SNP	No SNP	185715	N	intergenic region
1451	No SNP	SNP Found	185722	N	intergenic region
1452	No SNP	No SNP	185840	N	Dihydrofolate:folylpolyglutamate synthetase
1453	SNP found	SNP Found	186116	N	Dihydrofolate:folylpolyglutamate synthetase
1454	No SNP	No SNP	186162	N	Dihydrofolate:folylpolyglutamate synthetase
1455	No SNP	SNP Found	186193	N	Dihydrofolate:folylpolyglutamate synthetase
1456	No SNP	SNP Found	186216	N	Dihydrofolate:folylpolyglutamate synthetase
1457	No SNP	SNP Found	186394	N	Dihydrofolate:folylpolyglutamate synthetase
1458	No SNP	SNP Found	186430	N	Dihydrofolate:folylpolyglutamate synthetase
1459	No SNP	SNP Found	186467	N	Dihydrofolate:folylpolyglutamate synthetase
1460	No SNP	SNP Found	186564	N	Dihydrofolate:folylpolyglutamate synthetase
1461	No SNP	No SNP	186583	N	Dihydrofolate:folylpolyglutamate synthetase
1462	SNP found	No SNP	186623	N	Dihydrofolate:folylpolyglutamate synthetase
1463	No SNP	SNP Found	186635	N	Dihydrofolate:folylpolyglutamate synthetase
1464	No SNP	SNP Found	187654	N	intergenic region
1465	No SNP	SNP Found	189250	N	Cardiolipin synthase
1466	No SNP	SNP Found	189594	N	Hypothetical protein
1467	No SNP	SNP Found	189876	N	Hypothetical protein
1468	No SNP	No SNP	189913	N	Hypothetical protein
1469	No SNP	No SNP	189915	N	Hypothetical protein
1470	No SNP	SNP Found	189936	N	Hypothetical protein
1471	No SNP	SNP Found	190191	N	Hypothetical protein
1472	No SNP	SNP Found	190196	N	Hypothetical protein
1473	SNP found	SNP Found	190976	N	Hypothetical protein
1474	No SNP	No SNP	191103	N	intergenic region
1475	No SNP	No SNP	191185	N	Ribonucleotide reductase, class III, anaerobic
1476	SNP found	No SNP	191296	N	Ribonucleotide reductase, class III, anaerobic
1477	No SNP	No SNP	191300	N	Ribonucleotide reductase, class III, anaerobic
1478	No SNP	SNP Found	191351	N	Ribonucleotide reductase, class III, anaerobic
1479	No SNP	No SNP	191361	N	Ribonucleotide reductase, class III, anaerobic
1480	No SNP	SNP Found	191582	N	Ribonucleotide reductase, class III, anaerobic
1481	No SNP	SNP Found	191945	N	Ribonucleotide reductase, class III, anaerobic
1482	SNP found	No SNP	191995	N	Ribonucleotide reductase, class III, anaerobic
1483	No SNP	No SNP	192018	N	Ribonucleotide reductase, class III, anaerobic
1484	No SNP	No SNP	192108	N	Ribonucleotide reductase, class III, anaerobic
1485	SNP found	No SNP	192272	N	Ribonucleotide reductase, class III, anaerobic
1486	No SNP	No SNP	192293	N	Ribonucleotide reductase, class III, anaerobic
1487	SNP found	SNP Found	192308	N	Ribonucleotide reductase, class III, anaerobic
1488	No SNP	No SNP	192350	N	Ribonucleotide reductase, class III, anaerobic
1489	No SNP	No SNP	192359	N	Ribonucleotide reductase, class III, anaerobic
1490	No SNP	No SNP	192362	N	Ribonucleotide reductase, class III, anaerobic
1491	No SNP	No SNP	192380	N	Ribonucleotide reductase, class III, anaerobic
1492	No SNP	SNP Found	192395	N	Ribonucleotide reductase, class III, anaerobic
1493	No SNP	SNP Found	192401	N	Ribonucleotide reductase, class III, anaerobic
1494	No SNP	SNP Found	192683	N	Ribonucleotide reductase, class III, anaerobic
1495	No SNP	SNP Found	193238	N	Ribonucleotide reductase, class III, anaerobic
1496	No SNP	No SNP	193489	N	intergenic region
1497	No SNP	No SNP	193700	N	Hypothetical protein
1500	SNP found	No SNP	193871	N	Hypothetical protein
1501	No SNP	SNP Found	193889	N	Hypothetical protein
1502	SNP found	SNP Found	194053	N	Hypothetical protein
1503	No SNP	SNP Found	194172	N	NrdD activating enzyme, generating glycyl radical
1504	No SNP	No SNP	194175	N	NrdD activating enzyme, generating glycyl radical
1505	No SNP	SNP Found	194190	N	NrdD activating enzyme, generating glycyl radical
1506	No SNP	SNP Found	194273	N	NrdD activating enzyme, generating glycyl radical
1507	No SNP	No SNP	194364	N	NrdD activating enzyme, generating glycyl radical
1508	SNP found	No SNP	194439	N	NrdD activating enzyme, generating glycyl radical
1509	No SNP	No SNP	194521	N	NrdD activating enzyme, generating glycyl radical
1510	No SNP	SNP Found	194526	N	NrdD activating enzyme, generating glycyl radical
1511	SNP found	SNP Found	195382	N	intergenic region
1512	SNP found	SNP Found	195383	N	intergenic region
1513	SNP found	SNP Found	195384	N	intergenic region
1514	No SNP	SNP Found	195410	N	intergenic region
1515	No SNP	SNP Found	195451	N	intergenic region
1516	No SNP	SNP Found	195919	N	intergenic region
1517	No SNP	SNP Found	195989	N	intergenic region
1518	No SNP	SNP Found	196411	N	50S Ribosomal protein L3
1519	No SNP	SNP Found	196519	N	50S Ribosomal protein L3
1520	No SNP	SNP Found	196564	N	50S Ribosomal protein L3
1521	No SNP	No SNP	197427	N	50S Ribosomal protein L23
1522	No SNP	SNP Found	197855	N	50S Ribosomal protein L2
1523	No SNP	SNP Found	199118	N	Hypothetical protein
1524	No SNP	SNP Found	201545	N	50S Ribosomal protein L24
1525	No SNP	SNP Found	201961	N	50S Ribosomal protein L5
1526	No SNP	No SNP	202057	N	50S Ribosomal protein L5
1527	SNP found	No SNP	202650	N	intergenic region
1528	No SNP	No SNP	203244	N	intergenic region
1529	No SNP	No SNP	203304	N	intergenic region
1530	No SNP	No SNP	203845	N	50S Ribosomal protein L6
1531	No SNP	SNP Found	204978	N	50S Ribosomal protein L30
1532	No SNP	No SNP	207078	N	Adenylate kinase (ATP-AMP transphosphorylase)
1533	No SNP	SNP Found	207426	N	Adenylate kinase (ATP-AMP transphosphorylase)
1534	No SNP	No SNP	209262	N	RNA polymerase alpha subunit
1535	No SNP	SNP Found	210044	N	50S Ribosomal protein L17
1537	No SNP	No SNP	213455	N	ABC transporter membrane-spanning permease - iron transport
1538	No SNP	No SNP	213464	N	ABC transporter membrane-spanning permease - iron transport
1539	No SNP	No SNP	213479	N	ABC transporter membrane-spanning permease - iron transport
1540	No SNP	No SNP	213495	N	ABC transporter membrane-spanning permease - iron transport
1541	No SNP	No SNP	213499	N	ABC transporter membrane-spanning permease - iron transport
1542	No SNP	No SNP	213501	N	ABC transporter membrane-spanning permease - iron transport
1543	No SNP	SNP Found	213535	N	ABC transporter membrane-spanning permease - iron transport
1545	No SNP	SNP Found	213634	N	ABC transporter membrane-spanning permease - iron transport
1546	No SNP	SNP Found	213640	N	ABC transporter membrane-spanning permease - iron transport
1549	No SNP	SNP Found	214331	N	ABC transporter membrane-spanning permease - iron transport
1552	No SNP	No SNP	214548	N	ABC transporter membrane-spanning permease - iron transport
1553	SNP found	No SNP	214570	N	ABC transporter membrane-spanning permease - iron transport
1554	No SNP	SNP Found	214645	N	ABC transporter membrane-spanning permease - iron transport
1555	No SNP	SNP Found	214795	N	ABC transporter membrane-spanning permease - iron transport
1556	No SNP	SNP Found	214816	N	ABC transporter membrane-spanning permease - iron transport
1557	No SNP	SNP Found	214831	N	ABC transporter membrane-spanning permease - iron transport
1558	No SNP	SNP Found	214870	N	ABC transporter membrane-spanning permease - iron transport
1559	No SNP	SNP Found	215079	N	ABC transporter ATP-binding protein - iron transport
1560	No SNP	SNP Found	215109	N	ABC transporter ATP-binding protein - iron transport
1562	SNP found	SNP Found	215206	N	ABC transporter ATP-binding protein - iron transport
1565	No SNP	SNP Found	216312	N	ABC transporter solute-binding protein - iron transport, truncation
1566	No SNP	SNP Found	216350	N	ABC transporter solute-binding protein - iron transport, truncation
1582	No SNP	SNP Found	218721	N	DEOR-type transcriptional regulator
1584	No SNP	SNP Found	219273	N	Conserved hypothetical protein
1587	No SNP	SNP Found	220460	N	Phosphotransferase system sugar-specific EIIA component
1588	No SNP	SNP Found	220896	N	Phosphotransferase system sugar-specific EIIB component
1589	No SNP	SNP Found	221146	N	Phosphotransferase system sugar-specific EIIC component
1590	No SNP	SNP Found	221259	N	Phosphotransferase system sugar-specific EIIC component
1591	SNP found	SNP Found	221265	N	Phosphotransferase system sugar-specific EIIC component
1592	SNP found	SNP Found	221310	N	Phosphotransferase system sugar-specific EIIC component
1593	No SNP	No SNP	221713	N	Phosphotransferase system sugar-specific EIIC component
1594	No SNP	SNP Found	221714	N	Phosphotransferase system sugar-specific EIIC component
1595	SNP found	SNP Found	221799	N	Phosphotransferase system sugar-specific EIIC component
1596	No SNP	No SNP	221832	N	Phosphotransferase system sugar-specific EIIC component
1597	SNP found	SNP Found	221883	N	Phosphotransferase system sugar-specific EIIC component
1598	No SNP	SNP Found	222261	N	Phosphotransferase system sugar-specific EIIC component
1599	No SNP	SNP Found	222304	N	Phosphotransferase system sugar-specific EIIC component
1600	No SNP	No SNP	222362	N	Phosphotransferase system sugar-specific EIIC component
1601	No SNP	SNP Found	222366	N	Phosphotransferase system sugar-specific EIIC component
1602	No SNP	No SNP	222373	N	Phosphotransferase system sugar-specific EIIC component
1603	No SNP	SNP Found	222416	N	Phosphotransferase system sugar-specific EIIC component
1604	No SNP	No SNP	222562	N	intergenic region
1605	No SNP	SNP Found	222567	N	intergenic region
1606	SNP found	SNP Found	223182	N	Formate acetyltransferase 3
1607	No SNP	SNP Found	223185	N	Formate acetyltransferase 3
1608	No SNP	No SNP	223590	N	Formate acetyltransferase 3
1609	No SNP	No SNP	223944	N	Formate acetyltransferase 3
1610	No SNP	SNP Found	224550	N	Formate acetyltransferase 3
1611	No SNP	SNP Found	224553	N	Formate acetyltransferase 3
1612	No SNP	No SNP	224589	N	Formate acetyltransferase 3
1613	SNP found	SNP Found	224896	N	Formate acetyltransferase 3
1614	No SNP	SNP Found	225503	N	Transaldolase C
1615	SNP found	No SNP	225543	N	Transaldolase C
1616	No SNP	SNP Found	225827	N	Glycerol dehydrogenase, NAD+ dependent
1617	No SNP	SNP Found	226868	N	intergenic region
1618	No SNP	No SNP	226870	N	intergenic region
1619	No SNP	No SNP	227020	N	intergenic region
1620	No SNP	SNP Found	227107	N	intergenic region
1621	No SNP	SNP Found	227414	N	Leucyl-tRNA synthetase
1622	No SNP	SNP Found	227610	N	Leucyl-tRNA synthetase
1623	No SNP	No SNP	228198	N	Leucyl-tRNA synthetase
1624	No SNP	No SNP	228204	N	Leucyl-tRNA synthetase
1625	No SNP	No SNP	228473	N	Leucyl-tRNA synthetase
1626	No SNP	SNP Found	228516	N	Leucyl-tRNA synthetase
1627	No SNP	SNP Found	228558	N	Leucyl-tRNA synthetase
1628	No SNP	No SNP	228570	N	Leucyl-tRNA synthetase
1629	No SNP	No SNP	228636	N	Leucyl-tRNA synthetase
1630	No SNP	No SNP	228645	N	Leucyl-tRNA synthetase
1631	No SNP	No SNP	228663	N	Leucyl-tRNA synthetase
1632	No SNP	SNP Found	228693	N	Leucyl-tRNA synthetase
1633	No SNP	No SNP	228783	N	Leucyl-tRNA synthetase
1634	No SNP	SNP Found	229027	N	Leucyl-tRNA synthetase
1635	No SNP	SNP Found	229065	N	Leucyl-tRNA synthetase
1636	No SNP	No SNP	229069	N	Leucyl-tRNA synthetase
1637	No SNP	SNP Found	229143	N	Leucyl-tRNA synthetase
1638	SNP found	No SNP	229353	N	Leucyl-tRNA synthetase
1639	No SNP	SNP Found	229356	N	Leucyl-tRNA synthetase
1640	SNP found	No SNP	229359	N	Leucyl-tRNA synthetase
1641	No SNP	No SNP	229444	N	Leucyl-tRNA synthetase
1642	No SNP	No SNP	229575	N	Leucyl-tRNA synthetase
1643	No SNP	No SNP	229579	N	Leucyl-tRNA synthetase
1647	No SNP	SNP Found	229644	N	Leucyl-tRNA synthetase
1648	No SNP	No SNP	229653	N	Leucyl-tRNA synthetase
1649	No SNP	SNP Found	229671	N	Leucyl-tRNA synthetase
1650	No SNP	No SNP	229996	N	Conserved hypothetical protein
1651	No SNP	SNP Found	230005	N	Conserved hypothetical protein
1652	SNP found	No SNP	230029	N	Conserved hypothetical protein
1653	No SNP	No SNP	230034	N	Conserved hypothetical protein
1654	No SNP	No SNP	230158	N	Conserved hypothetical protein
1655	No SNP	No SNP	230207	N	Conserved hypothetical protein
1656	No SNP	No SNP	230279	N	Conserved hypothetical protein
1657	SNP found	No SNP	230377	N	Conserved hypothetical protein
1658	No SNP	No SNP	230402	N	Conserved hypothetical protein
1659	No SNP	No SNP	230472	N	Conserved hypothetical protein
1664	No SNP	No SNP	230512	N	Conserved hypothetical protein
1665	No SNP	No SNP	230518	N	Conserved hypothetical protein
1666	No SNP	No SNP	230533	N	Conserved hypothetical protein
1667	No SNP	No SNP	230571	N	Conserved hypothetical protein
1668	No SNP	No SNP	230609	N	Conserved hypothetical protein
1669	SNP found	No SNP	230727	N	Conserved hypothetical protein
1670	No SNP	No SNP	230787	N	Conserved hypothetical protein
1671	No SNP	SNP Found	230796	N	Conserved hypothetical protein
1672	No SNP	No SNP	230880	N	Conserved hypothetical protein
1673	No SNP	No SNP	230883	N	Conserved hypothetical protein
1674	No SNP	No SNP	230886	N	Conserved hypothetical protein
1675	SNP found	No SNP	230895	N	Conserved hypothetical protein
1676	No SNP	No SNP	230898	N	Conserved hypothetical protein
1677	No SNP	No SNP	230925	N	Conserved hypothetical protein
1678	No SNP	No SNP	230973	N	Conserved hypothetical protein
1679	No SNP	SNP Found	231079	Y	Conserved hypothetical protein
1680	No SNP	No SNP	231080	Y	Conserved hypothetical protein
1681	No SNP	SNP Found	231087	N	Conserved hypothetical protein
1682	No SNP	SNP Found	231088	N	intergenic region
1683	No SNP	SNP Found	231896	N	intergenic region
1684	No SNP	No SNP	232047	N	intergenic region
1685	No SNP	No SNP	232223	N	Branch migration of Holliday structures
1686	No SNP	No SNP	232226	N	Branch migration of Holliday structures
1687	No SNP	SNP Found	232250	N	Branch migration of Holliday structures
1688	No SNP	No SNP	232262	N	Branch migration of Holliday structures
1689	No SNP	No SNP	232280	N	Branch migration of Holliday structures
1690	No SNP	No SNP	232301	N	Branch migration of Holliday structures
1691	No SNP	No SNP	232323	N	Branch migration of Holliday structures
1692	No SNP	No SNP	232325	N	Branch migration of Holliday structures
1693	No SNP	SNP Found	232424	N	Branch migration of Holliday structures
1694	No SNP	No SNP	232448	N	Branch migration of Holliday structures
1695	No SNP	SNP Found	232457	N	Branch migration of Holliday structures
1696	No SNP	No SNP	232499	N	Branch migration of Holliday structures
1697	No SNP	No SNP	232514	N	Branch migration of Holliday structures
1698	No SNP	SNP Found	232532	N	Branch migration of Holliday structures
1699	No SNP	No SNP	232583	N	Branch migration of Holliday structures
1700	No SNP	No SNP	232586	N	Branch migration of Holliday structures
1701	SNP found	SNP Found	232631	N	Branch migration of Holliday structures
1702	No SNP	No SNP	232637	N	Branch migration of Holliday structures
1703	No SNP	SNP Found	232664	N	Branch migration of Holliday structures
1704	No SNP	SNP Found	232781	N	Branch migration of Holliday structures
1705	No SNP	SNP Found	232853	N	Branch migration of Holliday structures
1706	No SNP	SNP Found	232991	N	Branch migration of Holliday structures
1707	No SNP	No SNP	233209	N	Hypothetical protein
1708	No SNP	No SNP	233222	N	Hypothetical protein
1709	No SNP	SNP Found	233253	N	Hypothetical protein
1710	No SNP	No SNP	233353	N	Hypothetical protein
1711	No SNP	No SNP	233537	N	Hypothetical protein
1712	No SNP	No SNP	233829	N	intergenic region
1713	No SNP	SNP Found	234053	N	Undecaprenyl diphosphate synthase
1714	No SNP	No SNP	234794	N	Phosphatidate cytidylyltransferase
1715	No SNP	No SNP	234829	N	Phosphatidate cytidylyltransferase
1716	No SNP	No SNP	234840	N	Phosphatidate cytidylyltransferase
1717	No SNP	SNP Found	234868	N	Phosphatidate cytidylyltransferase
1718	No SNP	SNP Found	234889	N	Phosphatidate cytidylyltransferase
1721	SNP found	No SNP	235852	N	Determinant for enhanced expression of pheromone
1724	SNP found	SNP Found	237217	N	Prolyl-tRNA synthetase
1725	No SNP	No SNP	237474	N	Prolyl-tRNA synthetase
1726	No SNP	SNP Found	237495	N	Prolyl-tRNA synthetase
1727	No SNP	No SNP	237700	N	Prolyl-tRNA synthetase
1728	No SNP	No SNP	237817	N	Prolyl-tRNA synthetase
1729	SNP found	SNP Found	237946	N	Prolyl-tRNA synthetase
1730	No SNP	No SNP	238147	N	Prolyl-tRNA synthetase
1769	No SNP	No SNP	241842	N	L-glutamine-D-fructose-6-phosphate amidotransferase
1771	No SNP	No SNP	241872	N	L-glutamine-D-fructose-6-phosphate amidotransferase
1773	No SNP	No SNP	241884	N	L-glutamine-D-fructose-6-phosphate amidotransferase
1774	No SNP	No SNP	241908	N	L-glutamine-D-fructose-6-phosphate amidotransferase
1775	No SNP	SNP Found	241923	N	L-glutamine-D-fructose-6-phosphate amidotransferase
1776	No SNP	No SNP	241926	N	L-glutamine-D-fructose-6-phosphate amidotransferase
1777	No SNP	No SNP	242025	N	L-glutamine-D-fructose-6-phosphate amidotransferase
1778	No SNP	No SNP	242034	N	L-glutamine-D-fructose-6-phosphate amidotransferase
1779	No SNP	No SNP	242037	N	L-glutamine-D-fructose-6-phosphate amidotransferase
1788	No SNP	No SNP	243698	N	Alkaline amylopullulanase
1791	No SNP	No SNP	244082	N	Alkaline amylopullulanase
1792	No SNP	No SNP	244214	N	Alkaline amylopullulanase
1793	No SNP	No SNP	244877	N	Alkaline amylopullulanase
1794	SNP found	SNP Found	244952	N	Alkaline amylopullulanase
1799	No SNP	SNP Found	245883	N	Alkaline amylopullulanase
1800	No SNP	SNP Found	246395	N	Alkaline amylopullulanase
1801	No SNP	SNP Found	246521	N	Alkaline amylopullulanase
1802	No SNP	SNP Found	246836	N	Alkaline amylopullulanase
1803	No SNP	SNP Found	246939	Y	Alkaline amylopullulanase
1807	No SNP	No SNP	247692	N	30S Ribosomal protein S12
1808	No SNP	No SNP	248128	N	30S Ribosomal protein S7
1810	No SNP	No SNP	248651	N	intergenic region
1811	SNP found	SNP Found	248677	N	intergenic region
1812	No SNP	SNP Found	248700	N	intergenic region
1816	SNP found	SNP Found	249737	N	Elongation factor G
1820	SNP found	SNP Found	250373	N	Elongation factor G
1825	No SNP	SNP Found	252282	N	DNA polymerase III, alpha subunit
1826	No SNP	SNP Found	253021	N	DNA polymerase III, alpha subunit
1827	SNP found	No SNP	253203	N	DNA polymerase III, alpha subunit
1828	No SNP	No SNP	253269	N	DNA polymerase III, alpha subunit
1829	No SNP	No SNP	253288	N	DNA polymerase III, alpha subunit
1830	No SNP	SNP Found	253416	N	DNA polymerase III, alpha subunit
1831	No SNP	No SNP	254115	N	DNA polymerase III, alpha subunit
1832	SNP found	SNP Found	254517	N	DNA polymerase III, alpha subunit
1833	No SNP	No SNP	254562	N	DNA polymerase III, alpha subunit
1835	No SNP	SNP Found	255080	N	DNA polymerase III, alpha subunit
1836	SNP found	SNP Found	255207	N	DNA polymerase III, alpha subunit
1837	No SNP	No SNP	255497	N	intergenic region
1838	No SNP	No SNP	255593	N	Hypothetical protein
1839	No SNP	SNP Found	255757	N	Hypothetical protein
1842	No SNP	SNP Found	256304	N	Aminopeptidase
1843	No SNP	No SNP	256583	N	Aminopeptidase
1844	No SNP	SNP Found	256610	N	Aminopeptidase
1845	No SNP	No SNP	256811	N	Aminopeptidase
1846	No SNP	No SNP	256815	N	Aminopeptidase
1847	No SNP	No SNP	256826	N	Aminopeptidase
1848	No SNP	No SNP	256844	N	Aminopeptidase
1849	No SNP	No SNP	257035	N	Aminopeptidase
1850	No SNP	SNP Found	257161	N	Aminopeptidase
1852	No SNP	No SNP	257379	N	Aminopeptidase
1853	SNP found	No SNP	257735	N	Conserved hypothetical protein
1854	SNP found	No SNP	257736	N	Conserved hypothetical protein
1855	No SNP	No SNP	257744	N	Conserved hypothetical protein
1856	No SNP	No SNP	257756	N	Conserved hypothetical protein
1858	No SNP	SNP Found	258215	N	Ribosomal small subunit pseudouridine synthase A
1859	SNP found	SNP Found	258411	N	Ribosomal small subunit pseudouridine synthase A
1861	No SNP	SNP Found	258581	Y	Ribosomal small subunit pseudouridine synthase A
1862	No SNP	No SNP	258589	Y	Ribosomal small subunit pseudouridine synthase A
1867	No SNP	No SNP	259601	N	Aminopeptidase C
1868	No SNP	SNP Found	259627	N	Aminopeptidase C
1869	SNP found	No SNP	259691	N	Aminopeptidase C
1870	No SNP	No SNP	259778	N	Aminopeptidase C
1871	No SNP	No SNP	259910	N	Aminopeptidase C
1872	SNP found	SNP Found	260009	N	Aminopeptidase C
1873	No SNP	SNP Found	260024	N	Aminopeptidase C
1874	No SNP	SNP Found	260108	N	Aminopeptidase C
1875	No SNP	SNP Found	260330	N	Aminopeptidase C
1876	No SNP	No SNP	260367	N	intergenic region
1878	SNP found	SNP Found	263139	N	Phosphotransferase system, mannose-specific EIIAB
1879	No SNP	No SNP	263291	N	intergenic region
1880	No SNP	SNP Found	263300	N	intergenic region
1881	No SNP	No SNP	263326	N	intergenic region
1882	No SNP	No SNP	263365	N	Alcohol dehydrogenase, propanol-preferring.
1883	No SNP	No SNP	263670	N	Alcohol dehydrogenase, propanol-preferring.
1884	No SNP	SNP Found	263786	N	Alcohol dehydrogenase, propanol-preferring.
1887	No SNP	SNP Found	264872	N	Conserved hypothetical protein
1888	No SNP	SNP Found	265096	N	Conserved hypothetical protein
1890	No SNP	SNP Found	265430	N	Conserved hypothetical protein
1955	SNP found	SNP Found	267061	N	Conserved hypothetical protein
1960	No SNP	No SNP	267579	N	Conserved hypothetical protein
1961	No SNP	No SNP	267580	N	Conserved hypothetical protein
1966	No SNP	No SNP	267649	N	Conserved hypothetical protein
1970	No SNP	No SNP	267786	N	Conserved hypothetical protein
1979	No SNP	No SNP	268004	N	intergenic region
1980	No SNP	No SNP	268011	N	intergenic region
1981	No SNP	SNP Found	268043	N	Dihydropteroate synthase
1982	No SNP	No SNP	268062	N	Dihydropteroate synthase
1984	SNP found	No SNP	268105	N	Dihydropteroate synthase
1985	No SNP	No SNP	268174	N	Dihydropteroate synthase
1986	SNP found	No SNP	268180	N	Dihydropteroate synthase
1987	No SNP	SNP Found	268210	N	Dihydropteroate synthase
1993	No SNP	No SNP	268349	N	Dihydropteroate synthase
1994	No SNP	No SNP	268447	N	Dihydropteroate synthase
1995	No SNP	No SNP	268453	N	Dihydropteroate synthase
1999	No SNP	No SNP	268539	N	Dihydropteroate synthase
2001	No SNP	No SNP	268594	N	Dihydropteroate synthase
2002	No SNP	No SNP	268596	N	Dihydropteroate synthase
2003	No SNP	No SNP	268597	N	Dihydropteroate synthase
2010	No SNP	No SNP	268798	N	Dihydropteroate synthase
2012	No SNP	No SNP	268840	N	Dihydropteroate synthase
2016	SNP found	SNP Found	269000	N	Dihydrofolate synthetase
2018	No SNP	No SNP	269024	N	Dihydrofolate synthetase
2019	No SNP	SNP Found	269066	N	Dihydrofolate synthetase
2024	No SNP	SNP Found	269183	N	Dihydrofolate synthetase
2030	No SNP	No SNP	269393	N	Dihydrofolate synthetase
2032	No SNP	No SNP	269423	N	Dihydrofolate synthetase
2034	No SNP	No SNP	269510	N	Dihydrofolate synthetase
2036	No SNP	No SNP	269528	N	Dihydrofolate synthetase
2037	No SNP	No SNP	269531	N	Dihydrofolate synthetase
2041	No SNP	No SNP	269643	N	Dihydrofolate synthetase
2047	No SNP	No SNP	269966	N	Dihydrofolate synthetase
2049	No SNP	No SNP	270044	N	Dihydrofolate synthetase
2051	No SNP	No SNP	270071	N	Dihydrofolate synthetase
2052	No SNP	No SNP	270114	N	Dihydrofolate synthetase
2054	SNP found	No SNP	270151	N	Dihydrofolate synthetase
2055	No SNP	SNP Found	270158	N	Dihydrofolate synthetase
2056	No SNP	No SNP	270176	N	Dihydrofolate synthetase
2057	No SNP	No SNP	270177	N	Dihydrofolate synthetase
2058	No SNP	SNP Found	270201	N	Dihydrofolate synthetase
2060	No SNP	No SNP	270251	N	Dihydrofolate synthetase
2062	No SNP	SNP Found	270253	N	Dihydrofolate synthetase
2063	No SNP	SNP Found	270337	Y	GTP cyclohydrolase
2065	No SNP	No SNP	270354	N	GTP cyclohydrolase
2066	No SNP	SNP Found	270694	N	GTP cyclohydrolase
2070	No SNP	SNP Found	270961	N	Aldolase-pyrophosphokinase
2071	No SNP	No SNP	271275	N	Aldolase-pyrophosphokinase
2078	SNP found	SNP Found	272072	N	Hypothetical protein
2088	No SNP	SNP Found	273486	N	intergenic region
2089	No SNP	SNP Found	273520	N	intergenic region
2091	SNP found	SNP Found	273623	N	Degenerate transposase
2092	No SNP	SNP Found	273791	N	Degenerate transposase
2093	SNP found	SNP Found	273806	N	Degenerate transposase
2094	SNP found	SNP Found	273809	N	Degenerate transposase
2184	SNP found	SNP Found	281893	N	intergenic region
2187	No SNP	SNP Found	282143	N	Alpha-xylosidase
2197	SNP found	SNP Found	284131	N	Alpha-xylosidase
2205	No SNP	SNP Found	285807	N	Hyaluronate lyase precursor (hyaluronidase/hyase)
2206	No SNP	SNP Found	286015	N	Hyaluronate lyase precursor (hyaluronidase/hyase)
2210	SNP found	No SNP	286527	N	Hyaluronate lyase precursor (hyaluronidase/hyase)
2211	No SNP	No SNP	286563	N	Hyaluronate lyase precursor (hyaluronidase/hyase)
2212	No SNP	No SNP	286593	N	Hyaluronate lyase precursor (hyaluronidase/hyase)
2213	No SNP	No SNP	286695	N	Hyaluronate lyase precursor (hyaluronidase/hyase)
2214	No SNP	SNP Found	287232	N	Hyaluronate lyase precursor (hyaluronidase/hyase)
2215	No SNP	No SNP	287334	N	Hyaluronate lyase precursor (hyaluronidase/hyase)
2216	No SNP	SNP Found	287529	N	Hyaluronate lyase precursor (hyaluronidase/hyase)
2217	SNP found	SNP Found	287608	N	Hyaluronate lyase precursor (hyaluronidase/hyase)
2218	No SNP	SNP Found	287892	N	Hyaluronate lyase precursor (hyaluronidase/hyase)
2219	No SNP	SNP Found	287955	N	Hyaluronate lyase precursor (hyaluronidase/hyase)
2220	No SNP	No SNP	288077	N	Hyaluronate lyase precursor (hyaluronidase/hyase)
2221	No SNP	SNP Found	288078	N	Hyaluronate lyase precursor (hyaluronidase/hyase)
2222	No SNP	SNP Found	288178	N	Hyaluronate lyase precursor (hyaluronidase/hyase)
2223	No SNP	SNP Found	288322	N	Hyaluronate lyase precursor (hyaluronidase/hyase)
2224	SNP found	SNP Found	288398	N	intergenic region
2225	No SNP	SNP Found	288440	N	intergenic region
2226	SNP found	SNP Found	288442	N	intergenic region
2227	SNP found	SNP Found	288509	N	intergenic region
2228	SNP found	SNP Found	288511	N	intergenic region
2229	No SNP	No SNP	288582	N	intergenic region
2230	No SNP	SNP Found	288704	N	intergenic region
2235	SNP found	No SNP	288937	N	intergenic region
2236	No SNP	No SNP	288938	N	intergenic region
2237	No SNP	No SNP	288939	N	intergenic region
2238	No SNP	No SNP	288940	N	intergenic region
2246	SNP found	SNP Found	289259	N	intergenic region
2248	No SNP	SNP Found	289474	N	intergenic region
2252	No SNP	No SNP	289628	N	2-keto-3-deoxy-6-phosphogluconate aldolase
2277	No SNP	SNP Found	290416	N	2-keto-3-deoxygluconate kinase
2288	No SNP	No SNP	290665	N	2-keto-3-deoxygluconate kinase
2289	No SNP	No SNP	290668	N	2-keto-3-deoxygluconate kinase
2290	SNP found	SNP Found	290676	N	2-keto-3-deoxygluconate kinase
2297	No SNP	SNP Found	290998	N	2-keto-3-deoxygluconate kinase
2298	No SNP	No SNP	291238	N	Hypothetical protein
2303	No SNP	SNP Found	291716	N	Hypothetical protein
2310	No SNP	No SNP	292057	N	5-keto-D-gluconate 5-reductase
2335	No SNP	No SNP	293001	N	Phosphotransferase system sugar-specific EII component
2343	SNP found	No SNP	294437	N	Unsaturated glucuronyl hydrolase
2347	No SNP	SNP Found	294942	N	Phosphotransferase system sugar-specific EII component
2352	SNP found	SNP Found	295475	N	Phosphotransferase system sugar-specific EII component
2353	No SNP	No SNP	295481	N	Phosphotransferase system sugar-specific EII component
2354	SNP found	SNP Found	296022	N	Phosphotransferase system sugar-specific EII component
2355	No SNP	SNP Found	296091	N	Phosphotransferase system sugar-specific EII component
2356	No SNP	No SNP	296094	N	Phosphotransferase system sugar-specific EII component
2357	No SNP	SNP Found	296095	N	Phosphotransferase system sugar-specific EII component
2360	No SNP	SNP Found	297569	N	Hypothetical protein
2364	No SNP	SNP Found	297902	N	Hypothetical protein
2365	SNP found	SNP Found	297915	N	Hypothetical protein
2369	SNP found	SNP Found	298761	N	Hypothetical protein
2371	No SNP	No SNP	299465	N	Transcription regulator, member of GalR family
2375	No SNP	SNP Found	300299	N	Hypothetical protein, truncation
2376	No SNP	No SNP	300363	N	Hypothetical protein, truncation
2387	No SNP	SNP Found	301052	N	YllC protein
2388	No SNP	SNP Found	301058	N	YllC protein
2389	No SNP	SNP Found	301085	N	YllC protein
2390	No SNP	SNP Found	301094	N	YllC protein
2391	SNP found	SNP Found	301232	N	YllC protein
2393	No SNP	SNP Found	301325	N	YllC protein
2394	No SNP	No SNP	301418	N	YllC protein
2395	No SNP	No SNP	301421	N	YllC protein
2396	No SNP	No SNP	301422	N	YllC protein
2397	No SNP	No SNP	301439	N	YllC protein
2398	No SNP	SNP Found	302146	N	Cell division protein
2399	No SNP	SNP Found	302548	N	Penicillin-binding protein 2X
2400	No SNP	SNP Found	302783	N	Penicillin-binding protein 2X
2402	No SNP	SNP Found	302866	N	Penicillin-binding protein 2X
2403	No SNP	No SNP	302905	N	Penicillin-binding protein 2X
2404	No SNP	No SNP	302965	N	Penicillin-binding protein 2X
2418	No SNP	No SNP	304829	N	Undecaprenyl-phosphate-UDP-MurNAc-pentapeptide phospho-MurNAc-pentapeptide transferase
2421	No SNP	No SNP	304974	N	Undecaprenyl-phosphate-UDP-MurNAc-pentapeptide phospho-MurNAc-pentapeptide transferase
2425	SNP found	SNP Found	305071	N	Undecaprenyl-phosphate-UDP-MurNAc-pentapeptide phospho-MurNAc-pentapeptide transferase
2430	No SNP	No SNP	305150	N	Undecaprenyl-phosphate-UDP-MurNAc-pentapeptide phospho-MurNAc-pentapeptide transferase
2431	No SNP	No SNP	305160	N	Undecaprenyl-phosphate-UDP-MurNAc-pentapeptide phospho-MurNAc-pentapeptide transferase
2433	SNP found	No SNP	305195	N	Undecaprenyl-phosphate-UDP-MurNAc-pentapeptide phospho-MurNAc-pentapeptide transferase
2435	No SNP	SNP Found	305255	N	Undecaprenyl-phosphate-UDP-MurNAc-pentapeptide phospho-MurNAc-pentapeptide transferase
2436	No SNP	No SNP	305306	N	Undecaprenyl-phosphate-UDP-MurNAc-pentapeptide phospho-MurNAc-pentapeptide transferase
2437	No SNP	SNP Found	305309	N	Undecaprenyl-phosphate-UDP-MurNAc-pentapeptide phospho-MurNAc-pentapeptide transferase
2440	No SNP	SNP Found	305628	N	intergenic region
2441	No SNP	SNP Found	305642	N	Hypothetical protein
2442	No SNP	SNP Found	305672	N	Hypothetical protein
2443	SNP found	SNP Found	305679	N	Hypothetical protein
2444	SNP found	SNP Found	305701	N	Hypothetical protein
2446	SNP found	SNP Found	305729	N	Hypothetical protein
2447	No SNP	No SNP	305752	N	Hypothetical protein
2450	No SNP	SNP Found	305781	N	Hypothetical protein
2451	No SNP	No SNP	305794	N	Hypothetical protein
2452	No SNP	No SNP	305795	N	Hypothetical protein
2454	No SNP	No SNP	305967	N	intergenic region
2455	No SNP	SNP Found	305971	N	intergenic region
2456	No SNP	SNP Found	305978	N	intergenic region
2457	No SNP	SNP Found	306003	N	intergenic region
2458	No SNP	SNP Found	306004	N	intergenic region
2461	No SNP	SNP Found	306066	N	ATP-dependent protease ATP-binding subunit
2462	No SNP	SNP Found	306072	N	ATP-dependent protease ATP-binding subunit
2463	No SNP	SNP Found	306087	N	ATP-dependent protease ATP-binding subunit
2466	No SNP	No SNP	306196	N	ATP-dependent protease ATP-binding subunit
2467	No SNP	No SNP	306207	N	ATP-dependent protease ATP-binding subunit
2468	No SNP	No SNP	306219	N	ATP-dependent protease ATP-binding subunit
2469	No SNP	No SNP	306235	N	ATP-dependent protease ATP-binding subunit
2470	No SNP	No SNP	306251	N	ATP-dependent protease ATP-binding subunit
2471	No SNP	SNP Found	306261	N	ATP-dependent protease ATP-binding subunit
2474	No SNP	No SNP	306334	N	ATP-dependent protease ATP-binding subunit
2476	No SNP	SNP Found	306373	N	ATP-dependent protease ATP-binding subunit
2477	No SNP	No SNP	306396	N	ATP-dependent protease ATP-binding subunit
2478	No SNP	SNP Found	306417	N	ATP-dependent protease ATP-binding subunit
2479	No SNP	No SNP	306426	N	ATP-dependent protease ATP-binding subunit
2480	No SNP	No SNP	306447	N	ATP-dependent protease ATP-binding subunit
2482	No SNP	No SNP	306517	N	ATP-dependent protease ATP-binding subunit
2483	No SNP	No SNP	306522	N	ATP-dependent protease ATP-binding subunit
2485	SNP found	SNP Found	307354	N	ATP-dependent protease ATP-binding subunit
2486	No SNP	SNP Found	307537	N	ATP-dependent protease ATP-binding subunit
2493	No SNP	SNP Found	308274	N	intergenic region
2495	SNP found	SNP Found	308329	N	intergenic region
2497	No SNP	SNP Found	308412	N	intergenic region
2499	No SNP	SNP Found	308415	N	intergenic region
2501	SNP found	SNP Found	308810	N	Autoinducer-2 production protein
2504	No SNP	SNP Found	309501	N	Hypothetical protein
2507	No SNP	SNP Found	309561	N	Hypothetical protein
2513	No SNP	SNP Found	309798	N	Hypothetical protein
2515	No SNP	SNP Found	309893	N	Hypothetical protein
2518	No SNP	No SNP	310083	N	Hypothetical protein
2535	No SNP	No SNP	310416	N	Hypothetical protein
2536	No SNP	No SNP	310419	N	Hypothetical protein
2537	No SNP	No SNP	310430	N	Hypothetical protein
2538	No SNP	No SNP	310434	N	Hypothetical protein
2539	No SNP	SNP Found	310464	N	Hypothetical protein
2540	No SNP	No SNP	310467	N	Hypothetical protein
2541	No SNP	No SNP	310470	N	Hypothetical protein
2544	SNP found	SNP Found	310537	N	intergenic region
2545	SNP found	SNP Found	310538	N	intergenic region
2546	No SNP	No SNP	310575	N	intergenic region
2547	No SNP	No SNP	310580	N	intergenic region
2548	No SNP	No SNP	310604	N	intergenic region
2549	No SNP	No SNP	310643	N	intergenic region
2550	No SNP	SNP Found	310656	N	intergenic region
2553	No SNP	No SNP	311089	N	Alpha, 1-6-glucosidase
2554	No SNP	No SNP	311098	N	Alpha, 1-6-glucosidase
2555	No SNP	No SNP	311122	N	Alpha, 1-6-glucosidase
2556	No SNP	No SNP	311125	N	Alpha, 1-6-glucosidase
2557	No SNP	SNP Found	311173	N	Alpha, 1-6-glucosidase
2558	No SNP	SNP Found	311216	N	Alpha, 1-6-glucosidase
2560	No SNP	SNP Found	311626	N	Alpha, 1-6-glucosidase
2564	SNP found	SNP Found	312187	N	Alpha, 1-6-glucosidase
2566	No SNP	SNP Found	312346	N	intergenic region
2567	No SNP	SNP Found	312375	N	intergenic region
2569	SNP found	No SNP	312395	N	intergenic region
2571	No SNP	No SNP	312443	N	Hypothetical protein
2572	No SNP	SNP Found	312460	N	Hypothetical protein
2575	SNP found	SNP Found	312735	N	Degenerate transposase
2577	No SNP	SNP Found	312762	N	intergenic region
2580	SNP found	SNP Found	312849	N	intergenic region
2581	No SNP	SNP Found	312865	N	intergenic region
2582	No SNP	No SNP	312866	N	intergenic region
2583	SNP found	SNP Found	312890	N	intergenic region
2585	No SNP	No SNP	312919	N	intergenic region
2587	No SNP	SNP Found	312929	N	intergenic region
2589	SNP found	SNP Found	313205	N	Transposase
2590	SNP found	SNP Found	313232	N	Transposase
2599	SNP found	SNP Found	313508	N	intergenic region
2600	No SNP	SNP Found	313522	N	intergenic region
2601	No SNP	SNP Found	313534	N	intergenic region
2602	No SNP	SNP Found	313554	N	intergenic region
2603	No SNP	SNP Found	313592	N	intergenic region
2605	No SNP	SNP Found	313634	N	intergenic region
2606	No SNP	SNP Found	313641	N	intergenic region
2607	SNP found	SNP Found	313642	N	intergenic region
2608	No SNP	No SNP	313673	N	intergenic region
2609	No SNP	No SNP	313678	N	intergenic region
2610	No SNP	SNP Found	313688	N	intergenic region
2611	No SNP	SNP Found	313760	N	The type 2 capsule locus of Streptococcus pneumoniae
2612	SNP found	SNP Found	313767	N	The type 2 capsule locus of Streptococcus pneumoniae
2613	No SNP	SNP Found	313847	N	The type 2 capsule locus of Streptococcus pneumoniae
2614	No SNP	No SNP	313922	N	The type 2 capsule locus of Streptococcus pneumoniae
2615	No SNP	SNP Found	313982	N	The type 2 capsule locus of Streptococcus pneumoniae
2617	No SNP	SNP Found	314043	N	The type 2 capsule locus of Streptococcus pneumoniae
2620	No SNP	SNP Found	314186	N	The type 2 capsule locus of Streptococcus pneumoniae
2623	No SNP	No SNP	314315	N	The type 2 capsule locus of Streptococcus pneumoniae
2624	No SNP	No SNP	314468	N	The type 2 capsule locus of Streptococcus pneumoniae
2638	No SNP	No SNP	321577	N	The type 2 capsule locus of Streptococcus pneumoniae
2657	No SNP	No SNP	323775	N	intergenic region
2661	No SNP	No SNP	323950	N	Transposase, uncharacterized, truncation
2662	No SNP	No SNP	323979	N	Transposase, uncharacterized, truncation
2663	No SNP	No SNP	323983	N	Transposase, uncharacterized, truncation
2667	No SNP	No SNP	324093	N	Transposase, uncharacterized, truncation
2668	No SNP	No SNP	324109	N	Transposase, uncharacterized, truncation
2669	No SNP	SNP Found	324111	N	Transposase, uncharacterized, truncation
2670	No SNP	SNP Found	324214	N	Transposase, uncharacterized, truncation
2671	No SNP	No SNP	324289	N	Hypothetical protein
2673	No SNP	No SNP	324503	N	Hypothetical protein
2674	No SNP	No SNP	324519	N	Hypothetical protein
2675	No SNP	No SNP	324521	N	Hypothetical protein
2676	No SNP	No SNP	324581	N	Hypothetical protein
2677	No SNP	SNP Found	324587	N	Hypothetical protein
2678	No SNP	No SNP	324627	N	Hypothetical protein
2680	No SNP	SNP Found	324801	N	Hypothetical protein
2681	SNP found	SNP Found	324842	N	Hypothetical protein
2682	No SNP	SNP Found	324975	N	intergenic region
2685	No SNP	No SNP	325138	N	ABC transporter substrate-binding protein - oligopeptide transport
2686	No SNP	SNP Found	325207	N	ABC transporter substrate-binding protein - oligopeptide transport
2689	No SNP	No SNP	325722	N	ABC transporter substrate-binding protein - oligopeptide transport
2692	No SNP	No SNP	325803	N	ABC transporter substrate-binding protein - oligopeptide transport
2693	No SNP	No SNP	326037	N	ABC transporter substrate-binding protein - oligopeptide transport
2694	No SNP	SNP Found	326088	N	ABC transporter substrate-binding protein - oligopeptide transport
2695	SNP found	SNP Found	326205	N	ABC transporter substrate-binding protein - oligopeptide transport
2696	No SNP	No SNP	326214	Y	ABC transporter substrate-binding protein - oligopeptide transport
2697	No SNP	No SNP	326221	N	ABC transporter substrate-binding protein - oligopeptide transport
2698	No SNP	No SNP	326229	N	ABC transporter substrate-binding protein - oligopeptide transport
2701	No SNP	SNP Found	326514	N	ABC transporter substrate-binding protein - oligopeptide transport
2702	No SNP	SNP Found	326523	N	ABC transporter substrate-binding protein - oligopeptide transport
2703	No SNP	SNP Found	326524	N	ABC transporter substrate-binding protein - oligopeptide transport
2704	No SNP	SNP Found	326526	N	ABC transporter substrate-binding protein - oligopeptide transport
2706	No SNP	SNP Found	327271	N	intergenic region
2707	No SNP	No SNP	327302	N	intergenic region
2708	No SNP	No SNP	327306	N	intergenic region
2711	No SNP	No SNP	327377	N	intergenic region
2712	No SNP	SNP Found	327486	N	Conserved hypothetical protein
2713	No SNP	SNP Found	327596	N	Conserved hypothetical protein
2714	No SNP	No SNP	327598	N	Conserved hypothetical protein
2715	SNP found	SNP Found	327801	N	Conserved hypothetical protein
2716	No SNP	No SNP	327849	N	Conserved hypothetical protein
2717	No SNP	SNP Found	327996	N	Conserved hypothetical protein
2718	SNP found	SNP Found	328016	N	Conserved hypothetical protein
2719	No SNP	No SNP	328037	N	Conserved hypothetical protein
2720	No SNP	No SNP	328256	N	Conserved hypothetical protein
2721	No SNP	No SNP	328397	N	Conserved hypothetical protein
2722	No SNP	No SNP	328403	N	Conserved hypothetical protein
2723	No SNP	SNP Found	328462	N	Conserved hypothetical protein
2724	No SNP	No SNP	328493	N	Conserved hypothetical protein
2725	No SNP	No SNP	328590	N	Conserved hypothetical protein
2726	No SNP	No SNP	328994	N	Conserved hypothetical protein
2727	No SNP	SNP Found	329012	N	Conserved hypothetical protein
2728	SNP found	SNP Found	329108	N	Conserved hypothetical protein
2729	No SNP	No SNP	329198	N	Conserved hypothetical protein
2730	No SNP	No SNP	329202	N	Conserved hypothetical protein
2731	SNP found	SNP Found	329211	N	Conserved hypothetical protein
2735	SNP found	No SNP	329897	N	Conserved hypothetical protein
2736	SNP found	SNP Found	330035	N	Conserved hypothetical protein
2737	No SNP	No SNP	330062	N	Conserved hypothetical protein
2738	No SNP	No SNP	330227	N	Conserved hypothetical protein
2739	No SNP	SNP Found	330254	N	Conserved hypothetical protein
2740	No SNP	No SNP	330314	N	Conserved hypothetical protein
2741	No SNP	SNP Found	330330	N	Conserved hypothetical protein
2742	SNP found	SNP Found	330369	N	Conserved hypothetical protein
2743	No SNP	No SNP	330371	N	Conserved hypothetical protein
2744	No SNP	No SNP	330408	N	Conserved hypothetical protein
2745	No SNP	SNP Found	330461	N	Conserved hypothetical protein
2746	No SNP	No SNP	330596	N	Conserved hypothetical protein
2747	No SNP	SNP Found	330599	N	Conserved hypothetical protein
2748	No SNP	No SNP	330794	N	Conserved hypothetical protein
2749	No SNP	No SNP	330797	N	Conserved hypothetical protein
[truncated: 12,211 more rows]

## Sheet: 19 F Only
Mutations that Appear in 19F Only:					1536
Index	19 A Mutation	19 F Mutation	Non Syn	Position	Name
81	#N/A	SNP Found	N	20231	Transposase
83	#N/A	SNP Found	N	20597	Hypothetical protein
86	#N/A	SNP Found	N	20708	Hypothetical protein
88	#N/A	SNP Found	N	20884	Transposase
121	#N/A	No SNP	N	24520	Conserved hypothetical protein
137	#N/A	SNP Found	N	27288	Conserved hypothetical protein
159	#N/A	SNP Found	N	29948	Degenerate transposase (orf1)
[truncated: 1,529 more rows]

## Sheet: 19 A Only
Mutations that Appear in 19A Only:			822
[truncated: 823 more rows]

[truncated: 1 more sheets: 19A_only_analysis]
