# Supplementary material for: Genome-wide dissection of globally emergent multi-drug resistant serotype 19A Streptococcus pneumoniae
Source: BMC Genomics. 2009 Dec 30;10:642. doi: 10.1186/1471-2164-10-642 (PMC2807444; doi:10.1186/1471-2164-10-642)
Supplement: Additional file 9 — Complete set of primers and cycling conditions used for polymerase chain reaction (PCR) or DNA sequencing in this study. [file 1471-2164-10-642-S9.XLS]

## Sheet: Sheet2
Primers for TN2010 insertion site verification:				Annealing Temp	PCR conditions:
Primer	Sequence 5' to 3'				1X Pfx amplification buffer (Invitrogen)
5' end					0.3mM dNTP mixture
19F_TA-f	TGACTGAATAAACTACATATGT			54C	1mM MgSO4
19F_DUF961-r	CACCACCACAATATCATCTG				0.3µM primer (for each forward and reverse)
3'end					200ng template
19F_inT-f	GCAGTTCTTGATGATGATACT			58C	0.5 unit Pfx for 25µL reaction
19F_BAI-r	AGGAGACATATGTATCAGTC				Denaturation: 94C for 2min; PCR amplification: 35 cycles of denaturation for 30sec, annealing* for 1 min, extension:2.5min at 68C. Final maintenance step was 10min at 68C.
					* See annealing temperature specific to each set of primers.
Primers for capsule locus recombination event verification :
LuxS Rev:	GGA TAT GAA CCC CTC TGG TC			55C	Fwd to verify that dexB is next to LuxS in 19F and Vex1 in 19A
LuxS Fwd:	TTT CCA GAG TGT GAT TTT CTA GC
dexB Rev:	AAG TTG TTA AGC CAA TCC AAG GTC T			48C	Rev to verify that dexB is next to LuxS in 19F
Vex transporter rev:	CCAGTCACTGCTTCCTTG			58C
Pbp1a primers
Promoter sequence forward: AAT GCC ACT TGG ATA TAT TCG AGA				55C
Gene forward:	ATG AAC AAA CAA ACT ATC CTG CGA			55C
Gene Reverse:	CCT GGT TGG TAC CGA ATG AAC			55C
3' end:	TTA CGG AAG CAG TCT CTA TC			55C
aliA primers
5' from AliA Fwd	GAA AGT GCA ATG CTT AAC CC			55C
Gene forward:	TAT TTC ACA TGT TTT GCG AGA			55C
Gene reverse:	AGA CCA GCG ACG AAC AAA AGG CAT			55C
3' end:	CTG AAA AGA GTC TAT AAT GGA GAG AAA G			55C
Pbp2X primers
5' of gene Fwd	CTG TAA TTT GCG CCT TTC TAT			55C
Gene forward	ATC CGA TAA AAG GAG AAC TTG T			55C
Gene reverse	ACC GGT GAA ATC CTC GCT AC			55C
3' end of the gene :	TGC CAA GCA AGA GGT CAA TGA AC			55C
Primers for PCR amplification of key SNPs associated with drug resistance
MEGA J F	CCATGTTACTACCGGTGAACCT			48C
MEGA J R	CAATACTAGGGCTACTGTTCCGT
TETM F	ATTGGAGTTTTAGCTCATGTTGATG			48C
TETM R	CCCTCTTAAAACTGATAATGAACGA
ERMBJ F	AGGGATTCGTCATGTTGGTAT			48C
ERMBJ R	ATTTCGTAAACGGTATCGGTT
MEF A/E F	GCTGTGATTGCATCTATTACG			48C
MEF A/E R	TCCGTAATAGAAATATGCACAG
pbp1aF	CAA ATG TAG ACC AAG AAG CTC A			48C
pbp1aR	GTG AGC TCC ACG TAG AAC GA
pbp2b F3	CGG TAA CCA ATG TCT TTG TTC			48C
pbp2b R7	CCT TTC TAA TTC ATT GGA TGG T
pbp2xF3	AGG ACT TTG TTG GCG TGA TA			48C
pbp2xR3	AGC TGA AGC CCG CTC CAA
pbp2xRF	GAACCTCTGGAATGGAGAGT			62C
pbp2xR3	AGC TGA AGC CCG CTC CAA
